# Supplementary material for: Capsular specificity in temperate phages of Klebsiella pneumoniae is driven by diverse receptor-binding enzymes
Source: PLoS Biol. 2026 Apr 28;24(4):e3003716. doi: 10.1371/journal.pbio.3003716 (PMC13123978; doi:10.1371/journal.pbio.3003716)
Supplement: S3 Table — (XLSX) [file pbio.3003716.s018.xlsx]

## Sheet: GWAS predictions
locus	proteinID	PC	prediction_strength	seq
KL3	KPN_B6_PHAGE307_M_PROTEIN_10	PC0449	strong	MAEVPLPTPTQVPVPSTDIRNAVFACAKLDEEVTGLGDFYTDRLGSKHLTNTGRNNQFQDAQNQRESDFVASQVDKEARFQQFLLNSGYQFLGDYENGPYTITARNQIIRYQNEFWRLNAATIPPYTTTGINNASWATDITHLVSVGDANLRQELSFSSGLKLIGQCASIAALRTITLESVGQQVFVKEHTPGMGQGGGIFYCHSLTNPGSLVDDDGFQIVTASGQVLRRKDRNIMSAEMFGAIGGQDITPVLNNMLLASKTFNIQEAYIPHPLNKTDYTATGGSVADVTDGIGFNLIGIKTVNKGPAINHISNNIFFRFRKNGPASSSFYEQCSITGLLIRGRNSTNTAAGNDGYAIEASDIIGFYCDVFCTGYTNTSAAAVSLYNDTSFTEQSRIKL…
KL3	KPN_B11_PHAGE013_M_PROTEIN_11	PC0537	strong	MTVSTQVSRNEYTGNGATTQYDFTFRILDKSHLLVQTLDTSESIVTLTLGTDYTVTGVNRYNGGKVVLTSALPAGYKISIERSTPVTQEASIRNQGGFFPEIHEDAFDKLTMLVQQAYGWWSGLSLRKPSWLANYYDALNNRIRNLRDPSQAQDAATKNYVDNSIDGSNAHADDLFKKTLRFPDYVETMSGVPGRRDSLQGFNNIGKPVPVFSFTETADLSLKLSDTDGLQYIGQCPDINTLRSTEFSSVNQQIFVAEHTTGTGQGGGIFYCHSLTNDDGLIDDNGFQIINNYGQVIRRKDRSIISAEMFGYIADFNTTTQTGTDNGPALRNAIKSAIFFGYQKVYLPCGAALVDVTSEDVNLGGQGYSGFAGVPLVGQGMQSTRVYFRGVLGSVGFSN…
KL10	KVV_B2_PHAGE059_M_PROTEIN_71	PC0844	strong	MAFDPPIGSSAPEVLLKNAKNLDFAVNDITTAFWEDRFGQERKTWYGIESSSEVMRAAQQAAFISQFNQQAQKFDAQISSQASRYEAVLQEAGKTVLGRYEDGPWTLTSYNQLVSHAGTFWKLAASVAIGSGYTTAGTTESTWNATDKANFVDVGQDQLRSELGAIFMPGPSGNSTTDTQLLQAALSVGGMILYNKPGEYFYNGTGTISSGTSFHIASGVRWIQDKNAETWSPLLVNEALNASKYVVTSMTKLTGYLNPWRDNPTANGQVYATVVCPSHPFSAGDYAAFYGAKEYGYDGIMFVTEVIDANTFIVESHSSLKDPQATYTEWATNLYCFVPDKNIDINIQGTIDGRFGEMNNAAQSVVPAIHLMGIVMRGLLNSRIEVADARRFRKYAVCL…
KL14	KPN_B20_PHAGE026_M_PROTEIN_2	PC0367	strong	MTFNPELGSTSPAVLLDNAERLDKLVNGPAADVPDRGGDPLYSWRQMMAKNDEVRQNLIPLSKQYMTLAAAQADIANIPEGSTTYYRSPDDSALAIEVINVGGTLQPTGRKMPSQQDVDQIRQQINYDAVQILKSAYDEDGNVYLLLDEFGELFIANLGPVSVQEKFRKLDALIHKDRAANLHEFPDKNANVPAFIDELGDLYIAGLGPFSVAQKIRAIESSIVNNDEHDITHQYDFNGRLISFQDAFGEVFIPGLDKSVQESIKGIRENYQRDRAPHIRRLTDAQNRALEFTDEDGSYYLKGFGGKSLEEHFNSLKKRVNTLYKAKAIFDAWLDFGIDWNGNESVSLQLQTAVNYVSKLPYGGEIVLRPGVYRLHTYITAKPNVTIRCVPGAVFMPML…
KL25	KPN_B7_PHAGE164_M_PROTEIN_57	PC1605	strong	MVENDTSSVEYQLSTSTGPFSIPFYFIENGHIVAELYTQNGDDFNKTTLTIDVDYYLNGAGDKNGGQLTLLSAHSGATLLIYRDPDATQLTSYLATGKFPATSHERALDKLTMLIQKFGWWWDSLALKKPNIFANYYDALNNRIRNLRDPSLAQDAATKSYVDSSDIDLQQQITSNFNRSLRVHDSYISQLPSAQDRAWKGLGFDGAGQPKLQDPAGTGLWGYVPAIGSFEQGSLLTQRFEVLLWESTDEYWRWDGVMPKVVLPGSTPATAGGTGKGKWIDVTDATLRSNLGSGEADLGGALVSIDNATVRELAENNIFRKMTRADINTMLNTPGAEVDVEYALQALQDEGHTSIVFPHDVKGIYTLAGNVTVTATLIAYTPCAKPYTISGDSSFLNKG…
KL28	KPN_B13_PHAGE067_M_PROTEIN_74	PC0279	strong	MAEVPLPTPTQAPVPSTDIRNAVFAGAKLDEEVTGTGEFYTDRLGVKRLTNTGRNNQFDAAQLDRANRFEQFLLSSGYVFLGDYEDGPFQFSARNQYIRYNNQYYRLNAATDVGFTTTGTDATSFANDVTHFVLMDGDTLRQNLGSGEGFALVGQVSSFTALRSVVPSYEGQSILLRAHPVGWAAMSHGPVGGGEFISRRGSVEDDGGYICVPTGQSEYYWQRIPKNPGKVCATEFGLYDGAPLDGIIKNAINYCITNSVGYLSVPPLGPAGYTISGGLEFINSTNGLIIEGPGMGTKGSTPVITHTGANIALTFKRTTQAQSLFNAVILKNFTVVGNALATAFVRFSDFYGGSVFDSVIRDYTTGTAIDVYNDKGWTEVIRVDNVVVRTSQRGIWFHS…
KL38	KPN_B2_PHAGE139_M_PROTEIN_9	PC0854	strong	MSTYKTGNPLGSAAVKDLFDNAENLDFALNSLTALIWIDRLGKTRPSFFGMESAFVTQINSQQSQFVAMLESQGQLFNNQIGSQHDQFTAQITGQRGEFNDLLASSGYSWLADYIDGPVTFTNRSQVTVYNGVAYRLAASTPLGFTTTGTTAESWAIDSQNMVAIGDNDIRQQVQYQFGQWLPSAVSIFNMTADYSSIRVRGFYSANDGGEGTWITTGVIDLSRAGTHVITEAKIYNANGIEYQLQVGVGMGIISPKANGAKEAADFDETQLDTDDFVCLGQAINGIISSMPLWMQTGNNINTQTTYANITFNISSGIWRIGKEAAKLRSNVEYNLGNSTIYVRASASRKFQVTGKYLNGFEHAIEDIEDVYLALGEKLYWESVSLGFTKTHGGKIIGD…
KL60	KVV_B3_PHAGE102_M_PROTEIN_79	PC0871	strong	MVGRCASLSSLRLTEPAVDGQWIVLEKAIPGGQIINEILTYDAADTVSPDNGYSVFVTANGRRWKADLSKGYNPLFLLGAVGYESISSCINKIAYDLAVLWGNKKGVIDYCTTIRIPGMPRGETRYHVTGAIHIPSFVSFNLDVDTCFDYYGVQNTDGIIIDNSYFPMLLDSNYDTSPTARPRSVLLWEAERQTIQGGKLTLTHPTGAARTSNAGITIGNTANGFIDVRGCCLNNFASLGFYYGIKINSFDNYINSFSNFHLGRNHYAVAVIGETKNNAGERFAFFNGTLADSDSDLIYIENNAFELFFTLCSCDYSTGDLVKITKNGNAYVCFDLCHIEGIQGMLVNVVSVNTYPKYGKKIVLKGCMIDVGSGQSGSEEWNKTWGFSSVINTYLQIDE…
KL62	KPN_B7_PHAGE038_M_PROTEIN_70	PC0671	strong	MGDDLVFTKYGISVGEYIRNSPVRLSNYKITAGADVTTEFSAAANLAALSKKLFLVDVDCLISSVTLPGDLTMEIMPGISISQLPGSGLKMLIAGGDNVLIKSDGTGKLIGQEALQGGINYGFWAEGVSRPRLEGVDIGHFKGFGAYFSNCTRPACIRSRVHDITGGYVETAGGIYFTNCIEPYSERNLVTDVGANGIKFRADTLGKTVRGKSVGDRVYRAGYIGIANSKCAHHVVEDYYCEDCGDNGADMNGCYDTQFKNGTSVNCLDGAYVGENNLNLCKIINQVSINCRRSAVGSMGAATNVLLDNLTGDGCGSGVYCSGFTVFKIRGGQIINSVKRAYLDNHDGKTKQSTGHGIHIQSDLTGLPACTNPDIQGTTFLNNAGYDLALGNAGVIGSL…
KL62	KPN_B20_PHAGE048_M_PROTEIN_10	PC0619	strong	MTVSTEVDHNDYTGNGVTTSFPYTFRIFKKSDLTVQVADLNENITVLTLDTDYSVTGAGTYSGGNVVLVSPLANGWQISISRDLPVTQETDLRNQGKFFAEVHEDAFDKLTMLIQQCFSFLRLALRKPSFIANYYDALNNRIRNLRDPSQAQDAATKNYVDGQIVDNTNAWKAGDAILDQKIDANFNKSLRVPESYVEEINSVTARKNSLLGWDNNGNPISVFSMTDTADLAIKLASSEIGLGSSLVNTSLDISVQKYVDSSSPRISDYKVTKGADATLAFAKAFAKAAETTGVVIVDVSCLLTSTVVPENITVRISDYVTVTHPDNAPGSMFILSDGAVIKGNNKKGRLRGNSANQSSIRRCISAVGVTGAGVDGVDIRDFNSYGAYFENCEDTFCRR…
KL64	KPN_B20_PHAGE487_M_PROTEIN_8	PC0772	strong	MSVPNQTPYNIYTANGLTTVFTYEFYIISASDLQVSINGSVVASGYTVAGVGNKDGGDITFLTPPANGAVVMLERVVPTYRLTDYQDNGDLLADTVNKDFDRIWMAIQRAFIDLGFALTRPIFGGPFNANGYRIANLADPVNDQDAATKKFIIENDKLNLSRTLHVPESSVAVLPSIPGRKNKILAFNDQGNPVAVLPESGSAADVLINLGASDGLKWIGKCKDLSTLRTIEPTISGQSIILERAVIGGPLLNVIMTHNPAASDAVDDGYSRFVTAGGAVWDADISFGHNVFLAGYSDELNNLADCLNMIIQDKVNKVISRGYVAGGVDAEIRIPPNPNAEGMTDFYMNKKTVKIPSFLKVYSAPAAIYDYSDFTTGVGIIGSNEFDGLTNDMMFLNNG…
KL111	KPN_B8_PHAGE124_M_PROTEIN_72	PC0692	strong	MAYLPEQPEWTDGVYQLEKSDPVRGGVDGPANRPLIDLLKRTAWLKQRYEEAFSGLGWAELGEWAVGLEVTTPSQIVHYQGYWYRYGGSLPHTITGASPSLDDNDNWFNLGNDVSLRANLGSDEADLGGALVSIDNATMRELAENNIFRKMTRADINTMLNTPGAEVDVEYALQVLIDEGHKSILFPHDVKGIYILAGNVTVPAPVTLISFSPCVKPYTITDDSSFLNKGAVIRKAAGADYIFGPGTVPRFYGLLLDGRDSSRPLFNHENQRRGGMLFNCGIYRFLYGIGSYSYTSVQVGMSSICANHDGVYNLIDSRLINCTINANTRNGVYLRNGANNNLFQNIRNEWNAGVGYLADGSVGNIINGELVDRNGSANFAVLNGGGFLIGDVFSQRPGR…
KL7	KPN_B2_PHAGE064_M_PROTEIN_80	PC0551	likely	MAEVPLPTPTQNPVPSTDIRDVVFAGAKLDEEITSLEAYYVDRLGGRHLTSVGRDGLFSDQLGKQRSDFIYQYNQQAQEFDAQLASQESRYESVLQQAGKTVLGRYEDGPWTLTSYNQLVSYGGTFWKLAASVVIGAGYTTAGTTGATWDATDRANFVDVGQDQLRTELGTIFMPAASGNSATDVQLLQAALNVGGQISYNIPGEYLYGSHSVIKSGTSLITAAGVNWKQIAGKSNPFIVNEAFSASRYAVTSMTKNTTAINIYLDGSDIKSANYITVVCENHPFVRGDWAAFHGAKEFGYDGIMRVISITDANTFIAESHSTMTADSATANTDFWNGMFCFKADTNIEVDIQGRIDGNWRGNSTASTTDFDERVKFMGMSFWGVNNLTIRLNDAFNIR…
KL14	KQQ_B1_PHAGE040_M_PROTEIN_36	PC1103	likely	MTNIFESPSWEDDIQLIGRTERVSGGQDGVANRPIKQLANRTRYLKEKYDNIDLSGKVEAVKTFLEGGTLTSPREEILYGNYRMVWTGDFPKVVPPGSTPEITGGTGAGGWAYTSDAALRQGMASPDGTRLMHMPVAGSVGDVLDWYSLDSFGLEDGADVTAALLEISELQKKYGFTLKQRQNRTFRLSGNKDIVFYGSCNFSGVKWVPENFSGKLAFTQKKNSVVYDASTEAGALLLSKINGTDWRSRDAQSSKLTGLVSDTTLDNHFVIFKSSSVVLYSGRGKNKTWIAMSRVSKKGKLDRALKYPMPASVDSVYALPVSDGELFISPGCFDMRNQPHTINLFFYDISRATIENPTVINRPLTDNGSAVDLSIDGGYKVRFRNVYSPWPNDSYNASG…
KL15	KPN_B1_PHAGE125_M_PROTEIN_14	PC1771	likely	MNIYYIDPSQTENGNGEQQSPFNSVNAAFNSGLSYPWTVLIRRGTTTRERLNDTNRGFLNNAGRIVPCYFGSYGDGPRPKWIQDTPAIQCIYSNKATNVQIRGIDFIDCDIVPAWDTGALIHLTAYGDKERNYDANLYAEHCGFYGNEKSVTAQWGGNQRIKIFAAETSDNLAHKIGVAHCDFDTVSSCVYIRGNTQVEDVTTNLTGDKKSMGVFCANNSFHRVVQSAILFHSVKSEGSAYVRTEYSSYMEENSYSSYRWDKVSPEGARHADAAMWVWHSDRVMIRENWIAGMLAMANDGMAFDIDGMSWGNVVRHNFSTGNVSFAMLISASGAGLSPWEPDKYSYEEWFYHRRMGTGENIIEYNFSFNDAIQRLRNVPEGKNYNSEIYASVLRNAKCL…
KL22	KPN_B4_PHAGE495_M_PROTEIN_46	PC1712	likely	MYHLDNTSGVPEMPEPKDVQTISTRWFGESMEQGGISWPGADWFNTVQAELLNILANSGIEPKKESFDQLSAAIQVLGDALLRPQLREPDGGKRVNIGKASVSDVVSKNIMSYVNDSDREAITGTLGAEIVLDYALKSAIDDGVTVLVCPPCPGVYVFGKDPVTLPQGFSFEGGSRRTYTISSNASSNNAGTVFRLFNGASAIFKLTSRHTFRRVIFDGRDKSVRFMQGDDQTQWCRFFDCGIHRWSIGIGNSSPNGYSATLIVSGGTISSNTIGVRNVIDSLFLGTTINANEENGVELMTGANNNSFIGVRNEWNNGDNYYGYGCKRILIQGELIDRAGKRAVAAAGGAQFTLSGVAVQRSGRLATEGSVDDAHYYIEGDGSSIIETAVHTTTGANDD…
KL24	KPN_B14_PHAGE090_M_PROTEIN_50	PC0406	likely	MTVSTEVDHNDYTGNGVTTSFPYTFRIFKKSDLTVQVADLNENITVLTLDTDYSVTGAGTYSGGNVVLMSPLANGWQISISRDLPVTQETDLRNQGKFFAEVHEDAFDKLTMLIQQCFSFLRLALRKPSFIANYYDALNNRIRNLRDPSQAQDAATKKYVDDGNAGSNSYADSLFRRTLRVPEDYIDIMPSVNGRRGKLLAFDSLGRPISIHSETDDGTQLEIDMAGPDGLKYIGQCPDINTLRQIEFSVVGQQIFLKEHTAGQSAGGGIWYCHAMTSDGSYVDDNGCQIINSAGQVIRRKDVKELTSSYFGLQAGDTIDPVINNMYKASRTFNIYEAKIENPGFDKGYVLQGGQRYYCGDKPFYILSYSIGTLRGPNIYHTGNNVGFTISRFKEDGTS…
KL24	KPN_B4_PHAGE180_M_PROTEIN_15	PC1397	likely	MADINESPLWEDGIELIGRTERVSGGQDGVANRPLKKLANRTRYLKERFDETDADISSKVEAVKTFDEGATLNSPRDEILYGNYRLVWTGWFPKDVPAASTPFNTGGIGAGAWAYTSDAAIRDNLNAVDGLAMVGQCPDINRLRMIKFDAVGKQIFLKEHTAGQGMGGGTWYCHSLTNDNNYVDDDGCQIINNHGQVLRRKDLRLICSDMFGLMHGGDYIECLRNMFRASRTFCIEDVLVAKLPAGKYYIADTLSDGSNGFVADVSDGMNFTVRGLGVGHNGPMIYHKGNGVLMRIKRNHASSKDFWVACGFECLRVTGRNDTLTGNNIYTGAVAFQASDMWGSLFKDLFIGGYDNNTNGSAISLYNDTAWTEKARFDNVMIRGSVVGLRLHRNTSEGA…
KL25	KPN_B3_PHAGE052_L_PROTEIN_120	PC0538	likely	MKINEISQWEEEIYLLRRNDRVLGGVNGVANTQARQLANRTQYLKALAEQQGENIDGAIDTLRGDLKSPAGWGDTVSAGYQSMESRFQEQATIFDFIKNETDIKTLKYAAGVDVDVSRAVEDAIKAGKTALYFPPVPGVYNIGDVDGAQSGFIIHGHARKPYTVSTDSSFNGCGTVIRLLQGATRLMTLNSRMTFMNVLLDGRSLSVNLMQGTTQLNGCRFISCGVYRWATAFGKSNYVGTLYVKDTNVSENVTGFLNLIDSRIIDSTINKNYGRGVSLLTGANNNVFLGVRNEWNEKENYYSYGAGMNEVSGELCDRAGLAAFVASGGGSWIVSNHVVRRSGKNAAAGSDDNCHFRVEGEGSFIMLSNVMTLAGRGDSGEGNLSPERTFITTGNSANM…
KL30	KPN_B14_PHAGE135_M_PROTEIN_36	PC0827	likely	MSQTVITSAFEQLKAQEAANGGVVILDEFVFASVPNLDIASPIDRGEGLPDEALIVHRQAVGNTGMVNNNAVVYSVVMGADVGDFDFNWVGLVNSANNVVAMIVHAPTQKKIKTATGQQGNVLTRSFLMEYNGASVQTQIITPADTWQIDFTARLNAVDERIRKENIDIYGQAAFFGDGYQVVRSGAGYYVHKGAGYIAGLRSELLFNQDIVVTDKPARVWVDLCWQGTLTSTWDAYSQIRVAAELSDYIDGDEFHYVFAIADIMADGSVNDLRPVSAISELSNITPEENTFPYFDDRAEMKLARASEFSRGMMAKEEATELLEYLELRKPGGARHVFLDDAGTVSDVISWETPEKYYDASHGFDDTISVQRAIDAAGDGTVLFENRTYNITRLLISKS…
KL47	KPN_B16_PHAGE081_M_PROTEIN_76	PC1728	likely	MKNRRDFLLSGAGAVGLLALSAQAKSSPQQAPAYLKVSSEISQTGMASIRSFLPASFNASDPSADCTKYIQNAINERVQLFLPAGVYNVAPNPDSPEIKNAQSKGGSCINLLPGCAIIGVGTIRLLPGSYSGVGSIITNWDDEELSDVIISGVRIDGNSQNVDGAINCINIIGSRGLTIDNVNAINPPARKGNGGIGIGLRSSKSNNGPVDSNITNCRVENCGYIGISIDRPNGVIISSCTVDGTNDNGIDIFGNDYSGGRFNSGESRNVIVSNSIIKNAKGSGIFLESCGDAVISVCHIDNPGSNGIILNRMNSASLNNVINAVKIKGNGKGIGVKFKNTTGSTQLSSMRFENLESSYHMDGAEFVFIDKGIHKDISGELIKITNKNKVRLNSSLIER…
KL64	KPN_B11_PHAGE329_M_PROTEIN_7	PC1375	likely	MSQTVITSAFEQLKAQEAANGGVVILDEFVFANIPNLDITSPIDRGEGLPEEAMIVHRQAVGKTGMVNNNAVVYSVVMGADVGDFEFNWVGLVNKANNVVAMIVHAPMQKKIKTATGQQGNVLTRSFLMEYNGASEQTQIITPADTWQIDFTARLGGVDERIRCENIDIYGEASFFGDGFLVSKNGSQCVVKKGVGYIAGVRAELLFDQTVTVDQKPVKIWADVSWKGTLTSIWASSVKLTIAESLSDYHDNDEQHYVFAIAAINADGTVLDLRPSGFSLKELGSNNKGSGSSYLGIYPAGTVQNLVTFLSFDMFNIKNDASEDVTQAIIDVFNYSNDLGIPVVQKSGRYLISGNTFATSTAGFDLDGATFVPSANFTGYLLGTQSELPVTYDSSSAVV…
KL122	KPN_B13_PHAGE002_M_PROTEIN_56	PC1357	likely	MTVSTQVSRNEYTGNGATTQYDFTFRILDKSHLLVQTLDTSESIVTLTLGTDYTVTGVNRYNGGKVVLTSALPAGYKISIERSTPVTQEASIRNQGGFFPEIHEDALDKLTMLVQQAYGWWSGLSLRKPSWLANYYDALNNRIRNLRDPSQDQDAVTKSYADGLYDGAISHSDAQFERTLRVPESSVGVIPGVAARKNHILAFNSTGNPITVLPESGSAADVLIDLASSEDGLGSYMVNFKRNPLAAAISTAVSVAMALSSLNVSVWEFRDLVTDRPDAEDQNTWDWSPAIQAACKSIGTYLPYTMGTNTRHASATLQFPPGYYRCSEQVLADFSSYSGYVYGRPKVTIAGYGASIGCGVEQDYAWVIKGTLLNLSGLDFITDPTVNYAYGLKLGDENK…
KL127	KQS_B1_PHAGE218_M_PROTEIN_1	PC0959	likely	MYHLDNVSGVPEMPEPKDTQSISPRWFGESQEQGGISWPGADWFNIIQAELLNILKASGIEPVKGSFDQLSQALPIISEQTQCQPNRAPVVMTRRVIDLLLDGKAGLRKNFGAVGDGDHDDTAAFNKWWDCLGDLAYKRRGYEDDEVAIQFMLQKGPLLHLENGVFIYDGPGLNIGNAKAWVFNVKGESSLSTKILLQNDAAYLFDFDNNPVHSQLTDLTIHGGLGALRYKSKSRSASSLHEFRRLRLSRYKECAISNNSIDLPYFRVEACKFYGDPEKQTVGVCVSGYSAGGFIKDSIFSDNRYSIKLAVGDNGSERNGPATPYLITGNDFYRTGNRGAVDENGNFVRFASYDIWIEPGANSLNSGRGIQFIRNKFGQENLISPDAHILVADAFTTGT…
KL127	KQS_B1_PHAGE068_M_PROTEIN_82	PC0692	likely	MSTYKTKNPLGSAAVKDLYDNAENVDKFVNDRTKEELEDRLGVLRKTWHGMEMIFSRFIDYITGRGEQAVAAIGWQELGNWAVGLAVDNRQQIVYYNGSWYKYLGELEHVIAGDSPENDGGVWSAANPTGKWSNIGDAALRSNLGSSEEGMGGDLVTVKKGRAPEAAYIKRSVSDMLLDGEAGLRKCFGGVGDGDHDDTDAFNEWWECLMEIAYKRRAYEGDEAAIKFMLQKGPLLTIENGVFIYDGPGLNIGNSDAFIFNVKGESALSTKILLPNDGIYLFDFDNNPVHSLLKDMTIHGGLGAVRYKSKDRSASSTHDFERLRLSRYKECGISNNSIDMPYFRVNKCVFYGATDKQTIGVCVSGYSAGGSITESIFSDNRYGIKLAVGDNGAERNGPA…
KL127	KVV_B1_PHAGE226_M_PROTEIN_38	PC1803	likely	MTNITESPSWEENISLIERRERVAGGQDGAANRPLKSLTNRTRYLKEKQEEADGILSGKVEAVKTFAEGATLESPRDEIIYGNYRLVWTGLFPKSVPAGSTPKGTGGVKAGAWAYTSDAILRLDMASEEEGLGGDLSFVKKGRAPEAAYIKRSVSDMLLDGEAGLRKCFAAVGDGYHDDTAAFNEWWECLMEIAYKRRAYEGDEAAIKFMLQKGPLLTIENGVFIYDGPGLNIGNSDVFVFNVKGESALSTKILLPNDGVYLFDFDNNPVHSRLSDMTIHGGLGAARYKSKARNASSTHDFERLRLSRYNECGISNNSVDMPYFRVNKCVFYGATDKQTIGVCVSGYSAGGSITESIFSDNRYGIKLAVGDNGAERNGPATPYLIDNNDFYRTGNRGAV…
