# Supplementary material for: Capsular specificity in temperate phages of Klebsiella pneumoniae is driven by diverse receptor-binding enzymes
Source: PLoS Biol. 2026 Apr 28;24(4):e3003716. doi: 10.1371/journal.pbio.3003716 (PMC13123978; doi:10.1371/journal.pbio.3003716)
Supplement: S1 Data — (XLSX) [file pbio.3003716.s024.xlsx]

## Sheet: S1_Data
genomeID	assemblyID	sampleID	collection	kaspah_infection	kaspah_specimen	klebpavia_SC	klebpavia_group_summary	klebpavia_group_summary_l2	species	species_match	ST	MGG_K_locus	MGG_O_locus	species_abbreviation	MGG_SC	genome_length	note	K_locus	K_type	K_locus_problems	K_locus_confidence	K_locus_identity	K_locus_missing_genes	O_locus	O_type	O_locus_problems	O_locus_confidence	O_locus_identity	O_locus_missing_genes	total_length	ncontigs_assembly_stats	mean_length	longest	shortest	N_char_count	gaps	N50	N50n	N70	N70n	N90	N90n	GWAS
9KPH	Klebsiella_pneumoniae_INF298	INF298	kaspah_complete	yes	Wound or tissue				Klebsiella pneumoniae	strong	ST231	KL64	O1_O2v1	KPN	KPN_SC21	6109940		KL64	K64	-*	High	0.9998	KL64_10_wzy,KL64_11_wcoU,KL64_12_wcoT	O1/O2v1	O1ab	none	Very high	0.9864		6109940	8	763742	5509884	9294	0	0	5509884	1	5509884	1	5509884	1	TRUE
37KPH	Klebsiella_pneumoniae_INF042	INF042	kaspah_complete	yes	UTI				Klebsiella pneumoniae	strong	ST37	KL14	O3b	KPN	KPN_SC6	5519452		KL14	K14	none	Very high	0.9998		O3b	O3b	none	Very high	0.9915		5519452	3	1.83982e+06	5337491	71587	0	0	5337491	1	5337491	1	5337491	1	TRUE
38KPH	Klebsiella_pneumoniae_KSB1_6G	KSB1_6G	kaspah_complete	No	Throat swab				Klebsiella pneumoniae	strong	ST37	KL153	O1_O2v2	KPN	KPN_SC6	5904790		KL153	unknown (KL153)	+	Good	0.9991		O1/O2v2	O2afg	none	Very high	0.9845		5904790	7	843541	5333974	1612	0	0	5333974	1	5333974	1	5333974	1	TRUE
39KPH	Klebsiella_variicola_KSB1_8J	KSB1_8J	kaspah_complete	No	Throat swab				Klebsiella variicola subsp. variicola	strong	ST601	KL47	O3_O3a	KVV	KVV_SC36	5461167		KL47	K47	none	Very high	0.9574		O3/O3a	O3/O3a	none	Very high	0.9938		5461167	2	2.73058e+06	5332729	128438	0	0	5332729	1	5332729	1	5332729	1	TRUE
88KPH	Klebsiella_pneumoniae_INF161	INF161	kaspah_complete	yes	UTI				Klebsiella pneumoniae	strong	ST661	KL28	O1_O2v1	KPN	KPN_SC5	5377865		KL28	K28	none	Very high	0.9946		O1/O2v1	O2a	none	Very high	0.9886		5377865	3	1.79262e+06	5185430	89062	0	0	5185430	1	5185430	1	5185430	1	TRUE
3KPH	Klebsiella_variicola_INF058	INF058	kaspah_complete	yes	UTI				Klebsiella variicola subsp. variicola	strong	ST3076	KL101	O3_O3a	KVV	KVV_SC91	5880537		KL101	unknown (KL101)	none	Very high	0.9922		O3/O3a	O3/O3a	none	Very high	0.9863		5880537	2	2.94027e+06	5600802	279735	0	0	5600802	1	5600802	1	5600802	1	TRUE
40KPH	Klebsiella_pneumoniae_INF359	INF359	kaspah_complete	yes	UTI				Klebsiella pneumoniae	strong	ST17	KL25	O5	KPN	KPN_SC1	5673124		KL25	K25	-	High	0.9916	KL25_09_wfeD	O5	O5	*	High	0.942		5673124	3	1.89104e+06	5328386	75695	0	0	5328386	1	5328386	1	5328386	1	TRUE
15KPH	Klebsiella_pneumoniae_INF231	INF231	kaspah_complete	yes	UTI				Klebsiella pneumoniae	strong	ST35	KL22	O1_O2v1	KPN	KPN_SC17	5635965		KL22	K22	none	Very high	0.9949		O1/O2v1	O1ab	none	Very high	0.9811		5635965	4	1.40899e+06	5434095	2667	0	0	5434095	1	5434095	1	5434095	1	TRUE
41KPH	Klebsiella_pneumoniae_INF008	INF008	kaspah_complete	yes	UTI				Klebsiella pneumoniae	strong	ST221	KL39	O3b	KPN	KPN_SC11	5562809		KL39	K39	none	Perfect	1		O3b	O3b	none	Very high	0.9917		5562809	2	2.7814e+06	5325686	237123	0	0	5325686	1	5325686	1	5325686	1	TRUE
42KPH	Klebsiella_pneumoniae_INF065	INF065	kaspah_complete	yes	UTI				Klebsiella pneumoniae	strong	ST2998	KL125	O3b	KPN	KPN_SC207	5565136		KL125	unknown (KL125)	*	High	0.9028		O3b	O3b	none	Very high	0.9936		5565136	4	1391284	5318175	5542	0	0	5318175	1	5318175	1	5318175	1	TRUE
43KPH	Klebsiella_pneumoniae_KSB1_7G	KSB1_7G	kaspah_complete	No	Throat swab				Klebsiella pneumoniae	strong	ST37	KL15	O4	KPN	KPN_SC6	5592223		KL15	K15	none	Very high	0.9979		O4	O4	none	Very high	0.9972		5592223	3	1.86407e+06	5315064	111806	0	0	5315064	1	5315064	1	5315064	1	TRUE
44KPH	Klebsiella_pneumoniae_INF134	INF134	kaspah_complete	yes	Disseminated				Klebsiella pneumoniae	strong	ST20	KL28	UNK	KPN	KPN_SC1	5310922		KL28	K28	-	High	0.9917	KL28_07_wckC	O1/O2v1	unknown (O1ab)	-		0.9838	O1/O2v1_04_glf,O1/O2v1_05_wbbN,O1/O2v1_06_wbbO,O1/O2v1_07_kfoC	5310922	1	5310922	5310922	5310922	0	0	5310922	1	5310922	1	5310922	1	TRUE
45KPH	Klebsiella_pneumoniae_INF174	INF174	kaspah_complete	yes	UTI				Klebsiella pneumoniae	strong	ST3098	KL24	O1_O2v1	KPN	KPN_SC4	5550173		KL24	K24	none	Very high	0.9902		O1/O2v1	O2a	none	Very high	0.9876		5550173	3	1.85006e+06	5307101	4369	0	0	5307101	1	5307101	1	5307101	1	TRUE
46KPH	Klebsiella_pneumoniae_INF300	INF300	kaspah_complete	yes	UTI				Klebsiella pneumoniae	strong	ST17	KL25	O5	KPN	KPN_SC1	5595347		KL25	K25	-	High	0.9916	KL25_09_wfeD	O5	O5	*	High	0.9421		5595347	3	1.86512e+06	5302662	24412	0	0	5302662	1	5302662	1	5302662	1	TRUE
47KPH	Klebsiella_pneumoniae_INF358	INF358	kaspah_complete	yes	UTI				Klebsiella pneumoniae	strong	ST2513	KL62	O1_O2v1	KPN	KPN_SC201	5570307		KL62	K62	none	Very high	0.9994		O1/O2v1	O2a	none	Very high	0.9887		5570307	2	2.78515e+06	5300439	269868	0	0	5300439	1	5300439	1	5300439	1	TRUE
48KPH	Klebsiella_pneumoniae_INF163	INF163	kaspah_complete	yes	UTI				Klebsiella pneumoniae	strong	ST340	KL15	O4	KPN	KPN_SC3	5736111		KL15	K15	-*	High	0.9973	KL15_10_wcsR,KL15_12_wzy,KL15_13_wckI	O4	O4	*	Very high	0.9965		5736111	7	819444	5298228	3825	0	0	5298228	1	5298228	1	5298228	1	TRUE
49KPH	Klebsiella_pneumoniae_INF142	INF142	kaspah_complete	yes	UTI				Klebsiella pneumoniae	strong	ST340	KL15	O4	KPN	KPN_SC3	5740875		KL15	K15	none	Very high	1		O4	O4	*	Very high	0.9965		5740875	7	820125	5297128	3825	0	0	5297128	1	5297128	1	5297128	1	TRUE
4KPH	Klebsiella_pneumoniae_INF249	INF249	kaspah_complete	yes	UTI				Klebsiella pneumoniae	strong	ST29	KL30	O1_O2v2	KPN	KPN_SC9	5676465		KL30	K30	-+*	Good	0.9655	KL30_15_wcuG	O1/O2v2	O1ab	-	High	0.994	O1/O2v2_08_gmlC,O1/O2v2_09_gmlB	5676465	7	810924	5583461	2723	0	0	5583461	1	5583461	1	5583461	1	TRUE
89KPH	Klebsiella_pneumoniae_KSB1_6F	KSB1_6F	kaspah_complete	No	Rectal swab				Klebsiella pneumoniae	strong	ST116	KL6	O1_O2v1	KPN	KPN_SC78	5425738		KL6	K6	none	Very high	0.9963		O1/O2v1	O2a	none	Very high	0.9842		5425738	5	1.08515e+06	5183290	1549	0	0	5183290	1	5183290	1	5183290	1	TRUE
8KPH	Klebsiella_pneumoniae_INF281	INF281	kaspah_complete	yes	Wound or tissue				Klebsiella pneumoniae	strong	ST231	KL64	O1_O2v1	KPN	KPN_SC21	6109952		KL64	K64	none	Perfect	1		O1/O2v1	O1ab	none	Very high	0.9864		6109952	8	763744	5509891	9294	0	0	5509891	1	5509891	1	5509891	1	TRUE
36KPH	Klebsiella_pneumoniae_INF266	INF266	kaspah_complete	yes	UTI				Klebsiella pneumoniae	strong	ST20	KL28	O1_O2v2	KPN	KPN_SC1	5611026		KL28	K28	none	Very high	0.9918		O1/O2v2	O1ab	none	Very high	0.9838		5611026	3	1870342	5344685	70921	0	0	5344685	1	5344685	1	5344685	1	TRUE
10KPH	Klebsiella_variicola_KSB2_3A	KSB2_3A	kaspah_complete	No	Rectal swab				Klebsiella variicola subsp. variicola	strong	ST386	KL138	UNK	KVV	KVV_SC150	5762942		KL138	unknown (KL138)	none	Perfect	1		OL102	unknown (OL102)	-*		0.8157	OL102_05_wbbL,OL102_06_rhamnan,OL102_07_wzm,OL102_08_wzt	5762942	6	960490	5494180	3649	0	0	5494180	1	5494180	1	5494180	1	TRUE
28KPH	Klebsiella_pneumoniae_INF350	INF350	kaspah_complete	yes	Pneumonia				Klebsiella pneumoniae	strong	ST45	KL52	OL13	KPN	KPN_SC4	5509460		KL52	K52	none	Very high	0.9992		OL13	O13	*	High	0.9492		5509460	2	2754730	5357061	152399	0	0	5357061	1	5357061	1	5357061	1	TRUE
19KPH	Klebsiella_variicola_KSB1_8D	KSB1_8D	kaspah_complete	No	Throat swab				Klebsiella variicola subsp. variicola	strong	ST681	KL10	O1_O2v2	KVV	KVV_SC5	5723333		KL10	K10	none	Perfect	1		O1/O2v2	O2afg	*	Very high	0.9646		5723333	5	1.14467e+06	5397853	3619	0	0	5397853	1	5397853	1	5397853	1	TRUE
94KPH	Klebsiella_pneumoniae_INF361	INF361	kaspah_complete	yes	UTI				Klebsiella pneumoniae	strong	ST491	KL118	OL13	KPN	KPN_SC10	5447948		KL118	unknown (KL118)	none	Very high	0.9997		OL13	O13	-	High	0.9477	OL13_09_glycosylhydrolase	5447948	4	1361987	5119445	3514	0	0	5119445	1	5119445	1	5119445	1	TRUE
18KPH	Klebsiella_pneumoniae_INF079	INF079	kaspah_complete	yes	UTI				Klebsiella pneumoniae	strong	ST23	KL1	O1_O2v2	KPN	KPN_SC53	5640934		KL1	K1	none	Very high	0.9999		O1/O2v2	O1ab	none	Very high	0.9912		5640934	2	2820467	5407002	233932	0	0	5407002	1	5407002	1	5407002	1	TRUE
29KPH	Klebsiella_pneumoniae_KSB1_9J	KSB1_9J	kaspah_complete	No	Rectal swab				Klebsiella pneumoniae	strong	ST17	KL25	O5	KPN	KPN_SC1	5661247		KL25	K25	-	High	0.9917	KL25_09_wfeD	O5	O5	*	High	0.9421		5661247	4	1.41531e+06	5356508	34343	0	0	5356508	1	5356508	1	5356508	1	TRUE
2KPH	Klebsiella_variicola_KSB1_10B	KSB1_10B	kaspah_complete	No	Rectal swab				Klebsiella variicola subsp. variicola	strong	ST641	KL60	O5	KVV	KVV_SC12	5972745		KL60	K60	none	Very high	0.9905		O5	O5	none	Very high	0.9961		5972745	4	1.49319e+06	5633878	31824	0	0	5633878	1	5633878	1	5633878	1	TRUE
17KPH	Klebsiella_variicola_INF336	INF336	kaspah_complete	yes	Other				Klebsiella variicola subsp. variicola	strong	ST3095	KL55	O1_O2v2	KVV	KVV_SC124	6069270		KL55	K55	-*	High	0.9569	KL55_13_wzx	O1/O2v2	O2afg	-	High	0.9842	O1/O2v2_09_gmlB	6069270	8	758659	5415482	1919	0	0	5415482	1	5415482	1	193723	2	TRUE
93KPH	Klebsiella_pneumoniae_INF348	INF348	kaspah_complete	yes	UTI				Klebsiella pneumoniae	strong	ST34	KL22	O1_O2v1	KPN	KPN_SC24	5427620		KL22	K22	none	Very high	0.9946		O1/O2v1	O2a	-	High	0.9864	O1/O2v1_06_wbbO	5427620	3	1.80921e+06	5151522	137629	0	0	5151522	1	5151522	1	5151522	1	TRUE
87KPH	Klebsiella_pneumoniae_INF215	INF215	kaspah_complete	yes	UTI				Klebsiella pneumoniae	strong	ST20	KL111	O3b	KPN	KPN_SC1	5485243		KL111	unknown (KL111)	none	Perfect	1		O3b	O3b	none	Very high	0.9915		5485243	3	1.82841e+06	5202431	56100	0	0	5202431	1	5202431	1	5202431	1	TRUE
30KPH	Klebsiella_pneumoniae_INF322	INF322	kaspah_complete	yes	UTI				Klebsiella pneumoniae	strong	ST29	KL30	O1_O2v2	KPN	KPN_SC9	5684599		KL30	K30	-+*	Good	0.9655	KL30_15_wcuG	O1/O2v2	O1ab	-	High	0.994	O1/O2v2_08_gmlC,O1/O2v2_09_gmlB	5684599	7	812086	5356173	2723	0	0	5356173	1	5356173	1	5356173	1	TRUE
92KPH	Klebsiella_pneumoniae_INF156	INF156	kaspah_complete	yes	Disseminated				Klebsiella pneumoniae	strong	ST661	KL140	O1_O2v2	KPN	KPN_SC5	5325147		KL140	unknown (KL140)	none	Perfect	1		O1/O2v2	O2afg	none	Very high	0.9844		5325147	2	2.66257e+06	5156999	168148	0	0	5156999	1	5156999	1	5156999	1	TRUE
32KPH	Klebsiella_pneumoniae_INF250	INF250	kaspah_complete	yes	UTI				Klebsiella pneumoniae	strong	ST29	KL30	O1_O2v2	KPN	KPN_SC9	5683515		KL30	K30	-+*	Good	0.9655	KL30_15_wcuG	O1/O2v2	O1ab	-	High	0.994	O1/O2v2_08_gmlC,O1/O2v2_09_gmlB	5683515	7	811931	5355089	2723	0	0	5355089	1	5355089	1	5355089	1	TRUE
91KPH	Klebsiella_pneumoniae_INF119	INF119	kaspah_complete	yes	UTI				Klebsiella pneumoniae	strong	ST17	KL38	O1_O2v2	KPN	KPN_SC1	5414724		KL38	K38	none	Very high	0.9898		O1/O2v2	O2afg	none	Very high	0.9845		5414724	2	2707362	5181281	233443	0	0	5181281	1	5181281	1	5181281	1	TRUE
33KPH	Klebsiella_pneumoniae_KSB1_7J	KSB1_7J	kaspah_complete	No	Rectal swab				Klebsiella pneumoniae	strong	ST37	KL14	O3b	KPN	KPN_SC6	5354543		KL14	K14	none	Very high	0.9998		O3b	O3b	none	Very high	0.9931		5354543	1	5354543	5354543	5354543	0	0	5354543	1	5354543	1	5354543	1	TRUE
16KPH	Klebsiella_variicola_INF345	INF345	kaspah_complete	yes	Wound or tissue				Klebsiella variicola subsp. variicola	strong	ST347	KL14	O5	KVV	KVV_SC20	5952697		KL14	K14	-*	High	0.908	KL14_13	O5	O5	none	Very high	0.9967		5952697	6	992116	5417244	3514	0	0	5417244	1	5417244	1	5417244	1	TRUE
34KPH	Klebsiella_pneumoniae_INF171	INF171	kaspah_complete	yes	UTI				Klebsiella pneumoniae	strong	ST711	KL54	O1_O2v2	KPN	KPN_SC9	5545620		KL54	K54	none	Very high	0.9993		O1/O2v2	O1ab	none	Very high	0.9914		5545620	5	1109124	5351009	2442	0	0	5351009	1	5351009	1	5351009	1	TRUE
90KPH	Klebsiella_pneumoniae_KSB1_1I	KSB1_1I	kaspah_complete	No	Rectal swab				Klebsiella pneumoniae	strong	ST661	KL24	O1_O2v1	KPN	KPN_SC5	5505832		KL24	K24	none	Very high	0.9889		O1/O2v1	O2a	none	Very high	0.9838		5505832	3	1.83528e+06	5183069	109702	0	0	5183069	1	5183069	1	5183069	1	TRUE
35KPH	Klebsiella_pneumoniae_INF014	INF014	kaspah_complete	yes	UTI				Klebsiella pneumoniae	strong	ST25	KL2	O1_O2v2	KPN	KPN_SC39	5523973		KL2	K2	none	Very high	0.9841		O1/O2v2	O1ab	none	Very high	0.9919		5523973	4	1.38099e+06	5348492	2667	0	0	5348492	1	5348492	1	5348492	1	TRUE
31KPH	Klebsiella_pneumoniae_INF177	INF177	kaspah_complete	yes	UTI				Klebsiella pneumoniae	strong	ST3061	KL8	O1_O2v2	KPN	KPN_SC226	5756162		KL8	K8	none	Very high	0.9975		O1/O2v2	O2afg	none	Very high	0.9842		5756162	3	1.91872e+06	5355916	89646	0	0	5355916	1	5355916	1	5355916	1	TRUE
50KPH	Klebsiella_pneumoniae_INF157	INF157	kaspah_complete	yes	Disseminated				Klebsiella pneumoniae	strong	ST340	KL15	O4	KPN	KPN_SC3	5768986		KL15	K15	none	Very high	0.999		O4	O4	*	Very high	0.9965		5768986	7	824141	5297108	3825	0	0	5297108	1	5297108	1	5297108	1	TRUE
14KPH	Klebsiella_pneumoniae_INF148	INF148	kaspah_complete	yes	UTI				Klebsiella pneumoniae	strong	ST323	KL21	O3b	KPN	KPN_SC15	5467726		KL21	K21	none	Very high	1		O3b	O3b	none	Very high	0.9919		5467726	3	1.82258e+06	5460439	3223	0	0	5460439	1	5460439	1	5460439	1	TRUE
51KPH	Klebsiella_pneumoniae_INF078	INF078	kaspah_complete	yes	UTI				Klebsiella pneumoniae	strong	ST105	KL102	O1_O2v2	KPN	KPN_SC52	5695354		KL102	unknown (KL102)	none	Very high	0.9925		O1/O2v2	O2afg	-	High	0.9845	O1/O2v2_06_wbbO	5695354	2	2847677	5295441	399913	0	0	5295441	1	5295441	1	5295441	1	TRUE
70KPH	Klebsiella_pneumoniae_KSB1_4E	KSB1_4E	kaspah_complete	No	Rectal swab				Klebsiella pneumoniae	strong	ST323	KL21	O3b	KPN	KPN_SC15	5698065		KL21	K21	none	Very high	1		O3b	O3b	none	Very high	0.9919		5698065	5	1139613	5234963	3223	0	0	5234963	1	5234963	1	5234963	1	TRUE
85KPH	Klebsiella_pneumoniae_INF247	INF247	kaspah_complete	yes	UTI				Klebsiella pneumoniae	strong	ST3062	KL124	O3_O3a	KPN	KPN_SC119	5366043		KL124	unknown (KL124)	-	High	1	KL124_07_wbaP	O3/O3a	O3/O3a	none	Very high	0.9876		5366043	2	2.68302e+06	5206451	159592	0	0	5206451	1	5206451	1	5206451	1	TRUE
12KPH	Klebsiella_variicola_INF290	INF290	kaspah_complete	yes	Wound or tissue				Klebsiella variicola subsp. variicola	strong	ST925	KL102	O1_O2v1	KVV	KVV_SC14	5898898		KL102	unknown (KL102)	?	Good	0.987		O1/O2v1	O1ab	none	Very high	0.9854		5898898	8	737362	5467529	4534	0	0	5467529	1	5467529	1	5467529	1	TRUE
71KPH	Klebsiella_pneumoniae_INF102	INF102	kaspah_complete	yes	UTI				Klebsiella pneumoniae	strong	ST27	KL2	O1_O2v2	KPN	KPN_SC38	5646982		KL2	K2	-	High	0.9873	KL2_13	O1/O2v2	O2afg	none	Very high	0.9949		5646982	9	627442	5232790	1919	0	0	5232790	1	5232790	1	5232790	1	TRUE
72KPH	Klebsiella_pneumoniae_KSB1_7E	KSB1_7E	kaspah_complete	No	Rectal swab				Klebsiella pneumoniae	strong	ST323	KL21	O3b	KPN	KPN_SC15	5448674		KL21	K21	none	Very high	1		O3b	O3b	none	Very high	0.9919		5448674	3	1.81622e+06	5232513	4064	0	0	5232513	1	5232513	1	5232513	1	TRUE
73KPH	Klebsiella_pneumoniae_INF018	INF018	kaspah_complete	yes	UTI				Klebsiella pneumoniae	strong	ST323	KL21	O3b	KPN	KPN_SC15	5251512		KL21	K21	none	Very high	1		O3b	O3b	-	Good	0.9916	O3b_07_wbdB,O3b_08_wbdC	5251512	7	750216	5231789	1916	0	0	5231789	1	5231789	1	5231789	1	TRUE
74KPH	Klebsiella_pneumoniae_INF329	INF329	kaspah_complete	yes	UTI				Klebsiella pneumoniae	strong	ST323	KL21	O3b	KPN	KPN_SC15	5458176		KL21	K21	none	Very high	0.9999		O3b	O3b	-	High	0.9919	O3b_07_wbdB	5458176	5	1.09164e+06	5230561	1916	0	0	5230561	1	5230561	1	5230561	1	TRUE
75KPH	Klebsiella_pneumoniae_INF277	INF277	kaspah_complete	yes	Pneumonia				Klebsiella pneumoniae	strong	ST323	KL21	O3b	KPN	KPN_SC15	5590549		KL21	K21	-	High	0.9995	KL21_09_wcuE,KL21_10_wcuC	O3b	O3b	none	Very high	0.9919		5590549	5	1.11811e+06	5230141	1916	0	0	5230141	1	5230141	1	5230141	1	TRUE
6KPH	Klebsiella_pneumoniae_INF341	INF341	kaspah_complete	yes	UTI				Klebsiella pneumoniae	strong	ST792	KL25	O3_O3a	KPN	KPN_SC44	5722904		KL25	K25	none	Perfect	1		O3/O3a	O3/O3a	none	Very high	0.9857		5722904	3	1.90763e+06	5516928	9294	0	0	5516928	1	5516928	1	5516928	1	TRUE
76KPH	Klebsiella_pneumoniae_KSB2_10B	KSB2_10B	kaspah_complete	No	Rectal swab				Klebsiella pneumoniae	strong	ST323	KL21	O3b	KPN	KPN_SC15	5536724		KL21	K21	none	Very high	1		O3b	O3b	none	Very high	0.9919		5536724	6	922787	5228900	1916	0	0	5228900	1	5228900	1	5228900	1	TRUE
78KPH	Klebsiella_pneumoniae_INF302	INF302	kaspah_complete	yes	Pneumonia				Klebsiella pneumoniae	strong	ST323	KL21	O3b	KPN	KPN_SC15	5536720		KL21	K21	none	Very high	1		O3b	O3b	none	Very high	0.9919		5536720	6	922787	5228896	1916	0	0	5228896	1	5228896	1	5228896	1	TRUE
79KPH	Klebsiella_pneumoniae_KSB2_1B	KSB2_1B	kaspah_complete	No	Rectal swab				Klebsiella pneumoniae	strong	ST323	KL21	O3b	KPN	KPN_SC15	6025713		KL21	K21	none	Very high	1		O3b	O3b	none	Very high	0.9919		6025713	11	547792	5228889	2936	0	0	5228889	1	5228889	1	310025	2	TRUE
7KPH	Klebsiella_pneumoniae_INF299	INF299	kaspah_complete	yes	Wound or tissue				Klebsiella pneumoniae	strong	ST231	KL64	O1_O2v1	KPN	KPN_SC21	6111102		KL64	K64	none	Perfect	1		O1/O2v1	O1ab	none	Very high	0.9864		6111102	8	763888	5511045	9294	0	0	5511045	1	5511045	1	5511045	1	TRUE
11KPH	Klebsiella_variicola_INF154	INF154	kaspah_complete	yes	Disseminated				Klebsiella variicola subsp. variicola	strong	ST925	KL9	O1_O2v1	KVV	KVV_SC14	5904036		KL9	K9	none	Very high	0.9845		O1/O2v1	O1ab	none	Very high	0.9772		5904036	8	738004	5474158	1919	0	0	5474158	1	5474158	1	5474158	1	TRUE
80KPH	Klebsiella_pneumoniae_INF333	INF333	kaspah_complete	yes	Pneumonia				Klebsiella pneumoniae	strong	ST323	KL21	O3b	KPN	KPN_SC15	5477591		KL21	K21	*	Very high	0.9997		O3b	O3b	none	Very high	0.9919		5477591	4	1.3694e+06	5227693	1916	0	0	5227693	1	5227693	1	5227693	1	TRUE
84KPH	Klebsiella_pneumoniae_INF357	INF357	kaspah_complete	yes	UTI				Klebsiella pneumoniae	strong	ST30	KL64	O1_O2v1	KPN	KPN_SC95	5434792		KL64	K64	*	Very high	0.998		O1/O2v1	O1ab	none	Very high	0.9865		5434792	8	679349	5219342	2892	0	0	5219342	1	5219342	1	5219342	1	TRUE
81KPH	Klebsiella_pneumoniae_INF049	INF049	kaspah_complete	yes	UTI				Klebsiella pneumoniae	strong	ST20	KL64	O1_O2v1	KPN	KPN_SC1	5633847		KL64	K64	none	Very high	0.9985		O1/O2v1	O1ab	-	High	0.9942	O1/O2v1_06_wbbO	5633847	9	625983	5225165	2496	0	0	5225165	1	5225165	1	5225165	1	TRUE
82KPH	Klebsiella_pneumoniae_INF346	INF346	kaspah_complete	yes	Pneumonia				Klebsiella pneumoniae	strong	ST37	KL12	OL103	KPN	KPN_SC6	5319043		KL12	K12	none	Very high	0.9998		OL103	unknown (OL103)	*	High	0.9457		5319043	5	1.06381e+06	5222404	4616	0	0	5222404	1	5222404	1	5222404	1	TRUE
77KPH	Klebsiella_pneumoniae_KSB1_10J	KSB1_10J	kaspah_complete	No	Rectal swab				Klebsiella pneumoniae	strong	ST323	KL21	O3b	KPN	KPN_SC15	5677989		KL21	K21	none	Very high	1		O3b	O3b	none	Very high	0.9918		5677989	6	946332	5228900	1916	0	0	5228900	1	5228900	1	5228900	1	TRUE
1KPH	Klebsiella_variicola_KSB1_9F	KSB1_9F	kaspah_complete	No	Rectal swab				Klebsiella variicola subsp. variicola	strong	ST925	KL28	O3_O3a	KVV	KVV_SC14	5976581		KL28	K28	?	Good	0.9835		O3/O3a	O3/O3a	none	Very high	0.9924		5976581	3	1.99219e+06	5696035	4165	0	0	5696035	1	5696035	1	5696035	1	TRUE
69KPH	Klebsiella_pneumoniae_INF334	INF334	kaspah_complete	yes	UTI				Klebsiella pneumoniae	strong	ST105	KL102	O1_O2v2	KPN	KPN_SC52	5526375		KL102	unknown (KL102)	none	Very high	0.9925		O1/O2v2	O2afg	none	Very high	0.9844		5526375	5	1105275	5237440	3619	0	0	5237440	1	5237440	1	5237440	1	TRUE
67KPH	Klebsiella_pneumoniae_INF192	INF192	kaspah_complete	yes	UTI				Klebsiella pneumoniae	strong	ST3067	KL63	O3b	KPN	KPN_SC182	5755019		KL63	K63	none	Very high	0.9604		O3b	O3b	none	Very high	0.9925		5755019	5	1.151e+06	5242271	3631	0	0	5242271	1	5242271	1	5242271	1	TRUE
52KPH	Klebsiella_pneumoniae_INF044	INF044	kaspah_complete	yes	UTI				Klebsiella pneumoniae	strong	ST437	KL36	O4	KPN	KPN_SC3	5528965		KL36	K36	none	Very high	0.9989		O4	O4	none	Very high	0.9973		5528965	4	1.38224e+06	5293781	3559	0	0	5293781	1	5293781	1	5293781	1	TRUE
53KPH	Klebsiella_pneumoniae_INF201	INF201	kaspah_complete	yes	UTI				Klebsiella pneumoniae	strong	ST45	KL24	O1_O2v1	KPN	KPN_SC4	5465642		KL24	K24	none	Very high	0.9901		O1/O2v1	O2a	none	Very high	0.9875		5465642	5	1.09313e+06	5284550	2665	0	0	5284550	1	5284550	1	5284550	1	TRUE
54KPH	Klebsiella_pneumoniae_KSB2_9B	KSB2_9B	kaspah_complete	No	Rectal swab				Klebsiella pneumoniae	strong	ST25	KL2	O1_O2v2	KPN	KPN_SC39	5602540		KL2	K2	none	Very high	0.984		O1/O2v2	O1ab	none	Very high	0.9919		5602540	4	1400635	5276668	34993	0	0	5276668	1	5276668	1	5276668	1	TRUE
55KPH	Klebsiella_pneumoniae_KSB1_7F	KSB1_7F	kaspah_complete	No	Rectal swab				Klebsiella pneumoniae	strong	ST230	KL127	OL13	KPN	KPN_SC11	5419864		KL127	unknown (KL127)	none	Very high	0.9995		OL13	O13	*	High	0.9497		5419864	3	1.80662e+06	5276478	4110	0	0	5276478	1	5276478	1	5276478	1	TRUE
56KPH	Klebsiella_pneumoniae_INF223	INF223	kaspah_complete	yes	UTI				Klebsiella pneumoniae	strong	ST3072	KL39	O1_O2v1	KPN	KPN_SC51	5576053		KL39	K39	none	Very high	0.9925		O1/O2v1	O2a	none	Very high	0.9871		5576053	3	1.85868e+06	5271210	60529	0	0	5271210	1	5271210	1	5271210	1	TRUE
57KPH	Klebsiella_pneumoniae_INF116	INF116	kaspah_complete	yes	UTI				Klebsiella pneumoniae	strong	ST36	KL142	O1_O2v1	KPN	KPN_SC8	5465612		KL142	unknown (KL142)	none	Very high	0.9888		O1/O2v1	O2a	none	Very high	0.9883		5465612	3	1.82187e+06	5270163	53774	0	0	5270163	1	5270163	1	5270163	1	TRUE
58KPH	Klebsiella_pneumoniae_KSB2_1C	KSB2_1C	kaspah_complete	No	Rectal swab				Klebsiella pneumoniae	strong	ST20	KL28	O1_O2v2	KPN	KPN_SC1	5505066		KL28	K28	none	Very high	0.9918		O1/O2v2	O1ab	none	Very high	0.9839		5505066	4	1.37627e+06	5267503	3549	0	0	5267503	1	5267503	1	5267503	1	TRUE
59KPH	Klebsiella_pneumoniae_INF145	INF145	kaspah_complete	yes	Disseminated				Klebsiella pneumoniae	strong	ST35	KL28	O1_O2v2	KPN	KPN_SC17	5404716		KL28	K28	none	Very high	0.9944		O1/O2v2	unknown (O1/O2v2)	none	Very high	0.9828		5404716	4	1351179	5267448	4439	0	0	5267448	1	5267448	1	5267448	1	TRUE
68KPH	Klebsiella_pneumoniae_KSB1_9A	KSB1_9A	kaspah_complete	No	Throat swab				Klebsiella pneumoniae	strong	ST2999	KL141	O4	KPN	KPN_SC181	5819707		KL141	unknown (KL141)	none	Very high	0.9942		O4	O4	none	Very high	0.997		5819707	8	727463	5242098	3359	0	0	5242098	1	5242098	1	5242098	1	TRUE
5KPH	Klebsiella_variicola_INF232	INF232	kaspah_complete	yes	UTI				Klebsiella variicola subsp. variicola	strong	ST681	KL143	UNK	KVV	KVV_SC5	5590240		KL143	unknown (KL143)	-*	High	0.952	KL143_14,KL143_16_wcsW	O3/O3a	unknown (O3/O3a)	-+		0.9246	O3/O3a_03_wzm,O3/O3a_04_wzt,O3/O3a_05_wbdD,O3/O3a_06_wbdA,O3/O3a_07_wbdB,O3/O3a_08_wbdC	5590240	3	1.86341e+06	5575290	5367	0	0	5575290	1	5575290	1	5575290	1	TRUE
60KPH	Klebsiella_variicola_INF022	INF022	kaspah_complete	yes	UTI				Klebsiella variicola subsp. variicola	strong	ST3060	KL38	O1_O2v1	KVV	KVV_SC74	5583602		KL38	K38	-	Good	0.9798	KL38_15	O1/O2v1	O1ab	none	Very high	0.9825		5583602	6	930600	5265046	2988	0	0	5265046	1	5265046	1	5265046	1	TRUE
13KPH	Klebsiella_variicola_INF208	INF208	kaspah_complete	yes	Pneumonia				Klebsiella variicola subsp. variicola	strong	ST925	KL169	OL104	KVV	KVV_SC14	5850161		KL169	unknown (KL169)	none	Very high	1		OL104	unknown (OL104)	none	Very high	0.9975		5850161	8	731270	5460747	3549	0	0	5460747	1	5460747	1	5460747	1	TRUE
61KPH	Klebsiella_pneumoniae_KSB1_5B	KSB1_5B	kaspah_complete	No	Rectal swab				Klebsiella pneumoniae	strong	ST15	KL24	O1_O2v1	KPN	KPN_SC10	5537829		KL24	K24	none	Very high	0.9999		O1/O2v1	O1ab	-	High	0.9852	O1/O2v1_02_wzt,O1/O2v1_06_wbbO	5537829	3	1845943	5260432	102016	0	0	5260432	1	5260432	1	5260432	1	TRUE
62KPH	Klebsiella_pneumoniae_INF061	INF061	kaspah_complete	yes	Pneumonia				Klebsiella pneumoniae	strong	ST15	KL24	O1_O2v1	KPN	KPN_SC10	5540203		KL24	K24	-	High	0.9998	KL24_08_wcuC,KL24_09_wcuV	O1/O2v1	O1ab	-	High	0.9852	O1/O2v1_02_wzt,O1/O2v1_06_wbbO	5540203	4	1.38505e+06	5257511	49865	0	0	5257511	1	5257511	1	5257511	1	TRUE
63KPH	Klebsiella_pneumoniae_KSB1_1B	KSB1_1B	kaspah_complete	No	Rectal swab				Klebsiella pneumoniae	strong	ST1213	KL103	O1_O2v1	KPN	KPN_SC145	5646415		KL103	unknown (KL103)	*	Very high	0.9671		O1/O2v1	O1ab	none	Very high	0.9856		5646415	8	705802	5252324	5393	0	0	5252324	1	5252324	1	5252324	1	TRUE
64KPH	Klebsiella_pneumoniae_INF144	INF144	kaspah_complete	yes	Disseminated				Klebsiella pneumoniae	strong	ST111	KL63	O1_O2v2	KPN	KPN_SC22	5435996		KL63	K63	none	Very high	0.9936		O1/O2v2	O1ab	none	Very high	0.9928		5435996	2	2717998	5249355	186641	0	0	5249355	1	5249355	1	5249355	1	TRUE
65KPH	Klebsiella_pneumoniae_INF331	INF331	kaspah_complete	yes	Disseminated				Klebsiella pneumoniae	strong	ST86	KL2	O1_O2v1	KPN	KPN_SC32	5428648		KL2	K2	none	Very high	0.9993		O1/O2v1	O1ab	none	Very high	0.9846		5428648	2	2714324	5243953	184695	0	0	5243953	1	5243953	1	5243953	1	TRUE
66KPH	Klebsiella_pneumoniae_INF007	INF007	kaspah_complete	yes	UTI				Klebsiella pneumoniae	strong	ST1449	KL107	O1_O2v2	KPN	KPN_SC140	5589841		KL107	unknown (KL107)	none	Very high	0.9997		O1/O2v2	O2afg	none	Very high	0.9838		5589841	3	1.86328e+06	5243469	42522	0	0	5243469	1	5243469	1	5243469	1	TRUE
86KPH	Klebsiella_pneumoniae_INF237	INF237	kaspah_complete	yes	Pneumonia				Klebsiella pneumoniae	strong	ST91 (subsp. ozaenae)	UNK	O1_O2v1	KPN	KPN_SC122	5558988		KL4	unknown (K4)	-+		0.9911	KL4_03_wcuG,KL4_20_wza,KL4_23_wcaJ	O1/O2v1	unknown (O1/O2v1)	none	Very high	0.9844		5558988	6	926498	5203185	6704	0	0	5203185	1	5203185	1	5203185	1	TRUE
95KPH	Klebsiella_pneumoniae_INF344	INF344	kaspah_complete	yes	UTI				Klebsiella pneumoniae	strong	ST491	KL118	OL13	KPN	KPN_SC10	5444434		KL118	unknown (KL118)	none	Very high	0.9997		OL13	O13	-	High	0.9477	OL13_09_glycosylhydrolase	5444434	3	1.81481e+06	5119445	134665	0	0	5119445	1	5119445	1	5119445	1	TRUE
83KPH	Klebsiella_pneumoniae_INF188	INF188	kaspah_complete	yes	Wound or tissue				Klebsiella pneumoniae	strong	ST5871	KL141	O4	KPN	KPN_SC1	5495587		KL141	unknown (KL141)	none	Perfect	1		O4	O4	-	High	0.9963	O4_06_glycosyltransferase	5495587	5	1.09912e+06	5220917	2756	0	0	5220917	1	5220917	1	5220917	1	TRUE
24KPH	Klebsiella_pneumoniae_INF122	INF122	kaspah_complete	yes	UTI				Klebsiella pneumoniae	strong	ST29	KL30	O1_O2v2	KPN	KPN_SC9	5445934		KL30	K30	-+*	Good	0.9655	KL30_15_wcuG	O1/O2v2	O1ab	-	High	0.994	O1/O2v2_08_gmlC,O1/O2v2_09_gmlB	5445934	3	1.81531e+06	5367150	6615	0	0	5367150	1	5367150	1	5367150	1	TRUE
97KPH	Klebsiella_pneumoniae_INF032	INF032	kaspah_complete	yes	UTI				Klebsiella pneumoniae	strong	ST200	KL122	O1_O2v2	KPN	KPN_SC18	5111537		KL122	unknown (KL122)	none	Perfect	1		O1/O2v2	O2afg	none	Very high	0.9853		5111537	1	5111537	5111537	5111537	0	0	5111537	1	5111537	1	5111537	1	TRUE
99KPH	Klebsiella_quasipneumoniae_INF291	INF291	kaspah_complete	yes	Disseminated				Klebsiella quasipneumoniae subsp. similipneumoniae	strong	ST3092	KL7	O12	KQS	KQS_SC12	5242987		KL7	K7	none	Perfect	1		O12	O12	none	Very high	0.9891		5242987	3	1.74766e+06	5086838	53849	0	0	5086838	1	5086838	1	5086838	1	TRUE
27KPH	Klebsiella_pneumoniae_INF072	INF072	kaspah_complete	yes	Pneumonia				Klebsiella pneumoniae	strong	ST133	KL116	O1_O2v1	KPN	KPN_SC45	5610430		KL116	unknown (KL116)	-	High	0.9997	KL116_17_wcpG	O1/O2v1	O1ab	none	Very high	0.9864		5610430	4	1.40261e+06	5362699	3302	0	0	5362699	1	5362699	1	5362699	1	TRUE
21KPH	Klebsiella_pneumoniae_INF168	INF168	kaspah_complete	yes	Wound or tissue				Klebsiella pneumoniae	strong	ST35	KL16	O1_O2v1	KPN	KPN_SC17	5594072		KL16	K16	none	Very high	0.9942		O1/O2v1	O1ab	none	Very high	0.9851		5594072	3	1.86469e+06	5376827	40217	0	0	5376827	1	5376827	1	5376827	1	TRUE
23KPH	Klebsiella_pneumoniae_INF182	INF182	kaspah_complete	yes	UTI				Klebsiella pneumoniae	strong	ST412	KL57	O3b	KPN	KPN_SC7	5481173		KL57	K57	none	Very high	0.9999		O3b	O3b	none	Very high	0.9933		5481173	2	2.74059e+06	5369040	112133	0	0	5369040	1	5369040	1	5369040	1	TRUE
22KPH	Klebsiella_pneumoniae_INF151	INF151	kaspah_complete	yes	Pneumonia				Klebsiella pneumoniae	strong	ST93 (subsp. ozaenae)	KL4	O1_O2v1	KPN	KPN_SC122	5750860		KL4	K4	?-+	Good	0.99	KL4_04_HG290,KL4_20_wza,KL4_23_wcaJ	O1/O2v1	O2ac	none	Very high	0.9842		5750860	9	638984	5369222	606	0	0	5369222	1	5369222	1	5369222	1	TRUE
96KPH	Klebsiella_pneumoniae_INF355	INF355	kaspah_complete	yes	Wound or tissue				Klebsiella pneumoniae	strong	ST491	KL118	OL13	KPN	KPN_SC10	5442153		KL118	unknown (KL118)	none	Very high	0.9994		OL13	O13	-	High	0.9477	OL13_09_glycosylhydrolase	5442153	4	1.36054e+06	5119122	3514	0	0	5119122	1	5119122	1	5119122	1	TRUE
25KPH	Klebsiella_pneumoniae_INF319	INF319	kaspah_complete	yes	UTI				Klebsiella pneumoniae	strong	ST461	KL25	O1_O2v1	KPN	KPN_SC26	5871737		KL25	K25	-	High	0.9853	KL25_09_wfeD	O1/O2v1	O1ab	-	High	0.9845	O1/O2v1_03_wbbM,O1/O2v1_06_wbbO	5871737	5	1.17435e+06	5364521	52976	0	0	5364521	1	5364521	1	5364521	1	TRUE
20KPH	Klebsiella_pneumoniae_KSB1_8G	KSB1_8G	kaspah_complete	No	Rectal swab				Klebsiella pneumoniae	strong	ST35	KL22	O1_O2v1	KPN	KPN_SC17	5404927		KL22	K22	none	Very high	0.9948		O1/O2v1	O1ab	none	Very high	0.9811		5404927	4	1.35123e+06	5394140	2273	0	0	5394140	1	5394140	1	5394140	1	TRUE
26KPH	Klebsiella_pneumoniae_INF206	INF206	kaspah_complete	yes	UTI				Klebsiella pneumoniae	strong	ST29	KL63	O1_O2v2	KPN	KPN_SC9	5596264		KL63	K63	none	Very high	0.9892		O1/O2v2	O1ab	none	Very high	0.9955		5596264	2	2798132	5362796	233468	0	0	5362796	1	5362796	1	5362796	1	TRUE
98KPH	Klebsiella_pneumoniae_INF321	INF321	kaspah_complete	yes	UTI				Klebsiella pneumoniae	strong	ST872	KL153	O1_O2v2	KPN	KPN_SC156	5357440		KL153	unknown (KL153)	+	Good	0.9991		O1/O2v2	O2afg	none	Very high	0.9845		5357440	10	535744	5095788	1240	0	0	5095788	1	5095788	1	5095788	1	TRUE
271KPH	16870_8#11	INF167	kaspah	yes	UTI				Klebsiella pneumoniae	strong	ST2370	KL15	O4	KPN	KPN_SC6	5346867		KL15	K15	none	Very high	0.9978		O4	O4	none	Very high	0.9971		5346867	75	71291.6	936386	100	0	0	348925	5	298718	8	94036	15	TRUE
158KPH	16703_5#81	INF149	kaspah	yes	UTI				Klebsiella pneumoniae	strong	ST629	KL134	O3_O3a	KPN	KPN_SC55	5258766		KL134	unknown (KL134)	none	Perfect	1		O3/O3a	O3/O3a	none	Very high	0.9866		5258766	55	95613.9	884687	109	0	0	471431	4	360501	7	145152	12	TRUE
225KPH	16870_8#47	INF205	kaspah	yes	UTI				Klebsiella pneumoniae	strong	ST3049	KL55	O3_O3a	KPN	KPN_SC18	5260922		KL55	K55	*	Very high	0.9624		O3/O3a	O3/O3a	none	Very high	0.9839		5260922	74	71093.5	778374	113	0	0	372102	5	222659	9	111050	14	TRUE
208KPH	16870_8#68	INF226	kaspah	yes	UTI				Klebsiella pneumoniae	strong	ST3068	KL119	O4	KPN	KPN_SC12	5469197		KL119	unknown (KL119)	none	Very high	0.9998		O4	O4	none	Very high	0.9998		5469197	46	118896	706647	104	0	0	383074	5	341641	8	107685	15	TRUE
157KPH	16852_1#33	KSB1_10H	kaspah	No	Rectal swab				Klebsiella pneumoniae	strong	ST345	KL15	O4	KPN	KPN_SC132	5350436		KL15	K15	none	Very high	0.9946		O4	O4	none	Very high	0.9975		5350436	67	79857.2	1400638	101	0	0	473803	4	294308	6	149278	11	TRUE
272KPH	16703_7#71	INF328	kaspah	yes	UTI				Klebsiella pneumoniae	strong	ST37	KL14	O3b	KPN	KPN_SC6	5534521		KL14	K14	?-	Good	0.9997	KL14_19_manC	O3b	O3b	?-	Good	0.9931	O3b_01_manC	5534521	105	52709.7	996467	105	0	0	348925	5	244454	8	100460	15	TRUE
224KPH	16780_6#12	INF360	kaspah	yes	UTI				Klebsiella pneumoniae	strong	ST323	KL21	O3b	KPN	KPN_SC15	5337883		KL21	K21	-	High	0.9999	KL21_08_wzy	O3b	O3b	none	Very high	0.9919		5337883	91	58658.1	983727	102	0	0	372881	5	340363	8	100267	13	TRUE
160KPH	16703_5#33	INF100	kaspah	yes	Wound or tissue				Klebsiella pneumoniae	strong	ST22	KL9	O1_O2v2	KPN	KPN_SC1	5261729		KL9	K9	none	Very high	0.9999		O1/O2v2	O2afg	none	Very high	0.9844		5261729	42	125279	1034810	105	0	0	458478	4	357506	7	111176	11	TRUE
223KPH	16703_5#10	INF077	kaspah	yes	UTI				Klebsiella pneumoniae	strong	ST37	KL14	O3b	KPN	KPN_SC6	5290488		KL14	K14	?-	Good	0.9997	KL14_19_manC,KL14_20_manB	O3b	O3b	?-	Good	0.9933	O3b_01_manC,O3b_02_manB	5290488	71	74513.9	797955	110	0	0	372950	6	198494	10	103620	16	TRUE
159KPH	16852_1#44	KSB1_4J	kaspah	No	Rectal swab				Klebsiella variicola subsp. variicola	strong	ST208	KL9	O3_O3a	KVV	KVV_SC3	5603090		KL9	K9	none	Very high	0.9606		O3/O3a	O3/O3a	none	Very high	0.9929		5603090	50	112062	1441166	103	0	0	464457	4	339882	7	109987	13	TRUE
226KPH	16870_7#25	INF003	kaspah	yes	Other				Klebsiella pneumoniae	strong	ST323	KL21	O3b	KPN	KPN_SC15	5479309		KL21	K21	?	Good	1		O3b	O3b	none	Very high	0.9919		5479309	101	54250.6	983591	102	0	0	371554	5	340363	8	86329	14	TRUE
154KPH	16852_1#62	KSB2_4B	kaspah	No	Rectal swab				Klebsiella pneumoniae	strong	ST1731	KL43	O1_O2v1	KPN	KPN_SC133	5187730		KL43	K43	none	Perfect	1		O1/O2v1	O2a	none	Very high	0.9834		5187730	72	72051.8	758731	102	0	0	475549	4	214785	7	95325	14	TRUE
227KPH	16703_7#43	INF295	kaspah	yes	UTI				Klebsiella pneumoniae	strong	ST323	KL21	O3b	KPN	KPN_SC15	5617779		KL21	K21	none	Very high	1		O3b	O3b	none	Very high	0.9918		5617779	101	55621.6	983728	102	0	0	371554	5	340362	8	100267	12	TRUE
155KPH	16703_5#40	INF107	kaspah	yes	UTI				Klebsiella pneumoniae	strong	ST3064	KL54	O1_O2v2	KPN	KPN_SC262	5143313		KL54	K54	none	Perfect	1		O1/O2v2	O1ab	none	Very high	0.9915		5143313	32	160729	1945288	108	0	0	474187	3	444487	5	194992	8	TRUE
273KPH	18090_3#5	INF137	kaspah	yes	UTI				Klebsiella pneumoniae	strong	ST3047	KL168	O3b	KPN	KPN_SC27	5210836		KL168	unknown (KL168)	?	Good	0.9999		O3b	O3b	?	Good	0.9905		5210836	69	75519.4	875421	102	0	0	348615	5	203695	9	99276	15	TRUE
270KPH	16870_8#6	INF160	kaspah	yes	UTI				Klebsiella pneumoniae	strong	ST3056	KL30	O1_O2v1	KPN	KPN_SC87	5405786		KL30	K30	none	Very high	0.9916		O1/O2v1	O1ab	none	Very high	0.9799		5405786	83	65129.9	716479	102	0	0	349040	6	180922	11	94882	18	TRUE
153KPH	16703_7#6	INF252	kaspah	yes	UTI				Klebsiella pneumoniae	strong	ST485	KL28	O1_O2v1	KPN	KPN_SC4	5427255		KL28	K28	none	Very high	0.9937		O1/O2v1	O2a	none	Very high	0.9886		5427255	98	55380.2	980744	104	0	0	475828	4	276184	7	97639	15	TRUE
228KPH	16870_8#55	INF213	kaspah	yes	UTI				Klebsiella pneumoniae	strong	ST323	KL21	O3b	KPN	KPN_SC15	5482093		KL21	K21	none	Very high	1		O3b	O3b	none	Very high	0.9919		5482093	95	57706.2	983728	102	0	0	371554	5	340308	8	99120	13	TRUE
152KPH	16780_6#38	KSB1_1D	kaspah	No	Rectal swab				Klebsiella pneumoniae	strong	ST45	KL43	O1_O2v1	KPN	KPN_SC4	5596547		KL43	K43	-	High	0.9941	KL43_15_wcpZ	O1/O2v1	O2a	none	Very high	0.988		5596547	167	33512.3	1018715	104	0	0	477312	4	354196	6	97646	14	TRUE
151KPH	16703_5#3	INF070	kaspah	yes	UTI				Klebsiella pneumoniae	strong	ST323	KL21	O3b	KPN	KPN_SC15	5556003		KL21	K21	none	Very high	1		O3b	O3b	none	Very high	0.9918		5556003	245	22677.6	1325498	102	0	0	479411	3	340362	7	86329	12	TRUE
229KPH	16703_5#65	INF132	kaspah	yes	UTI				Klebsiella pneumoniae	strong	ST3075	KL133	O1_O2v1	KPN	KPN_SC141	5106253		KL133	unknown (KL133)	none	Perfect	1		O1/O2v1	O2a	none	Very high	0.9834		5106253	54	94560.2	1080139	114	0	0	371522	5	325654	8	116218	13	TRUE
269KPH	16703_5#42	INF109	kaspah	yes	Pneumonia				Klebsiella pneumoniae	strong	ST229	KL63	O1_O2v1	KPN	KPN_SC21	5106556		KL63	K63	none	Very high	0.9882		O1/O2v1	O1ab	none	Very high	0.9819		5106556	47	108650	959446	114	0	0	349952	6	246451	9	127579	15	TRUE
150KPH	16703_7#13	INF260	kaspah	yes	Pneumonia				Klebsiella pneumoniae	strong	ST323	KL21	O3b	KPN	KPN_SC15	5452883		KL21	K21	none	Very high	1		O3b	O3b	none	Very high	0.9919		5452883	126	43276.8	1325466	102	0	0	479411	3	341734	6	99120	11	TRUE
230KPH	16703_5#26	INF093	kaspah	yes	Wound or tissue				Klebsiella pneumoniae	strong	ST323	KL21	O3b	KPN	KPN_SC15	5749691		KL21	K21	none	Very high	1		O3b	O3b	none	Very high	0.9919		5749691	156	36857	1325498	101	0	0	371443	4	340348	7	40263	15	TRUE
268KPH	16780_6#15	KSB1_1A	kaspah	No	Rectal swab				Klebsiella pneumoniae	strong	ST35	KL22	O1_O2v1	KPN	KPN_SC17	5310655		KL22	K22	none	Very high	0.9949		O1/O2v1	O1ab	none	Very high	0.9811		5310655	95	55901.6	579780	102	0	0	350098	6	210310	11	86234	19	TRUE
156KPH	16870_7#26	INF004	kaspah	yes	UTI				Klebsiella pneumoniae	strong	ST345	KL15	O4	KPN	KPN_SC132	5317365		KL15	K15	none	Very high	0.9946		O4	O4	none	Very high	0.9975		5317365	67	79363.7	1441193	101	0	0	473803	4	287603	6	94277	12	TRUE
161KPH	16780_6#2	INF349	kaspah	yes	Pneumonia				Klebsiella variicola subsp. variicola	strong	ST3085	KL55	O3_O3a	KVV	KVV_SC24	5683844		KL55	K55	none	Perfect	1		O3/O3a	O3/O3a	none	Very high	0.9928		5683844	70	81197.8	1298009	101	0	0	457332	4	228866	8	111419	14	TRUE
162KPH	16703_5#14	INF081	kaspah	yes	Other				Klebsiella variicola subsp. variicola	strong	ST3080	KL105	O3_O3a	KVV	KVV_SC21	5654285		KL105	unknown (KL105)	*	Very high	0.9666		O3/O3a	O3/O3a	none	Very high	0.992		5654285	65	86989	2202104	100	0	0	455035	3	377319	6	107343	10	TRUE
391KPH	16870_7#4	INF229	kaspah	yes	UTI				Klebsiella pneumoniae	strong	ST221	UNK	UNK	KPN	KPN_SC11	5406177		KL50	unknown (K50)	?-+*		0.9473	KL50_05_wbaZ,KL50_06_wbaP,KL50_07_wcuU,KL50_08_wcuH,KL50_09_wzx	O3b	unknown (O3b)	?-		0.9926	O3b_01_manC,O3b_02_manB,O3b_06_wbdA	5406177	232	23302.5	164514	773	0	0	36376	45	23692	81	11467	144	TRUE
377KPH	16703_5#51	INF118	kaspah	yes	Wound or tissue				Klebsiella pneumoniae	strong	ST3073	KL132	O1_O2v1	KPN	KPN_SC215	5690331		KL132	unknown (KL132)	none	Perfect	1		O1/O2v1	O1ab	none	Very high	0.9877		5690331	183	31094.7	294694	106	0	0	122197	18	80239	29	26037	51	TRUE
376KPH	AUSMDU00003505_S35_L999	INF311	kaspah	yes	Pneumonia				Klebsiella pneumoniae	strong	ST240	UNK	O1_O2v1	KPN	KPN_SC13	5633935		KL107	unknown (KL107)	?-+*		0.8317	KL107_05_wzb,KL107_06_wzc,KL107_07_wbaP,KL107_08,KL107_09,KL107_10	O1/O2v1	O1ab	?-	Good	0.9398	O1/O2v1_07_kfoC	5633935	220	25608.8	344780	102	0	0	124857	16	86237	26	26769	49	TRUE
220KPH	16703_7#62	INF318	kaspah	yes	Pneumonia				Klebsiella quasipneumoniae subsp. similipneumoniae	strong	ST1548	KL170	O3_O3a	KQS	KQS_SC4	5425077		KL170	unknown (KL170)	none	Very high	1		O3/O3a	O3/O3a	none	Very high	0.9597		5425077	107	50701.7	918925	101	0	0	375750	4	243751	8	101560	13	TRUE
375KPH	16870_8#46	INF204	kaspah	yes	UTI				Klebsiella pneumoniae	strong	ST253	KL15	O4	KPN	KPN_SC13	5478400		KL15	K15	none	Very high	0.9983		O4	O4	none	Very high	0.9967		5478400	188	29140.4	483336	100	0	0	125082	12	99620	22	28820	41	TRUE
374KPH	16780_6#26	KSB1_8B	kaspah	No	Rectal swab				Klebsiella variicola subsp. variicola	strong	ST2388	KL135	O3_O3a	KVV	KVV_SC93	5661128		KL135	unknown (KL135)	none	Perfect	1		O3/O3a	O3/O3a	none	Very high	0.9593		5661128	186	30436.2	350546	112	0	0	127488	14	77175	26	30627	49	TRUE
275KPH	16870_8#62	INF220	kaspah	yes	Pneumonia				Klebsiella pneumoniae	strong	ST1877	KL14	O3b	KPN	KPN_SC28	5288926		KL14	K14	?-	Good	0.9974	KL14_20_manB	O3b	O3b	?-	Good	0.9899	O3b_02_manB	5288926	95	55672.9	928626	104	0	0	345120	6	288861	9	86222	16	TRUE
164KPH	16703_7#12	INF259	kaspah	yes	UTI				Klebsiella variicola subsp. variicola	strong	ST3086	KL53	O3_O3a	KVV	KVV_SC127	5745599		KL53	K53	?-	Good	0.9974	KL53_18_manB	O3/O3a	O3/O3a	?-	Good	0.994	O3/O3a_02_manB	5745599	50	114912	1302918	118	0	0	450225	4	386027	6	109052	11	TRUE
373KPH	16852_1#25	KSB1_10G	kaspah	No	Rectal swab				Klebsiella pneumoniae	strong	ST1800	KL30	O1_O2v2	KPN	KPN_SC216	5255540		KL30	K30	?-*	Good	0.9653	KL30_15_wcuG	O1/O2v2	O2afg	none	Very high	0.9809		5255540	182	28876.6	266767	102	0	0	129136	15	72372	26	22721	50	TRUE
371KPH	16703_5#15	INF082	kaspah	yes	UTI				Klebsiella pneumoniae	strong	ST3041	KL30	O1_O2v2	KPN	KPN_SC13	5536774		KL30	K30	?-+*	Good	0.9645	KL30_15_wcuG	O1/O2v2	O1ab	none	Very high	0.9949		5536774	182	30421.8	379863	101	0	0	142982	14	95657	23	30874	42	TRUE
165KPH	16870_7#68	INF047	kaspah	yes	UTI				Klebsiella variicola subsp. variicola	strong	ST3077	KL120	O5	KVV	KVV_SC12	5539521		KL120	unknown (KL120)	none	Perfect	1		O5	O5	none	Very high	0.9955		5539521	61	90811.8	994129	103	0	0	449324	5	341443	8	161414	13	TRUE
370KPH	16703_7#9	INF256	kaspah	yes	UTI				Klebsiella pneumoniae	strong	ST3043	KL10	O1_O2v2	KPN	KPN_SC13	5418369		KL10	K10	?-	Good	0.9999	KL10_14_wzy	O1/O2v2	unknown (O1/O2v2)	?-*	Good	0.9648	O1/O2v2_06_wbbO	5418369	167	32445.3	744984	100	0	0	143012	12	99766	21	31794	39	TRUE
369KPH	AUSMDU00003509_S75_L999	INF339	kaspah	yes	Wound or tissue				Klebsiella pneumoniae	strong	ST792	UNK	O3_O3a	KPN	KPN_SC44	5593754		KL25	unknown (K25)	?-		1	KL25_08_wzy,KL25_09_wfeD,KL25_10,KL25_11_wcuB,KL25_12_wzx	O3/O3a	O3/O3a	none	Very high	0.9857		5593754	144	38845.5	453074	102	0	0	144863	12	92826	21	34791	40	TRUE
368KPH	16870_8#15	INF172	kaspah	yes	UTI				Klebsiella pneumoniae	strong	ST540	KL9	O1_O2v2	KPN	KPN_SC33	5176874		KL9	K9	none	Very high	0.9828		O1/O2v2	O1ab	?-	Good	0.9839	O1/O2v2_03_wbbM	5176874	124	41749	402494	102	0	0	147723	12	86309	22	42638	38	TRUE
367KPH	16870_7#51	INF030	kaspah	yes	UTI				Klebsiella pneumoniae	strong	ST3038	KL24	O1_O2v1	KPN	KPN_SC1	5391677		KL24	K24	-	High	0.9967	KL24_14_wzy	O1/O2v1	O2a	none	Very high	0.9852		5391677	115	46884.2	468717	103	0	0	150946	12	117239	20	48661	33	TRUE
372KPH	16870_7#77	INF056	kaspah	yes	UTI				Klebsiella pneumoniae	strong	ST3042	KL18	O1_O2v1	KPN	KPN_SC13	5491680		KL18	K18	none	Perfect	1		O1/O2v1	O1ab	none	Very high	0.9878		5491680	163	33691.3	595624	105	0	0	136802	12	88538	22	30827	40	TRUE
222KPH	16870_7#10	KSB1_9B	kaspah	No	Rectal swab				Klebsiella variicola subsp. variicola	strong	ST2996	KL20	O3_O3a	KVV	KVV_SC112	5569835		KL20	K20	*	High	0.9484		O3/O3a	O3/O3a	none	Very high	0.9931		5569835	55	101270	1384426	100	0	0	372993	4	292298	8	96257	14	TRUE
378KPH	16852_1#38	KSB1_6I	kaspah	No	Rectal swab				Klebsiella pneumoniae	strong	ST252	KL81	O1_O2v2	KPN	KPN_SC35	5700824		KL81	K81	none	Perfect	1		O1/O2v2	O1ab	none	Very high	0.9844		5700824	218	26150.6	366128	100	0	0	116486	13	69486	25	28309	50	TRUE
221KPH	16703_5#34	INF101	kaspah	yes	UTI				Klebsiella pneumoniae	strong	ST133	KL116	O1_O2v1	KPN	KPN_SC45	5468103		KL116	unknown (KL116)	-	High	0.9997	KL116_17_wcpG	O1/O2v1	O1ab	none	Very high	0.9862		5468103	74	73893.3	852985	104	0	0	374899	6	253696	9	100594	17	TRUE
149KPH	16870_7#71	INF050	kaspah	yes	Pneumonia				Klebsiella pneumoniae	strong	ST323	KL21	O3b	KPN	KPN_SC15	5516094		KL21	K21	none	Very high	1		O3b	O3b	none	Very high	0.9919		5516094	119	46353.7	1325498	102	0	0	479411	3	340362	7	99120	11	TRUE
390KPH	16870_7#54	INF033	kaspah	yes	Pneumonia				Klebsiella pneumoniae	strong	ST27	KL22	O1_O2v1	KPN	KPN_SC38	5468626		KL22	K22	none	Very high	0.9931		O1/O2v1	O1ab	none	Very high	0.986		5468626	207	26418.5	320771	103	0	0	91245	17	54781	32	19691	64	TRUE
274KPH	16703_5#13	INF080	kaspah	yes	UTI				Klebsiella pneumoniae	strong	ST1694	KL63	O1_O2v2	KPN	KPN_SC121	5650888		KL63	K63	none	Very high	0.9881		O1/O2v2	O1ab	none	Very high	0.9927		5650888	96	58863.4	968383	108	0	0	347226	6	214470	10	78829	19	TRUE
389KPH	16870_8#39	INF197	kaspah	yes	UTI				Klebsiella pneumoniae	strong	ST27	UNK	O1_O2v1	KPN	KPN_SC38	5483628		KL38	unknown (K38)	?-	Low	0.9649	KL38_15	O1/O2v1	O1ab	none	Very high	0.9825		5483628	277	19796.5	201748	101	0	0	94510	21	65995	35	16272	69	TRUE
388KPH	16703_7#78	INF337	kaspah	yes	Wound or tissue				Klebsiella pneumoniae	strong	ST27	KL109	O1_O2v2	KPN	KPN_SC38	5375906		KL109	unknown (KL109)	?	Good	0.9912		O1/O2v2	O2afg	none	Very high	0.9847		5375906	194	27710.9	330907	103	0	0	96023	15	61982	28	21303	57	TRUE
387KPH	16870_7#78	INF057	kaspah	yes	UTI				Klebsiella pneumoniae	strong	ST27	KL142	O1_O2v1	KPN	KPN_SC38	5802468		KL142	unknown (KL142)	?-	Good	0.9982	KL142_16_wcqA	O1/O2v1	O2a	none	Very high	0.9833		5802468	285	20359.5	317421	104	0	0	96024	17	50240	34	15482	77	TRUE
379KPH	16870_7#6	INF267	kaspah	yes	Disseminated				Klebsiella variicola subsp. variicola	strong	ST3078	UNK	UNK	KVV	KVV_SC48	5622692		KL107	unknown (KL107)	?-+*		0.9024	KL107_05_wzb,KL107_06_wzc,KL107_07_wbaP,KL107_08,KL107_09,KL107_10	O3/O3a	unknown (O3/O3a)	?-		0.9926	O3/O3a_01_manC,O3/O3a_02_manB	5622692	104	54064.3	406925	170	0	0	112317	14	76328	26	26544	49	TRUE
386KPH	16780_6#40	KSB1_3D	kaspah	No	Throat swab				Klebsiella pneumoniae	strong	ST2136	KL102	O1_O2v1	KPN	KPN_SC213	5512557		KL102	unknown (KL102)	none	Very high	0.9928		O1/O2v1	O2a	none	Very high	0.9855		5512557	244	22592.5	267282	101	0	0	97852	20	60880	34	20162	64	TRUE
384KPH	16703_5#61	INF128	kaspah	yes	Pneumonia				Klebsiella pneumoniae	strong	ST27	KL169	OL104	KPN	KPN_SC38	5465751		KL169	unknown (KL169)	?	Good	0.9998		OL104	unknown (OL104)	?	Good	0.9976		5465751	276	19803.5	274584	103	0	0	101362	20	55328	34	15534	67	TRUE
163KPH	16870_8#82	INF241	kaspah	yes	Disseminated				Klebsiella pneumoniae	strong	ST3072	KL39	O1_O2v1	KPN	KPN_SC51	5425539		KL39	K39	none	Very high	0.9925		O1/O2v1	O2a	none	Very high	0.9872		5425539	53	102369	1530889	100	0	0	450670	4	366403	7	107070	12	TRUE
383KPH	18090_3#1	INF016	kaspah	yes	Disseminated				Klebsiella pneumoniae	strong	ST27	KL109	O1_O2v2	KPN	KPN_SC38	5355919		KL109	unknown (KL109)	?	Good	0.9911		O1/O2v2	O2afg	?	Good	0.9847		5355919	199	26914.2	330907	101	0	0	103804	15	69657	27	22145	55	TRUE
382KPH	16780_6#32	KSB1_5C	kaspah	No	Rectal swab				Klebsiella pneumoniae	strong	ST3169	KL31	O1_O2v1	KPN	KPN_SC38	5388052		KL31	K31	?-	Good	0.995	KL31_13_wctH,KL31_15_wzx	O1/O2v1	O1ab	none	Very high	0.9823		5388052	229	23528.6	428467	101	0	0	104330	16	72388	28	19810	56	TRUE
381KPH	16703_7#48	INF301	kaspah	yes	Pneumonia				Klebsiella pneumoniae	strong	ST27	KL61	O1_O2v1	KPN	KPN_SC38	5290390		KL61	K61	?-	Good	0.9656	KL61_12_wcqZ	O1/O2v1	O1ab	none	Very high	0.986		5290390	196	26991.8	374721	101	0	0	109867	14	60059	27	24261	55	TRUE
380KPH	16870_7#45	INF024	kaspah	yes	Pneumonia				Klebsiella pneumoniae	strong	ST1138	KL71	O5	KPN	KPN_SC13	5493990		KL71	K71	?-	Good	0.9997	KL71_14_wcqK,KL71_15_wzx	O5	O5	none	Very high	0.9956		5493990	236	23279.6	310575	105	0	0	112176	17	70239	29	22220	57	TRUE
385KPH	16780_6#48	KSB1_3E	kaspah	No	Rectal swab				Klebsiella pneumoniae	strong	ST6936	UNK	O1_O2v1	KPN	KPN_SC114	5585647		KL22	unknown (K22)	-+	Low	0.9932	KL22_17	O1/O2v1	O1ab	none	Very high	0.9856		5585647	289	19327.5	528610	104	0	0	100728	15	64355	29	20429	61	TRUE
231KPH	16703_5#62	INF129	kaspah	yes	UTI				Klebsiella pneumoniae	strong	ST1193	KL22	O1_O2v1	KPN	KPN_SC243	5370390		KL22	K22	none	Perfect	1		O1/O2v1	O2a	none	Very high	0.9866		5370390	82	65492.6	885647	106	0	0	371048	5	279115	8	94015	14	TRUE
147KPH	16852_1#75	KSB2_1D	kaspah	No	Rectal swab				Klebsiella variicola subsp. variicola	strong	ST2995	KL134	O3_O3a	KVV	KVV_SC45	5373513		KL134	unknown (KL134)	*	Very high	0.9794		O3/O3a	O3/O3a	none	Very high	0.9924		5373513	45	119411	2106249	101	0	0	479909	3	447681	5	170526	9	TRUE
148KPH	16870_8#61	INF219	kaspah	yes	UTI				Klebsiella variicola subsp. variicola	strong	ST594	KL19	O5	KVV	KVV_SC129	5404882		KL19	K19	none	Very high	0.9872		O5	O5	none	Very high	0.995		5404882	43	125695	1506456	106	0	0	479851	4	399993	6	165732	10	TRUE
243KPH	16703_7#32	INF283	kaspah	yes	UTI				Klebsiella pneumoniae	strong	ST111	KL63	O1_O2v2	KPN	KPN_SC22	5486527		KL63	K63	none	Very high	0.9936		O1/O2v2	O1ab	none	Very high	0.9929		5486527	75	73153.7	707457	101	0	0	367375	6	290090	9	99271	16	TRUE
130KPH	16703_7#54	INF308	kaspah	yes	UTI				Klebsiella pneumoniae	strong	ST1997	KL28	O1_O2v1	KPN	KPN_SC66	5268228		KL28	K28	none	Very high	0.9938		O1/O2v1	O2a	none	Very high	0.9886		5268228	60	87803.8	781493	129	0	0	555535	4	338722	7	101986	13	TRUE
244KPH	16870_8#8	INF162	kaspah	yes	UTI				Klebsiella pneumoniae	strong	ST20	KL28	O1_O2v2	KPN	KPN_SC1	5340367		KL28	K28	none	Very high	0.9917		O1/O2v2	O2afg	none	Very high	0.9838		5340367	95	56214.4	728941	107	0	0	363374	5	303863	8	92806	14	TRUE
259KPH	16703_7#5	INF251	kaspah	yes	UTI				Klebsiella pneumoniae	strong	ST485	KL28	O1_O2v1	KPN	KPN_SC4	5485644		KL28	K28	none	Very high	0.9937		O1/O2v1	O2a	none	Very high	0.9886		5485644	108	50793	920638	101	0	0	357448	5	276184	8	100124	14	TRUE
129KPH	16703_7#20	INF269	kaspah	yes	UTI				Klebsiella pneumoniae	strong	ST13	KL3	O1_O2v2	KPN	KPN_SC41	5461158		KL3	K3	none	Very high	1		O1/O2v2	O1ab	none	Very high	0.9874		5461158	46	118721	1189321	123	0	0	562386	4	348794	6	129974	10	TRUE
245KPH	16852_1#30	KSB1_7H	kaspah	No	Rectal swab				Klebsiella pneumoniae	strong	ST111	KL63	O1_O2v2	KPN	KPN_SC22	5176618		KL63	K63	none	Very high	0.9936		O1/O2v2	O1ab	none	Very high	0.9928		5176618	64	80884.7	1121128	113	0	0	362815	5	294266	8	101405	14	TRUE
128KPH	16852_1#18	KSB1_2G	kaspah	No	Rectal swab				Klebsiella variicola subsp. variicola	strong	ST205	KL55	O3_O3a	KVV	KVV_SC29	5431408		KL55	K55	none	Very high	0.9993		O3/O3a	O3/O3a	none	Very high	0.9919		5431408	51	106498	968420	100	0	0	579757	4	340139	7	124031	12	TRUE
246KPH	16852_1#54	KSB2_6A	kaspah	No	Rectal swab				Klebsiella variicola subsp. variicola	strong	ST641	KL60	O5	KVV	KVV_SC12	5935466		KL60	K60	none	Very high	0.9905		O5	O5	none	Very high	0.9961		5935466	98	60566	1335032	104	0	0	361837	5	169260	10	66875	21	TRUE
127KPH	16703_5#25	INF092	kaspah	yes	Pneumonia				Klebsiella pneumoniae	strong	ST2415	KL131	O4	KPN	KPN_SC280	5296939		KL131	unknown (KL131)	none	Very high	1		O4	O4	none	Very high	0.9972		5296939	54	98091.5	1646077	114	0	0	583464	3	371306	5	108666	10	TRUE
258KPH	16870_8#19	INF176	kaspah	yes	UTI				Klebsiella pneumoniae	strong	ST37	KL14	O3b	KPN	KPN_SC6	5539532		KL14	K14	?-	Good	0.9995	KL14_19_manC,KL14_20_manB	O3b	O3b	?-	Good	0.9932	O3b_01_manC,O3b_02_manB	5539532	67	82679.6	913099	134	0	0	358663	5	279548	8	119000	14	TRUE
126KPH	16780_6#9	INF356	kaspah	yes	UTI				Klebsiella pneumoniae	strong	ST661	KL28	O1_O2v1	KPN	KPN_SC5	5345877		KL28	K28	none	Very high	0.9946		O1/O2v1	O2a	none	Very high	0.9885		5345877	86	62161.4	719814	102	0	0	593360	5	250982	7	99282	14	TRUE
247KPH	16780_6#34	KSB1_7C	kaspah	No	Rectal swab				Klebsiella pneumoniae	strong	ST15	KL24	O1_O2v1	KPN	KPN_SC10	5446036		KL24	K24	none	Very high	0.9999		O1/O2v1	O1ab	none	Very high	0.9851		5446036	111	49063.4	732404	105	0	0	361809	5	291976	8	94033	15	TRUE
125KPH	16703_7#41	INF292	kaspah	yes	UTI				Klebsiella pneumoniae	strong	ST661	KL28	O1_O2v1	KPN	KPN_SC5	5505942		KL28	K28	none	Very high	0.9946		O1/O2v1	O2a	none	Very high	0.9885		5505942	101	54514.3	719814	102	0	0	593360	5	214820	8	82589	16	TRUE
257KPH	16703_5#1	INF068	kaspah	yes	Pneumonia				Klebsiella pneumoniae	strong	ST584	KL60	O3b	KPN	KPN_SC1	5442210		KL60	K60	none	Very high	1		O3b	O3b	none	Very high	0.9904		5442210	88	61843.3	724065	122	0	0	358818	6	215663	10	86234	18	TRUE
242KPH	16703_7#80	INF340	kaspah	yes	UTI				Klebsiella pneumoniae	strong	ST45	KL24	O1_O2v1	KPN	KPN_SC4	5536366		KL24	K24	none	Very high	0.9902		O1/O2v1	O2a	none	Very high	0.9876		5536366	96	57670.5	660868	108	0	0	367600	6	319096	9	99205	15	TRUE
124KPH	16703_5#84	INF152	kaspah	yes	UTI				Klebsiella variicola subsp. variicola	strong	ST3094	KL103	O3_O3a	KVV	KVV_SC139	5397037		KL103	unknown (KL103)	none	Very high	0.9965		O3/O3a	O3/O3a	none	Very high	0.9906		5397037	38	142027	1335650	104	0	0	606849	3	382861	6	285372	9	TRUE
123KPH	16870_8#23	INF180	kaspah	yes	UTI				Klebsiella pneumoniae	strong	ST661	KL28	O1_O2v1	KPN	KPN_SC5	5506838		KL28	K28	none	Very high	0.9946		O1/O2v1	O2a	none	Very high	0.9885		5506838	97	56771.5	742571	105	0	0	607747	4	250982	7	86572	15	TRUE
249KPH	16852_1#78	KSB2_4D	kaspah	No	Rectal swab				Klebsiella pneumoniae	strong	ST35	KL22	O1_O2v1	KPN	KPN_SC17	5384044		KL22	K22	none	Very high	0.9948		O1/O2v1	O1ab	none	Very high	0.9811		5384044	83	64868	656252	102	0	0	361247	6	261428	10	86086	18	TRUE
122KPH	16852_1#74	KSB2_10C	kaspah	No	Rectal swab				Klebsiella pneumoniae	strong	ST661	KL24	O1_O2v1	KPN	KPN_SC5	5424994		KL24	K24	-	High	0.9888	KL24_13_wcuG	O1/O2v1	O2a	none	Very high	0.9838		5424994	78	69551.2	798342	101	0	0	610982	4	214820	7	99296	14	TRUE
256KPH	18090_3#3	INF066	kaspah	yes	UTI				Klebsiella pneumoniae	strong	ST3070	KL166	O3b	KPN	KPN_SC7	5224599		KL166	unknown (KL166)	none	Very high	0.9927		O3b	O3b	none	Very high	0.9922		5224599	71	73585.9	632304	104	0	0	358836	6	272934	9	99239	15	TRUE
121KPH	16852_1#5	KSB1_8E	kaspah	No	Rectal swab				Klebsiella variicola subsp. variicola	strong	ST2994	KL35	O3_O3a	KVV	KVV_SC141	5404151		KL35	K35	*	Very high	0.9584		O3/O3a	O3/O3a	none	Very high	0.9935		5404151	49	110289	1610349	130	0	0	628222	3	348132	6	164164	10	TRUE
120KPH	16852_1#27	KSB1_4H	kaspah	No	Rectal swab				Klebsiella variicola subsp. variicola	strong	ST4595	KL6	O3_O3a	KVV	KVV_SC29	5625385		KL6	K6	*	Very high	0.9612		O3/O3a	O3/O3a	none	Very high	0.9867		5625385	62	90732	1021274	114	0	0	631011	4	251801	6	124071	13	TRUE
255KPH	16703_5#7	INF074	kaspah	yes	Disseminated				Klebsiella pneumoniae	strong	ST111	KL63	O1_O2v2	KPN	KPN_SC22	5413232		KL63	K63	none	Very high	0.9934		O1/O2v2	O1ab	none	Very high	0.9928		5413232	76	71226.7	1151373	100	0	0	358876	5	270114	9	99258	15	TRUE
250KPH	16703_5#79	INF147	kaspah	yes	UTI				Klebsiella pneumoniae	strong	ST412	KL57	O3b	KPN	KPN_SC7	5602068		KL57	K57	none	Perfect	1		O3b	O3b	none	Very high	0.9933		5602068	119	47076.2	837769	108	0	0	361101	6	272355	9	90022	16	TRUE
251KPH	16870_7#62	INF041	kaspah	yes	UTI				Klebsiella pneumoniae	strong	ST1263	KL10	O3_O3a	KPN	KPN_SC25	5321475		KL10	K10	?	Good	0.9675		O3/O3a	O3/O3a	none	Very high	0.9798		5321475	67	79425	1013383	105	0	0	360754	5	266490	8	90833	15	TRUE
254KPH	16870_7#82	INF062	kaspah	yes	Pneumonia				Klebsiella pneumoniae	strong	ST230	KL167	OL13	KPN	KPN_SC11	5755125		KL167	unknown (KL167)	none	Very high	1		OL13	O13	*	High	0.9495		5755125	106	54293.6	526214	108	0	0	359335	7	223722	12	93988	19	TRUE
119KPH	16870_8#37	INF195	kaspah	yes	UTI				Klebsiella quasipneumoniae subsp. similipneumoniae	strong	ST414	KL123	O3_O3a	KQS	KQS_SC10	5222113		KL123	unknown (KL123)	none	Perfect	1		O3/O3a	O3/O3a	none	Very high	0.9599		5222113	56	93252	846347	101	0	0	632487	4	324929	7	83539	12	TRUE
118KPH	16852_1#16	KSB1_10F	kaspah	No	Throat swab				Klebsiella variicola subsp. variicola	strong	ST1986	KL137	O3_O3a	KVV	KVV_SC143	5590704		KL137	unknown (KL137)	none	Very high	0.9999		O3/O3a	O3/O3a	none	Very high	0.9935		5590704	71	78742.3	1283137	106	0	0	646394	3	340274	6	102566	11	TRUE
117KPH	16870_7#23	INF001	kaspah	yes	UTI				Klebsiella variicola subsp. variicola	strong	ST3090	KL3	O3_O3a	KVV	KVV_SC49	5608651		KL3	K3	*	Very high	0.9717		O3/O3a	O3/O3a	none	Very high	0.9925		5608651	91	61633.5	981265	108	0	0	661601	4	375219	6	100077	11	TRUE
252KPH	16852_1#43	KSB1_3J	kaspah	No	Rectal swab				Klebsiella pneumoniae	strong	ST152	KL149	O4	KPN	KPN_SC52	5454871		KL149	unknown (KL149)	none	Very high	0.9999		O4	O4	none	Very high	0.9971		5454871	83	65721.3	948601	101	0	0	360321	6	324132	9	80364	17	TRUE
248KPH	16870_8#80	INF239	kaspah	yes	UTI				Klebsiella pneumoniae	strong	ST564	KL28	O1_O2v1	KPN	KPN_SC8	5102262		KL28	K28	none	Perfect	1		O1/O2v1	O2a	none	Very high	0.9881		5102262	70	72889.5	788249	108	0	0	361516	6	253563	9	87983	16	TRUE
131KPH	18090_3#11	KSB1_2C	kaspah	No	Rectal swab				Klebsiella variicola subsp. variicola	strong	ST3924	KL25	O5	KVV	KVV_SC8	5679076		KL25	K25	-*	High	0.9764	KL25_09_wfeD	O5	O5	none	Very high	0.9958		5679076	73	77795.6	1271693	116	0	0	547490	4	324473	7	95631	12	TRUE
260KPH	16852_1#69	KSB2_3C	kaspah	No	Rectal swab				Klebsiella pneumoniae	strong	ST310	KL1	O1_O2v1	KPN	KPN_SC239	5316380		KL1	K1	none	Very high	0.9972		O1/O2v1	O1ab	none	Very high	0.9857		5316380	59	90108.1	938832	101	0	0	357184	6	289136	9	99422	15	TRUE
132KPH	16852_1#8	KSB1_1F	kaspah	No	Rectal swab				Klebsiella pneumoniae	strong	ST857	KL13	O3b	KPN	KPN_SC28	5354947		KL13	K13	none	Very high	0.9877		O3b	O3b	-	High	0.991	O3b_08_wbdC	5354947	49	109285	973615	110	0	0	545707	4	353797	7	225342	10	TRUE
267KPH	16703_7#58	INF314	kaspah	yes	UTI				Klebsiella pneumoniae	strong	ST29	KL30	O1_O2v2	KPN	KPN_SC9	5591909		KL30	K30	?-+*	Good	0.9655	KL30_15_wcuG,KL30_16_wcaJ	O1/O2v2	O1ab	?-	Good	0.994	O1/O2v2_08_gmlC,O1/O2v2_09_gmlB	5591909	139	40229.6	782218	104	0	0	351043	6	201470	11	58170	22	TRUE
366KPH	16703_7#79	INF338	kaspah	yes	UTI				Klebsiella pneumoniae	strong	ST34	KL38	O3b	KPN	KPN_SC24	5436441		KL38	K38	none	Perfect	1		O3b	O3b	none	Very high	0.9918		5436441	177	30714.4	300025	104	0	0	154073	14	96794	23	24395	46	TRUE
233KPH	16703_7#7	INF253	kaspah	yes	UTI				Klebsiella pneumoniae	strong	ST101	KL17	O1_O2v1	KPN	KPN_SC20	5462920		KL17	K17	none	Perfect	1		O1/O2v1	O1ab	none	Very high	0.9803		5462920	89	61381.1	735606	103	0	0	370494	5	278787	9	99425	15	TRUE
146KPH	16870_7#2	INF169	kaspah	yes	Disseminated				Klebsiella variicola subsp. variicola	strong	ST1688	KL57	O3_O3a	KVV	KVV_SC46	5668713		KL57	K57	?-+*	Good	0.971	KL57_16_manC	O3/O3a	O3/O3a	?-	Good	0.9926	O3/O3a_01_manC	5668713	60	94478.6	1037938	100	0	0	482317	4	339066	7	98350	13	TRUE
266KPH	16703_7#14	INF261	kaspah	yes	UTI				Klebsiella pneumoniae	strong	ST29	KL30	O1_O2v2	KPN	KPN_SC9	5605444		KL30	K30	?-+*	Good	0.9655	KL30_15_wcuG	O1/O2v2	O1ab	?-	Good	0.994	O1/O2v2_08_gmlC,O1/O2v2_09_gmlB	5605444	145	38658.2	782218	104	0	0	351043	6	201470	11	58170	21	TRUE
145KPH	16852_1#14	KSB1_8F	kaspah	No	Rectal swab				Klebsiella variicola subsp. variicola	strong	ST2992	KL101	O3_O3a	KVV	KVV_SC26	5881272		KL101	unknown (KL101)	none	Perfect	1		O3/O3a	O3/O3a	none	Very high	0.9931		5881272	170	34595.7	761078	107	0	0	495463	5	219359	9	60955	19	TRUE
234KPH	16870_7#72	INF051	kaspah	yes	Pneumonia				Klebsiella pneumoniae	strong	ST882	KL16	O1_O2v1	KPN	KPN_SC85	5196492		KL16	K16	none	Very high	0.9936		O1/O2v1	O1ab	none	Very high	0.982		5196492	53	98047	1123094	105	0	0	370442	5	319805	8	94010	14	TRUE
144KPH	16703_5#17	INF084	kaspah	yes	UTI				Klebsiella pneumoniae	strong	ST661	KL47	OL13	KPN	KPN_SC5	5288557		KL47	K47	?-	Good	0.9727	KL47_15_rmlB,KL47_16_rmlA,KL47_18_rmlC	OL13	O13	?-*	Good	0.9208	OL13_01_rfbB,OL13_02_rfbA,OL13_04_rfbC	5288557	85	62218.3	719844	102	0	0	504806	5	229899	8	93680	14	TRUE
235KPH	16703_5#4	INF071	kaspah	yes	UTI				Klebsiella pneumoniae	strong	ST607	KL48	O1_O2v1	KPN	KPN_SC84	5501936		KL48	K48	*	High	0.9477		O1/O2v1	O1ab	none	Very high	0.9799		5501936	103	53416.8	912923	103	0	0	370409	5	215909	8	93121	16	TRUE
143KPH	AH0034T_C4PNMANXX_AGGCAGAA-AAGGAGTA_L006	KSB1_6B	kaspah	No	Throat swab				Klebsiella variicola subsp. variicola	strong	ST1599	KL60	O5	KVV	KVV_SC18	6098062		KL60	K60	none	Very high	0.9903		O5	O5	none	Very high	0.996		6098062	75	81307.5	1149081	108	0	0	505499	4	177388	9	86444	18	TRUE
265KPH	16852_1#72	KSB2_8C	kaspah	No	Rectal swab				Klebsiella pneumoniae	strong	ST2267	KL127	OL13	KPN	KPN_SC238	5150593		KL127	unknown (KL127)	none	Very high	0.9995		OL13	O13	*	High	0.9498		5150593	73	70556.1	899434	109	0	0	352425	6	272561	9	105859	14	TRUE
142KPH	16703_5#47	INF114	kaspah	yes	UTI				Klebsiella variicola subsp. variicola	strong	ST2989	KL55	O3_O3a	KVV	KVV_SC47	5625890		KL55	K55	none	Very high	0.9974		O3/O3a	O3/O3a	none	Very high	0.9932		5625890	55	102289	1313595	113	0	0	506433	3	296315	6	99753	12	TRUE
236KPH	16870_7#27	INF005	kaspah	yes	Pneumonia				Klebsiella variicola subsp. variicola	strong	ST641	KL60	O5	KVV	KVV_SC12	5884951		KL60	K60	none	Very high	0.9905		O5	O5	none	Very high	0.9961		5884951	108	54490.3	649526	105	0	0	370380	7	220111	11	86443	20	TRUE
141KPH	16852_1#10	KSB1_3F	kaspah	No	Rectal swab				Klebsiella variicola subsp. variicola	strong	ST2089	KL19	O3_O3a	KVV	KVV_SC3	5515843		KL19	K19	none	Perfect	1		O3/O3a	O3/O3a	none	Very high	0.9919		5515843	114	48384.6	1620338	101	0	0	509461	3	445459	5	171899	9	TRUE
264KPH	18090_3#12	KSB1_3C	kaspah	No	Throat swab				Klebsiella variicola subsp. variicola	strong	ST3198	UNK	OL103	KVV	KVV_SC105	5637057		KL103	unknown (KL103)	?-*		0.8792	KL103_12_wzy,KL103_13_wcpL,KL103_14_wcuT,KL103_15_wzx,KL103_17_rmlB,KL103_18_rmlA	OL103	unknown (OL103)	?-+	Good	0.9662	OL103_01_rmlC	5637057	89	63337.7	681147	104	0	0	353852	6	249741	10	114142	16	TRUE
140KPH	16852_1#9	KSB1_2F	kaspah	No	Rectal swab				Klebsiella variicola subsp. variicola	strong	ST2594	KL134	O3_O3a	KVV	KVV_SC4	5475326		KL134	unknown (KL134)	*	Very high	0.9798		O3/O3a	O3/O3a	none	Very high	0.9924		5475326	60	91255.4	1382525	101	0	0	510932	3	252331	7	117854	12	TRUE
237KPH	16870_7#44	INF023	kaspah	yes	UTI				Klebsiella pneumoniae	strong	ST2997	KL158	UNK	KPN	KPN_SC123	5395667		KL158	unknown (KL158)	?-	Good	0.9809	KL158_18_rmlB,KL158_21_rmlC	OL102	unknown (OL102)	?-+*		0.8359	OL102_01_rfbB,OL102_04_rfbC,OL102_05_wbbL,OL102_06_rhamnan,OL102_07_wzm,OL102_08_wzt	5395667	61	88453.6	939180	103	0	0	370286	5	301770	8	138809	13	TRUE
241KPH	16852_1#80	KSB2_6D	kaspah	No	Rectal swab				Klebsiella pneumoniae	strong	ST111	KL63	O1_O2v2	KPN	KPN_SC22	5180309		KL63	K63	none	Very high	0.9936		O1/O2v2	O1ab	none	Very high	0.9929		5180309	51	101575	888165	105	0	0	368277	5	356765	8	289974	11	TRUE
133KPH	16870_8#24	INF181	kaspah	yes	UTI				Klebsiella variicola subsp. variicola	strong	ST347	KL14	O5	KVV	KVV_SC20	5838578		KL14	K14	-*	High	0.908	KL14_13	O5	O5	none	Very high	0.9967		5838578	68	85861.4	1832426	104	0	0	533057	3	348794	6	98441	11	TRUE
261KPH	16870_8#67	INF225	kaspah	yes	UTI				Klebsiella pneumoniae	strong	ST86	KL2	O1_O2v1	KPN	KPN_SC32	5371912		KL2	K2	none	Very high	0.9994		O1/O2v1	O1ab	none	Very high	0.9846		5371912	58	92619.2	668845	109	0	0	356069	6	241178	10	98203	17	TRUE
134KPH	16703_5#20	INF087	kaspah	yes	Wound or tissue				Klebsiella pneumoniae	strong	ST3050	KL36	O4	KPN	KPN_SC138	5403214		KL36	K36	none	Perfect	1		O4	O4	none	Very high	0.9973		5403214	51	105945	1289331	113	0	0	526500	4	371700	6	100398	11	TRUE
240KPH	16870_8#38	INF186	kaspah	yes	Wound or tissue				Klebsiella quasipneumoniae subsp. similipneumoniae	strong	ST480	KL52	OL103	KQS	KQS_SC7	5228098		KL52	K52	*	Very high	0.962		OL103	unknown (OL103)	none	Very high	0.9851		5228098	69	75769.5	937865	104	0	0	368731	5	337958	8	92715	14	TRUE
135KPH	16852_1#12	KSB1_5F	kaspah	No	Rectal swab				Klebsiella pneumoniae	strong	ST6937	KL36	O4	KPN	KPN_SC138	5154164		KL36	K36	none	Very high	0.9999		O4	O4	*	Good	0.9975		5154164	41	125711	900016	104	0	0	526414	4	370852	6	100400	12	TRUE
232KPH	16703_5#41	INF108	kaspah	yes	Disseminated				Klebsiella pneumoniae	strong	ST247	KL10	O3b	KPN	KPN_SC242	5175392		KL10	K10	*	Very high	0.9696		O3b	O3b	none	Very high	0.9876		5175392	60	86256.5	742019	100	0	0	370561	6	255548	9	100783	15	TRUE
136KPH	16870_8#31	INF189	kaspah	yes	UTI				Klebsiella variicola subsp. variicola	strong	ST3083	UNK	O3_O3a	KVV	KVV_SC133	5539460		KL53	unknown (K53)	?-+	Low	0.997	KL53_17_manC,KL53_18_manB	O3/O3a	O3/O3a	?-	Good	0.9937	O3/O3a_01_manC,O3/O3a_02_manB	5539460	52	106528	1686700	102	0	0	525212	3	381430	6	129378	11	TRUE
262KPH	16870_7#24	INF002	kaspah	yes	Pneumonia				Klebsiella pneumoniae	strong	ST133	KL116	O1_O2v1	KPN	KPN_SC45	5607363		KL116	unknown (KL116)	-	High	0.9997	KL116_17_wcpG	O1/O2v1	O1ab	none	Very high	0.9864		5607363	85	65969	853063	103	0	0	355107	6	175961	11	86601	20	TRUE
138KPH	18090_3#8	INF280	kaspah	yes	Wound or tissue				Klebsiella pneumoniae	strong	ST3055	KL47	O1_O2v1	KPN	KPN_SC274	5122389		KL47	K47	none	Very high	0.9998		O1/O2v1	O1ab	none	Very high	0.9835		5122389	51	100439	1373615	103	0	0	520065	3	355417	6	100419	9	TRUE
239KPH	16870_8#29	INF187	kaspah	yes	Pneumonia				Klebsiella quasipneumoniae subsp. similipneumoniae	strong	ST480	KL52	OL103	KQS	KQS_SC7	5227835		KL52	K52	*	Very high	0.962		OL103	unknown (OL103)	none	Very high	0.9851		5227835	69	75765.7	937865	104	0	0	368731	5	337958	8	92606	14	TRUE
139KPH	16780_6#24	KSB1_3B	kaspah	No	Rectal swab				Klebsiella variicola subsp. variicola	strong	ST360	KL53	O3_O3a	KVV	KVV_SC19	5447036		KL53	K53	none	Perfect	1		O3/O3a	O3/O3a	none	Very high	0.9932		5447036	31	175711	1940797	116	0	0	513801	3	393251	5	155344	9	TRUE
263KPH	AUSMDU00003494_S13_L001	INF143	kaspah	yes	UTI				Klebsiella pneumoniae	strong	ST280	KL23	O1_O2v2	KPN	KPN_SC62	5410040		KL23	K23	none	Perfect	1		O1/O2v2	O2afg	?	Good	0.9845		5410040	64	84531.9	863415	102	0	0	354922	6	272889	9	154532	15	TRUE
238KPH	16870_7#59	INF038	kaspah	yes	Disseminated				Klebsiella pneumoniae	strong	ST60	KL5	O1_O2v1	KPN	KPN_SC241	5226483		KL5	K5	none	Very high	0.9999		O1/O2v1	O1ab	none	Very high	0.981		5226483	58	90111.8	805498	107	0	0	369780	5	268108	8	94176	14	TRUE
137KPH	16703_5#50	INF117	kaspah	yes	UTI				Klebsiella pneumoniae	strong	ST3045	KL146	O1_O2v2	KPN	KPN_SC1	5128969		KL146	unknown (KL146)	*	Very high	0.9516		O1/O2v2	O2afg	none	Very high	0.9837		5128969	39	131512	1304468	113	0	0	522095	3	425592	5	282137	8	TRUE
276KPH	16870_7#75	INF054	kaspah	yes	UTI				Klebsiella pneumoniae	strong	ST1322	KL139	O1_O2v1	KPN	KPN_SC35	5419095		KL139	unknown (KL139)	none	Perfect	1		O1/O2v1	O1ab	none	Very high	0.9833		5419095	95	57043.1	706008	104	0	0	343183	6	145966	12	75681	22	TRUE
364KPH	AUSMDU00003497_S4_L001	INF244	kaspah	yes	UTI				Klebsiella variicola subsp. variicola	strong	ST681	KL10	O1_O2v2	KVV	KVV_SC5	5569135		KL10	K10	none	Perfect	1		O1/O2v2	O2afg	*	Very high	0.9646		5569135	175	31823.6	498575	105	0	0	164469	11	90293	19	26261	40	TRUE
283KPH	16870_7#83	INF063	kaspah	yes	Wound or tissue				Klebsiella pneumoniae	strong	ST110	KL108	O1_O2v2	KPN	KPN_SC21	5373926		KL108	unknown (KL108)	*	Very high	0.975		O1/O2v2	O1ab	none	Very high	0.9849		5373926	69	77883	817471	116	0	0	333385	5	208775	9	76204	16	TRUE
297KPH	AH0034R_C4PNMANXX_TCCTGAGC-AAGGAGTA_L006	KSB1_7B	kaspah	No	Rectal swab				Klebsiella pneumoniae	strong	ST5168	KL21	OL104	KPN	KPN_SC68	5163882		KL21	K21	?-*	Good	0.9905	KL21_18_manB	OL104	unknown (OL104)	?-*	Good	0.8533	OL104_02_manB	5163882	89	58021.2	1168384	101	0	0	321289	5	272289	8	104955	14	TRUE
189KPH	16780_6#18	KSB1_5A	kaspah	No	Rectal swab				Klebsiella pneumoniae	strong	ST2990	KL8	O1_O2v1	KPN	KPN_SC94	5543305		KL8	K8	none	Very high	0.9985		O1/O2v1	O1ab	none	Very high	0.9804		5543305	92	60253.3	794377	103	0	0	409507	5	231411	8	91297	16	TRUE
188KPH	16852_1#39	KSB1_8I	kaspah	No	Throat swab				Klebsiella pneumoniae	strong	ST127	KL30	O1_O2v2	KPN	KPN_SC252	5460869		KL30	K30	*	Very high	0.9645		O1/O2v2	O2afg	none	Very high	0.9851		5460869	70	78012.4	1206954	119	0	0	410194	4	242031	7	100983	14	TRUE
298KPH	16703_7#33	INF284	kaspah	yes	UTI				Klebsiella pneumoniae	strong	ST3072	KL39	O1_O2v1	KPN	KPN_SC51	5485929		KL39	K39	none	Very high	0.9926		O1/O2v1	O2a	none	Very high	0.9872		5485929	100	54859.3	559578	100	0	0	321165	7	224190	12	86321	19	TRUE
187KPH	16780_6#22	KSB1_10A	kaspah	No	Throat swab				Klebsiella pneumoniae	strong	ST23	KL1	O1_O2v2	KPN	KPN_SC53	5541514		KL1	K1	none	Very high	0.9998		O1/O2v2	O1ab	none	Very high	0.991		5541514	48	115448	1751753	102	0	0	418348	4	273226	7	118910	12	TRUE
299KPH	16870_8#84	INF243	kaspah	yes	UTI				Klebsiella pneumoniae	strong	ST3072	KL39	O1_O2v1	KPN	KPN_SC51	5486048		KL39	K39	none	Very high	0.9926		O1/O2v1	O2a	none	Very high	0.9872		5486048	99	55414.6	559696	100	0	0	321165	7	224190	12	86321	19	TRUE
186KPH	16780_6#6	INF353	kaspah	yes	Wound or tissue				Klebsiella pneumoniae	strong	ST1109	KL54	O1_O2v2	KPN	KPN_SC253	5480135		KL54	K54	none	Very high	0.9995		O1/O2v2	O1ab	none	Very high	0.9916		5480135	53	103399	854113	105	0	0	419142	5	354376	8	100620	13	TRUE
185KPH	16703_5#56	INF123	kaspah	yes	UTI				Klebsiella variicola subsp. variicola	strong	ST360	KL53	O3_O3a	KVV	KVV_SC19	5446437		KL53	K53	none	Perfect	1		O3/O3a	O3/O3a	none	Very high	0.9932		5446437	39	139652	1940797	116	0	0	421997	3	371575	6	132435	10	TRUE
280KPH	16870_8#41	INF199	kaspah	yes	UTI				Klebsiella pneumoniae	strong	ST629	KL10	O3_O3a	KPN	KPN_SC55	5196953		KL10	K10	none	Very high	0.9676		O3/O3a	O3/O3a	none	Very high	0.9798		5196953	55	94490.1	745062	105	0	0	338481	6	301233	9	127620	14	TRUE
184KPH	16870_7#76	INF055	kaspah	yes	UTI				Klebsiella pneumoniae	strong	ST268	KL20	O1_O2v1	KPN	KPN_SC8	5328693		KL20	K20	none	Very high	0.9994		O1/O2v1	O2a	none	Very high	0.9897		5328693	57	93485.8	992106	111	0	0	422003	5	361558	8	99424	13	TRUE
183KPH	16703_7#35	INF286	kaspah	yes	UTI				Klebsiella pneumoniae	strong	ST3096	KL58	O3b	KPN	KPN_SC254	5184393		KL58	K58	?-	Good	0.9998	KL58_18_wcaJ	O3b	O3b	none	Very high	0.9902		5184393	67	77379	1004447	113	0	0	422956	4	365573	7	105734	13	TRUE
212KPH	16870_7#28	INF006	kaspah	yes	Other				Klebsiella pneumoniae	strong	ST35	KL22	O1_O2v1	KPN	KPN_SC17	5548094		KL22	K22	none	Very high	0.9948		O1/O2v1	O1ab	none	Very high	0.9811		5548094	84	66048.7	1052651	102	0	0	380351	5	243537	9	86233	17	TRUE
182KPH	16870_8#42	INF200	kaspah	yes	Wound or tissue				Klebsiella pneumoniae	strong	ST292	KL143	O1_O2v2	KPN	KPN_SC61	5133253		KL143	unknown (KL143)	none	Perfect	1		O1/O2v2	O2afg	none	Very high	0.9857		5133253	56	91665.2	1057411	102	0	0	423456	4	344632	7	265055	10	TRUE
300KPH	16703_7#42	INF294	kaspah	yes	UTI				Klebsiella pneumoniae	strong	ST37	KL15	O4	KPN	KPN_SC6	5334907		KL15	K15	none	Very high	0.9978		O4	O4	none	Very high	0.9971		5334907	126	42340.5	492555	103	0	0	319218	7	245511	11	48102	20	TRUE
181KPH	16780_6#16	KSB1_2A	kaspah	No	Rectal swab				Klebsiella variicola subsp. variicola	strong	ST596	KL35	O3_O3a	KVV	KVV_SC15	5405459		KL35	K35	?-+*	Good	0.9572	KL35_18_manC,KL35_19_manB	O3/O3a	O3/O3a	?-	Good	0.9924	O3/O3a_01_manC,O3/O3a_02_manB	5405459	59	91617.9	1016518	135	0	0	427342	5	341796	8	121949	12	TRUE
180KPH	16703_5#32	INF099	kaspah	yes	UTI				Klebsiella pneumoniae	strong	ST1583	KL102	O1_O2v2	KPN	KPN_SC11	5284851		KL102	unknown (KL102)	none	Very high	0.9945		O1/O2v2	O2afg	none	Very high	0.9852		5284851	63	83886.5	1232385	128	0	0	428079	4	355537	7	106976	12	TRUE
301KPH	16703_5#37	INF104	kaspah	yes	UTI				Klebsiella pneumoniae	strong	ST45	KL24	O1_O2v1	KPN	KPN_SC4	5486211		KL24	K24	none	Very high	0.9902		O1/O2v1	O2a	none	Very high	0.9876		5486211	85	64543.7	1040951	104	0	0	319097	6	209393	10	88059	18	TRUE
310KPH	16852_1#61	KSB2_3B	kaspah	No	Rectal swab				Klebsiella pneumoniae	strong	ST215	KL16	O1_O2v1	KPN	KPN_SC54	5378082		KL16	K16	none	Perfect	1		O1/O2v1	O1ab	none	Very high	0.9897		5378082	53	101473	1366943	117	0	0	308631	5	186434	10	100285	17	TRUE
214KPH	16870_7#69	INF048	kaspah	yes	UTI				Klebsiella variicola subsp. variicola	strong	ST616	KL54	O5	KVV	KVV_SC22	5697076		KL54	K54	?-+*	Good	0.9435	KL54_18_manC,KL54_19_manB	O5	O5	?-	Good	0.9953	O5_01_manC,O5_02_manB	5697076	88	64739.5	1187139	108	0	0	379310	5	281879	8	100026	14	TRUE
309KPH	16852_1#63	KSB2_6B	kaspah	No	Rectal swab				Klebsiella pneumoniae	strong	ST215	KL16	O1_O2v1	KPN	KPN_SC54	5378082		KL16	K16	none	Perfect	1		O1/O2v1	O1ab	none	Very high	0.9897		5378082	53	101473	1366943	117	0	0	308631	5	186434	10	100285	17	TRUE
308KPH	16852_1#64	KSB2_7B	kaspah	No	Rectal swab				Klebsiella pneumoniae	strong	ST215	KL16	O1_O2v1	KPN	KPN_SC54	5378083		KL16	K16	none	Perfect	1		O1/O2v1	O1ab	none	Very high	0.9897		5378083	53	101473	1366943	117	0	0	308631	5	186434	10	100285	17	TRUE
177KPH	16852_1#73	KSB2_9C	kaspah	No	Rectal swab				Klebsiella pneumoniae	strong	ST788	KL8	O1_O2v2	KPN	KPN_SC255	5270368		KL8	K8	none	Very high	0.9944		O1/O2v2	O2afg	none	Very high	0.9848		5270368	59	89328.3	858505	114	0	0	430497	5	360463	7	86368	13	TRUE
307KPH	16703_5#59	INF126	kaspah	yes	UTI				Klebsiella pneumoniae	strong	ST1621	KL46	O3b	KPN	KPN_SC229	5396995		KL46	K46	none	Perfect	1		O3b	O3b	none	Very high	0.9921		5396995	60	89949.9	803403	119	0	0	313195	7	203697	11	108142	18	TRUE
211KPH	16870_7#32	INF011	kaspah	yes	UTI				Klebsiella pneumoniae	strong	ST1393	KL8	O1_O2v1	KPN	KPN_SC94	5431574		KL8	K8	none	Very high	0.9983		O1/O2v1	O1ab	none	Very high	0.9803		5431574	54	100585	1186416	104	0	0	381128	4	317011	7	99091	13	TRUE
306KPH	16870_7#41	INF020	kaspah	yes	UTI				Klebsiella pneumoniae	strong	ST20	KL28	O1_O2v2	KPN	KPN_SC1	5614829		KL28	K28	none	Very high	0.9915		O1/O2v2	O1ab	?-	Good	0.9838	O1/O2v2_06_wbbO	5614829	142	39541.1	1044474	102	0	0	313909	5	227666	9	61293	19	TRUE
304KPH	16870_8#26	INF183	kaspah	yes	UTI				Klebsiella pneumoniae	strong	ST36	KL51	O1_O2v1	KPN	KPN_SC8	5557484		KL51	K51	none	Very high	0.9913		O1/O2v1	O2a	none	Very high	0.9885		5557484	96	57890.5	542148	107	0	0	318387	7	193957	12	75252	22	TRUE
178KPH	16780_6#41	KSB1_4D	kaspah	No	Rectal swab				Klebsiella pneumoniae	strong	ST6934	KL46	O3b	KPN	KPN_SC47	5487300		KL46	K46	?-+*	Good	0.9965	KL46_18_manC,KL46_19_manB	O3b	O3b	?-	Good	0.9929	O3b_01_manC,O3b_02_manB	5487300	80	68591.2	894124	114	0	0	429416	5	215230	9	84860	18	TRUE
303KPH	16852_1#17	KSB1_1G	kaspah	No	Rectal swab				Klebsiella pneumoniae	strong	ST37	KL15	O4	KPN	KPN_SC6	5124856		KL15	K15	none	Very high	0.9978		O4	O4	none	Very high	0.9972		5124856	64	80075.9	535883	124	0	0	319082	7	265141	10	103602	16	TRUE
179KPH	16703_7#17	INF265	kaspah	yes	Pneumonia				Klebsiella pneumoniae	strong	ST1507	KL114	O3b	KPN	KPN_SC6	5413387		KL114	unknown (KL114)	none	Very high	0.9918		O3b	O3b	none	Very high	0.9867		5413387	57	94971.7	926085	118	0	0	428344	4	374083	7	348763	9	TRUE
302KPH	16703_5#24	INF091	kaspah	yes	UTI				Klebsiella pneumoniae	strong	ST45	KL24	O1_O2v1	KPN	KPN_SC4	5486364		KL24	K24	none	Very high	0.9902		O1/O2v1	O2a	none	Very high	0.9876		5486364	81	67732.9	1040951	120	0	0	319097	6	209393	10	88059	18	TRUE
213KPH	16870_7#40	INF019	kaspah	yes	UTI				Klebsiella pneumoniae	strong	ST20	KL28	O1_O2v2	KPN	KPN_SC1	5666038		KL28	K28	none	Very high	0.9917		O1/O2v2	O1ab	none	Very high	0.9839		5666038	112	50589.6	787134	102	0	0	380140	6	282299	9	72796	19	TRUE
305KPH	16870_7#61	INF040	kaspah	yes	UTI				Klebsiella pneumoniae	strong	ST20	KL28	O1_O2v2	KPN	KPN_SC1	5577046		KL28	K28	none	Very high	0.9916		O1/O2v2	O1ab	none	Very high	0.9837		5577046	133	41932.7	958072	100	0	0	317596	6	158793	10	56691	20	TRUE
296KPH	16870_7#60	INF039	kaspah	yes	Disseminated				Klebsiella pneumoniae	strong	ST2931	KL22	O3_O3a	KPN	KPN_SC150	5182482		KL22	K22	none	Very high	0.9926		O3/O3a	O3/O3a	*	Very high	0.9549		5182482	81	63981.3	1084402	100	0	0	321995	5	214842	9	100853	16	TRUE
281KPH	16703_5#29	INF096	kaspah	yes	UTI				Klebsiella pneumoniae	strong	ST603	KL22	O3b	KPN	KPN_SC46	5422340		KL22	K22	none	Very high	0.9925		O3b	O3b	-	High	0.992	O3b_02_manB	5422340	111	48849.9	604142	100	0	0	335176	7	214512	11	83213	20	TRUE
190KPH	16703_5#30	INF097	kaspah	yes	UTI				Klebsiella pneumoniae	strong	ST1307	KL127	OL13	KPN	KPN_SC11	5450574		KL127	unknown (KL127)	none	Very high	0.9996		OL13	O13	*	High	0.9497		5450574	101	53966.1	945780	111	0	0	404490	5	265350	8	86333	17	TRUE
200KPH	16703_7#50	INF303	kaspah	yes	Wound or tissue				Klebsiella pneumoniae	strong	ST3054	KL46	O3b	KPN	KPN_SC55	5218781		KL46	K46	?-*	Good	0.9876	KL46_18_manC,KL46_19_manB	O3b	O3b	?-	Good	0.9921	O3b_01_manC,O3b_02_manB	5218781	72	72483.1	903253	109	0	0	390138	5	305749	8	102065	14	TRUE
288KPH	16703_7#11	INF258	kaspah	yes	UTI				Klebsiella pneumoniae	strong	ST3074	KL13	O3b	KPN	KPN_SC233	5591536		KL13	K13	none	Very high	0.9877		O3b	O3b	none	Very high	0.9905		5591536	113	49482.6	687846	100	0	0	328089	7	197509	11	72834	20	TRUE
201KPH	16870_8#53	INF211	kaspah	yes	Pneumonia				Klebsiella pneumoniae	strong	ST281	KL64	O1_O2v1	KPN	KPN_SC126	5497735		KL64	K64	none	Very high	0.9989		O1/O2v1	O1ab	none	Very high	0.9862		5497735	84	65449.2	865226	119	0	0	388907	5	231568	8	99280	15	TRUE
209KPH	16703_7#64	INF320	kaspah	yes	UTI				Klebsiella variicola subsp. variicola	strong	ST1142	KL105	O5	KVV	KVV_SC115	5682742		KL105	unknown (KL105)	*	Very high	0.9668		O5	O5	none	Very high	0.9955		5682742	99	57401.4	1154120	107	0	0	382910	5	297808	8	86441	14	TRUE
202KPH	16703_7#53	INF307	kaspah	yes	UTI				Klebsiella variicola subsp. variicola	strong	ST1456	KL60	O5	KVV	KVV_SC118	5828449		KL60	K60	?-+	Good	0.994	KL60_18_manC,KL60_19_manB	O5	O5	?-	Good	0.995	O5_01_manC,O5_02_manB	5828449	73	79841.8	1284066	101	0	0	387645	5	266412	9	170731	14	TRUE
287KPH	16870_7#81	INF060	kaspah	yes	UTI				Klebsiella pneumoniae	strong	ST603	KL22	O3b	KPN	KPN_SC46	5299434		KL22	K22	none	Very high	0.9927		O3b	O3b	none	Very high	0.9921		5299434	84	63088.5	608101	102	0	0	329397	7	214512	11	99474	18	TRUE
289KPH	16703_7#22	INF271	kaspah	yes	UTI				Klebsiella pneumoniae	strong	ST37	KL15	O4	KPN	KPN_SC6	5374487		KL15	K15	none	Very high	0.9979		O4	O4	none	Very high	0.9971		5374487	61	88106.3	976179	108	0	0	326365	6	259829	10	111806	16	TRUE
203KPH	16703_5#71	INF138	kaspah	yes	UTI				Klebsiella pneumoniae	strong	ST458	KL142	O1_O2v1	KPN	KPN_SC74	5164634		KL142	unknown (KL142)	none	Very high	0.9997		O1/O2v1	O1ab	none	Very high	0.9799		5164634	54	95641.4	727435	120	0	0	387564	6	282284	9	101815	15	TRUE
204KPH	16780_6#17	KSB1_4A	kaspah	No	Rectal swab				Klebsiella pneumoniae	strong	ST5142	KL27	O3b	KPN	KPN_SC101	5183209		KL27	K27	none	Very high	0.9999		O3b	O3b	none	Very high	0.992		5183209	58	89365.7	615112	104	0	0	387344	6	262957	9	99276	15	TRUE
205KPH	16780_6#39	KSB1_2D	kaspah	No	Rectal swab				Klebsiella pneumoniae	strong	ST128	KL6	O1_O2v1	KPN	KPN_SC247	5216324		KL6	K6	none	Perfect	1		O1/O2v1	O1ab	none	Very high	0.9819		5216324	64	81505.1	727164	102	0	0	386130	5	285480	9	151323	13	TRUE
285KPH	16703_5#23	INF090	kaspah	yes	UTI				Klebsiella pneumoniae	strong	ST185	KL130	O1_O2v2	KPN	KPN_SC235	5341280		KL130	unknown (KL130)	none	Perfect	1		O1/O2v2	unknown (O1/O2v2)	none	Very high	0.9874		5341280	66	80928.5	785312	109	0	0	332392	6	214770	10	94077	17	TRUE
206KPH	16870_7#57	INF036	kaspah	yes	UTI				Klebsiella variicola subsp. variicola	strong	ST360	KL53	O3_O3a	KVV	KVV_SC19	5464244		KL53	K53	none	Very high	0.9997		O3/O3a	O3/O3a	none	Very high	0.9931		5464244	48	113838	1112804	104	0	0	384777	5	367875	8	132435	13	TRUE
284KPH	16703_7#16	INF264	kaspah	yes	UTI				Klebsiella pneumoniae	strong	ST1017	KL58	O3b	KPN	KPN_SC27	5525063		KL58	K58	none	Very high	0.9999		O3b	O3b	?-	Good	0.9901	O3b_08_wbdC	5525063	110	50227.8	630054	111	0	0	332525	7	199033	11	86450	20	TRUE
207KPH	16870_8#1	INF155	kaspah	yes	UTI				Klebsiella pneumoniae	strong	ST882	KL16	O1_O2v1	KPN	KPN_SC85	5450005		KL16	K16	none	Very high	0.9937		O1/O2v1	O1ab	none	Very high	0.982		5450005	63	86508	1131928	101	0	0	384702	5	350173	8	105921	14	TRUE
286KPH	16780_6#42	KSB1_6D	kaspah	No	Rectal swab				Klebsiella quasipneumoniae subsp. similipneumoniae	strong	ST414	KL123	O3_O3a	KQS	KQS_SC10	5356710		KL123	unknown (KL123)	none	Very high	0.9997		O3/O3a	O3/O3a	none	Very high	0.9599		5356710	169	31696.5	573244	100	0	0	330591	6	209956	10	83539	17	TRUE
176KPH	16852_1#42	KSB1_2J	kaspah	No	Rectal swab				Klebsiella variicola subsp. variicola	strong	ST355	KL63	O5	KVV	KVV_SC2	5421029		KL63	K63	none	Very high	0.9597		O5	O5	none	Very high	0.9957		5421029	68	79721	994962	102	0	0	430648	4	376914	6	163765	11	TRUE
282KPH	16870_8#10	INF166	kaspah	yes	Pneumonia				Klebsiella pneumoniae	strong	ST2370	KL15	O4	KPN	KPN_SC6	5346390		KL15	K15	none	Very high	0.9978		O4	O4	none	Very high	0.9971		5346390	79	67675.8	936386	100	0	0	334923	6	271191	9	94036	17	TRUE
199KPH	16852_1#56	KSB2_8A	kaspah	No	Rectal swab				Klebsiella pneumoniae	strong	ST463	KL117	O1_O2v2	KPN	KPN_SC248	5398051		KL117	unknown (KL117)	none	Perfect	1		O1/O2v2	O2afg	none	Very high	0.9852		5398051	60	89967.5	669488	100	0	0	391097	6	324205	9	100888	15	TRUE
191KPH	16852_1#3	KSB1_6E	kaspah	No	Throat swab				Klebsiella pneumoniae	strong	ST4553	KL14	O3b	KPN	KPN_SC86	5526288		KL14	K14	none	Very high	0.9974		O3b	O3b	none	Very high	0.9886		5526288	99	55821.1	890809	108	0	0	404428	5	156697	9	59384	19	TRUE
295KPH	16703_7#24	INF273	kaspah	yes	Disseminated				Klebsiella pneumoniae	strong	ST500	KL34	O1_O2v1	KPN	KPN_SC230	5450340		KL34	K34	none	Very high	1		O1/O2v1	O1ab	none	Very high	0.989		5450340	83	65666.8	1137610	101	0	0	322161	5	224651	9	86413	16	TRUE
192KPH	16703_7#52	INF306	kaspah	yes	UTI				Klebsiella pneumoniae	strong	ST3069	KL47	OL13	KPN	KPN_SC42	5247790		KL47	K47	?-	Good	0.9742	KL47_15_rmlB	OL13	O13	?-	Good	0.9191	OL13_01_rfbB,OL13_09_glycosylhydrolase	5247790	60	87463.2	966710	106	0	0	404205	5	289496	8	119177	13	TRUE
294KPH	16852_1#36	KSB1_3I	kaspah	No	Rectal swab				Klebsiella quasipneumoniae subsp. similipneumoniae	strong	ST1548	KL170	O3_O3a	KQS	KQS_SC4	5532855		KL170	unknown (KL170)	none	Very high	1		O3/O3a	O3/O3a	none	Very high	0.9597		5532855	105	52693.9	918933	101	0	0	323576	5	243751	8	96432	15	TRUE
193KPH	16870_8#63	INF221	kaspah	yes	UTI				Klebsiella quasipneumoniae subsp. similipneumoniae	strong	ST1822	KL48	O5	KQS	KQS_SC24	5318346		KL48	K48	*	High	0.9344		O5	O5	*	High	0.9438		5318346	48	110799	1274053	102	0	0	403410	4	347398	6	101490	11	TRUE
194KPH	16870_8#16	INF173	kaspah	yes	Pneumonia				Klebsiella pneumoniae	strong	ST256	KL47	OL13	KPN	KPN_SC6	5174003		KL47	K47	none	Very high	0.9945		OL13	O13	*	Very high	0.9533		5174003	46	112478	797523	130	0	0	399212	5	368493	7	302533	10	TRUE
210KPH	16870_8#45	INF203	kaspah	yes	UTI				Klebsiella variicola subsp. variicola	strong	ST3088	KL16	O5	KVV	KVV_SC114	5819424		KL16	K16	*	Very high	0.9729		O5	O5	none	Very high	0.9941		5819424	80	72742.8	1068487	114	0	0	382842	5	225783	9	96307	16	TRUE
293KPH	16870_8#18	INF175	kaspah	yes	UTI				Klebsiella pneumoniae	strong	ST1165	KL45	O1_O2v2	KPN	KPN_SC232	5255743		KL45	K45	none	Perfect	1		O1/O2v2	O2afg	-	High	0.984	O1/O2v2_09_gmlB	5255743	79	66528.4	637361	109	0	0	323672	6	251331	10	100158	18	TRUE
292KPH	16870_8#44	INF202	kaspah	yes	UTI				Klebsiella pneumoniae	strong	ST3052	KL112	O1_O2v2	KPN	KPN_SC24	5446230		KL112	unknown (KL112)	none	Perfect	1		O1/O2v2	O2afg	?	Good	0.9852		5446230	97	56146.7	1014095	103	0	0	323851	6	182012	10	61029	19	TRUE
196KPH	16870_7#73	INF052	kaspah	yes	Wound or tissue				Klebsiella pneumoniae	strong	ST3071	KL35	O5	KPN	KPN_SC249	5295770		KL35	K35	?-	Good	0.9881	KL35_19_manB	O5	O5	?-*	Good	0.9432	O5_02_manB	5295770	55	96286.7	911826	100	0	0	394992	5	361175	7	134438	12	TRUE
197KPH	16870_7#34	INF013	kaspah	yes	UTI				Klebsiella pneumoniae	strong	ST1583	KL102	O1_O2v2	KPN	KPN_SC11	5228020		KL102	unknown (KL102)	none	Very high	0.9944		O1/O2v2	O2afg	none	Very high	0.9852		5228020	68	76882.6	1186094	128	0	0	394798	4	355537	7	93989	14	TRUE
291KPH	16703_5#72	INF139	kaspah	yes	UTI				Klebsiella pneumoniae	strong	ST889	KL54	O1_O2v1	KPN	KPN_SC64	5486327		KL54	K54	none	Very high	0.9949		O1/O2v1	O1ab	-	High	0.9817	O1/O2v1_03_wbbM	5486327	68	80681.3	1083096	103	0	0	324557	6	210451	10	97896	17	TRUE
198KPH	16852_1#55	KSB2_7A	kaspah	No	Rectal swab				Klebsiella pneumoniae	strong	ST3692	KL8	O1_O2v2	KPN	KPN_SC71	5215968		KL8	K8	none	Very high	0.99		O1/O2v2	O2afg	none	Very high	0.9845		5215968	62	84128.5	894885	105	0	0	393620	5	274948	8	125520	13	TRUE
290KPH	16870_8#33	INF191	kaspah	yes	Pneumonia				Klebsiella pneumoniae	strong	ST86	KL2	O1_O2v1	KPN	KPN_SC32	5422129		KL2	K2	-+	Good	0.9974	KL2_03_wzi	O1/O2v1	O1ab	none	Very high	0.9846		5422129	57	95125.1	432906	128	0	0	325844	8	225622	12	86399	20	TRUE
195KPH	16703_5#36	INF103	kaspah	yes	UTI				Klebsiella variicola subsp. variicola	strong	ST3087	UNK	O5	KVV	KVV_SC41	5704367		KL46	unknown (K46)	?-*		0.9308	KL46_13_wcuV,KL46_14_wclT,KL46_15_wzx,KL46_16_wckQ	O5	O5	none	Very high	0.9964		5704367	162	35212.1	732832	110	0	0	398125	6	186156	10	86371	19	TRUE
311KPH	18090_3#7	INF254	kaspah	yes	UTI				Klebsiella pneumoniae	strong	ST86	KL2	O1_O2v1	KPN	KPN_SC32	5392476		KL2	K2	none	Very high	0.9993		O1/O2v1	O1ab	none	Very high	0.9846		5392476	67	80484.7	672231	103	0	0	308207	7	183604	11	73693	20	TRUE
312KPH	AUSMDU00003500_S10_L001	INF275	kaspah	yes	Pneumonia				Klebsiella pneumoniae	strong	ST1464	UNK	OL13	KPN	KPN_SC227	5297482		KL109	unknown (KL109)	?-		0.9753	KL109_10,KL109_11,KL109_12,KL109_13,KL109_16,KL109_17_gnd,KL109_18_rmlB,KL109_21	OL13	O13	?-	Good	0.9198	OL13_01_rfbB,OL13_04_rfbC,OL13_09_glycosylhydrolase	5297482	99	53509.9	570801	104	0	0	304822	7	237782	11	99251	18	TRUE
313KPH	18090_3#27	KSB2_8D	kaspah	No	Rectal swab				Klebsiella pneumoniae	strong	ST643	KL38	O1_O2v1	KPN	KPN_SC24	5534831		KL38	K38	none	Very high	0.9822		O1/O2v1	O2a	none	Very high	0.9825		5534831	122	45367.5	708311	111	0	0	304524	7	221380	11	36409	24	TRUE
350KPH	16780_6#47	KSB1_2E	kaspah	No	Rectal swab				Klebsiella pneumoniae	strong	ST6935	KL56	O3b	KPN	KPN_SC7	5745509		KL56	K56	none	Perfect	1		O3b	O3b	none	Very high	0.9925		5745509	104	55245.3	743504	115	0	0	217289	7	143511	13	79748	23	TRUE
277KPH	16870_8#27	INF184	kaspah	yes	UTI				Klebsiella pneumoniae	strong	ST3062	KL124	O3_O3a	KPN	KPN_SC119	5262106		KL124	unknown (KL124)	none	Perfect	1		O3/O3a	O3/O3a	none	Very high	0.9876		5262106	77	68339	963327	100	0	0	339607	6	273927	9	101775	15	TRUE
349KPH	16870_8#69	INF227	kaspah	yes	UTI				Klebsiella pneumoniae	strong	ST792	KL25	O3_O3a	KPN	KPN_SC44	5544516		KL25	K25	none	Perfect	1		O3/O3a	O3/O3a	none	Very high	0.9857		5544516	113	49066.5	455958	103	0	0	218861	9	140723	15	74344	26	TRUE
348KPH	16703_5#21	INF088	kaspah	yes	UTI				Klebsiella pneumoniae	strong	ST111	KL113	O1_O2v2	KPN	KPN_SC22	5461757		KL113	unknown (KL113)	?-*	Good	0.965	KL113_06_wzc,KL113_16_wcaJ	O1/O2v2	unknown (O1/O2v2)	-	High	0.987	O1/O2v2_06_wbbO	5461757	107	51044.5	422970	110	0	0	219750	9	126833	16	66784	28	TRUE
347KPH	AUSMDU00003502_S14_L001	INF293	kaspah	yes	UTI				Klebsiella pneumoniae	strong	ST3040	KL38	O3b	KPN	KPN_SC128	5544270		KL38	K38	?-	Good	0.9967	KL38_08_wzy	O3b	O3b	none	Very high	0.9914		5544270	150	36961.8	459113	101	0	0	229166	9	121344	15	46936	30	TRUE
346KPH	18090_3#13	KSB1_10D	kaspah	No	Throat swab				Klebsiella pneumoniae	strong	ST1728	KL116	O1_O2v1	KPN	KPN_SC221	5395180		KL116	unknown (KL116)	?-	Good	0.9975	KL116_17_wcpG	O1/O2v1	O2a	none	Very high	0.9851		5395180	119	45337.7	493717	102	0	0	231057	8	124670	14	73840	25	TRUE
168KPH	16703_5#85	INF153	kaspah	yes	UTI				Klebsiella pneumoniae	strong	ST3046	KL22	O3b	KPN	KPN_SC4	5437529		KL22	K22	-+	Good	0.9924	KL22_15_wcaJ	O3b	O3b	-	High	0.9918	O3b_01_manC	5437529	67	81157.1	1008467	113	0	0	443899	4	322245	7	99194	14	TRUE
345KPH	16703_7#61	INF317	kaspah	yes	Pneumonia				Klebsiella pneumoniae	strong	ST792	KL25	O3_O3a	KPN	KPN_SC44	5421036		KL25	K25	none	Perfect	1		O3/O3a	O3/O3a	none	Very high	0.9857		5421036	101	53673.6	453138	110	0	0	232895	8	161647	14	86369	23	TRUE
169KPH	16870_7#48	INF027	kaspah	yes	Pneumonia				Klebsiella pneumoniae	strong	ST215	KL16	O1_O2v1	KPN	KPN_SC54	5456839		KL16	K16	none	Very high	0.9998		O1/O2v1	O1ab	none	Very high	0.9897		5456839	53	102959	1329377	116	0	0	437171	4	258738	8	111628	14	TRUE
217KPH	16703_7#31	INF282	kaspah	yes	UTI				Klebsiella pneumoniae	strong	ST29	KL30	O1_O2v2	KPN	KPN_SC9	5598644		KL30	K30	-+*	Good	0.9655	KL30_15_wcuG	O1/O2v2	O1ab	?-	Good	0.994	O1/O2v2_08_gmlC,O1/O2v2_09_gmlB	5598644	144	38879.5	837579	104	0	0	376128	5	146354	10	58170	20	TRUE
343KPH	16852_1#2	KSB1_5E	kaspah	No	Rectal swab				Klebsiella pneumoniae	strong	ST461	KL51	O1_O2v1	KPN	KPN_SC26	5656576		KL51	K51	?-	Good	0.975	KL51_14_wcoZ	O1/O2v1	O1ab	none	Very high	0.9799		5656576	148	38220.1	371849	108	0	0	237897	10	119743	16	39804	29	TRUE
342KPH	16703_7#37	INF288	kaspah	yes	UTI				Klebsiella variicola subsp. variicola	strong	ST3084	KL125	O5	KVV	KVV_SC95	6100425		KL125	unknown (KL125)	none	Perfect	1		O5	O5	none	Very high	0.9952		6100425	144	42364.1	820574	102	0	0	244117	8	156305	14	39458	27	TRUE
341KPH	16703_5#31	INF098	kaspah	yes	UTI				Klebsiella pneumoniae	strong	ST611	KL71	O3b	KPN	KPN_SC7	5369696		KL71	K71	*	High	0.9353		O3b	O3b	none	Very high	0.9937		5369696	81	66292.5	621207	103	0	0	247576	7	119101	13	99264	23	TRUE
340KPH	KC0278_C4PNMANXX_GTAGAGGA-ACTGCATA_L006	INF332	kaspah	yes	UTI				Klebsiella pneumoniae	strong	ST29	KL30	O1_O2v2	KPN	KPN_SC9	5592849		KL30	K30	-+*	Good	0.9654	KL30_15_wcuG	O1/O2v2	O1ab	?-	Good	0.994	O1/O2v2_08_gmlC,O1/O2v2_09_gmlB	5592849	167	33490.1	782373	110	0	0	249202	8	142337	13	41661	27	TRUE
344KPH	16870_8#60	INF218	kaspah	yes	Disseminated				Klebsiella variicola subsp. variicola	strong	ST3081	KL15	O4	KVV	KVV_SC12	5800713		KL15	K15	none	Very high	0.9979		O4	O4	none	Very high	0.997		5800713	149	38931	1353113	103	0	0	235638	6	127040	12	39985	25	TRUE
278KPH	16870_7#67	INF046	kaspah	yes	UTI				Klebsiella pneumoniae	strong	ST182	KL47	OL13	KPN	KPN_SC118	5551700		KL47	K47	?-	Good	0.9754	KL47_15_rmlB,KL47_17_rmlD,KL47_18_rmlC	OL13	O13	?-+*	Good	0.9241	OL13_01_rfbB,OL13_03_rfbD,OL13_04_rfbC	5551700	104	53381.7	478508	108	0	0	339047	7	167191	12	67010	22	TRUE
351KPH	16780_6#31	KSB1_4C	kaspah	No	Rectal swab				Klebsiella pneumoniae	strong	ST1322	KL139	O1_O2v1	KPN	KPN_SC35	5418142		KL139	unknown (KL139)	none	Perfect	1		O1/O2v1	O1ab	none	Very high	0.9833		5418142	105	51601.3	706020	104	0	0	216080	7	145966	13	75681	23	TRUE
353KPH	16703_5#63	INF130	kaspah	yes	UTI				Klebsiella pneumoniae	strong	ST1441	KL10	O3b	KPN	KPN_SC1	5534997		KL10	K10	none	Very high	0.9675		O3b	O3b	none	Very high	0.9926		5534997	146	37910.9	1010770	102	0	0	214694	7	125451	14	52569	26	TRUE
166KPH	16703_7#55	INF309	kaspah	yes	UTI				Klebsiella quasipneumoniae subsp. similipneumoniae	strong	ST1548	KL170	O3_O3a	KQS	KQS_SC4	5393351		KL170	unknown (KL170)	none	Very high	1		O3/O3a	O3/O3a	none	Very high	0.9597		5393351	105	51365.2	918925	102	0	0	445533	4	243750	8	94439	15	TRUE
363KPH	16852_1#6	KSB1_9E	kaspah	No	Throat swab				Klebsiella pneumoniae	strong	ST359	KL10	O1_O2v2	KPN	KPN_SC87	5278107		KL10	K10	none	Very high	0.9956		O1/O2v2	O1ab	none	Very high	0.9941		5278107	123	42911.4	511320	100	0	0	179986	9	87339	18	37718	34	TRUE
362KPH	16703_5#64	INF131	kaspah	yes	UTI				Klebsiella pneumoniae	strong	ST3066	KL13	O3b	KPN	KPN_SC218	5254317		KL13	K13	?	Good	0.9877		O3b	O3b	-	High	0.9923	O3b_08_wbdC	5254317	97	54168.2	541272	104	0	0	180032	8	109404	16	59647	28	TRUE
361KPH	16780_6#25	KSB1_4B	kaspah	No	Rectal swab				Klebsiella pneumoniae	strong	ST2116	KL28	O1_O2v2	KPN	KPN_SC13	5528460		KL28	K28	?	Good	0.9919		O1/O2v2	O1ab	none	Very high	0.9948		5528460	178	31058.8	355228	105	0	0	185928	11	114919	18	31792	34	TRUE
360KPH	16703_7#45	INF297	kaspah	yes	UTI				Klebsiella pneumoniae	strong	ST461	KL62	O1_O2v2	KPN	KPN_SC26	5597208		KL62	K62	?-	Good	0.9931	KL62_12	O1/O2v2	O1ab	none	Very high	0.9847		5597208	132	42403.1	513206	111	0	0	192620	10	111085	17	38301	32	TRUE
219KPH	16703_7#38	INF289	kaspah	yes	UTI				Klebsiella pneumoniae	strong	ST29	KL30	O1_O2v2	KPN	KPN_SC9	5598941		KL30	K30	-+*	Good	0.9655	KL30_15_wcuG	O1/O2v2	O1ab	?-	Good	0.994	O1/O2v2_08_gmlC,O1/O2v2_09_gmlB	5598941	140	39992.4	837582	104	0	0	376128	5	201470	10	61749	20	TRUE
352KPH	16870_7#7	INF342	kaspah	yes	Disseminated				Klebsiella pneumoniae	strong	ST3099	UNK	OL13	KPN	KPN_SC219	5610691		KL155	unknown (KL155)	?-		0.9791	KL155_12,KL155_13_wzy,KL155_20_rmlD,KL155_21_rmlC	OL13	O13	?-*	Good	0.9213	OL13_03_rfbD,OL13_04_rfbC	5610691	141	39792.1	524371	102	0	0	215084	8	151422	14	71158	25	TRUE
359KPH	18090_3#14	KSB1_1E	kaspah	No	Rectal swab				Klebsiella pneumoniae	strong	ST461	KL51	O1_O2v1	KPN	KPN_SC26	5645954		KL51	K51	?-	Good	0.9749	KL51_14_wcoZ	O1/O2v1	O1ab	none	Very high	0.9798		5645954	136	41514.4	440543	101	0	0	194803	9	109110	17	39804	31	TRUE
167KPH	16703_5#16	INF083	kaspah	yes	UTI				Klebsiella pneumoniae	strong	ST3046	KL22	O3b	KPN	KPN_SC4	5438162		KL22	K22	none	Very high	0.9925		O3b	O3b	-	High	0.9918	O3b_01_manC	5438162	61	89150.2	1008467	113	0	0	443899	4	369700	7	100231	13	TRUE
357KPH	16870_7#46	INF025	kaspah	yes	Pneumonia				Klebsiella pneumoniae	strong	ST491	KL118	UNK	KPN	KPN_SC10	5337120		KL118	unknown (KL118)	?-	Good	0.9804	KL118_17_rmlB,KL118_18_rmlA,KL118_20_rmlC	OL13	unknown (O13)	?-		0.9153	OL13_01_rfbB,OL13_02_rfbA,OL13_04_rfbC,OL13_09_glycosylhydrolase	5337120	131	40741.4	530418	117	0	0	204043	8	100361	16	39462	31	TRUE
356KPH	KC0205_C4PNMANXX_GTAGAGGA-GTAAGGAG_L006	INF255	kaspah	yes	Wound or tissue				Klebsiella variicola subsp. variicola	strong	ST681	KL10	O1_O2v2	KVV	KVV_SC5	5585774		KL10	K10	none	Perfect	1		O1/O2v2	O2afg	*	Very high	0.9646		5585774	188	29711.6	373216	100	0	0	205235	11	99688	19	28446	39	TRUE
218KPH	16870_8#86	INF246	kaspah	yes	UTI				Klebsiella pneumoniae	strong	ST29	KL30	O1_O2v2	KPN	KPN_SC9	5605270		KL30	K30	-+*	Good	0.9655	KL30_15_wcuG	O1/O2v2	O1ab	?-	Good	0.994	O1/O2v2_08_gmlC,O1/O2v2_09_gmlB	5605270	144	38925.5	837582	104	0	0	376128	5	201470	10	58170	20	TRUE
355KPH	16780_6#33	KSB1_6C	kaspah	No	Rectal swab				Klebsiella pneumoniae	strong	ST20	KL28	O1_O2v2	KPN	KPN_SC1	5558536		KL28	K28	none	Very high	0.9917		O1/O2v2	O1ab	none	Very high	0.9839		5558536	128	43426.1	393263	101	0	0	209189	10	147509	17	45139	29	TRUE
354KPH	16870_8#9	INF165	kaspah	yes	UTI				Klebsiella pneumoniae	strong	ST54	KL14	O3b	KPN	KPN_SC31	5634331		KL14	K14	?-	Good	0.9991	KL14_19_manC	O3b	O3b	?-	Good	0.9928	O3b_01_manC	5634331	185	30455.8	402338	102	0	0	209454	10	130784	17	26785	36	TRUE
358KPH	16870_8#13	INF170	kaspah	yes	UTI				Klebsiella pneumoniae	strong	ST2116	KL28	O1_O2v2	KPN	KPN_SC13	5725184		KL28	K28	none	Very high	0.9919		O1/O2v2	O1ab	none	Very high	0.9948		5725184	214	26753.2	521105	100	0	0	197728	10	113411	18	29917	37	TRUE
365KPH	16870_7#3	INF196	kaspah	yes	Wound or tissue				Klebsiella pneumoniae	strong	ST66	KL2	O1_O2v2	KPN	KPN_SC217	5541552		KL2	K2	none	Very high	0.9834		O1/O2v2	O1ab	none	Very high	0.9897		5541552	131	42301.9	519702	100	0	0	162466	11	101143	19	40428	35	TRUE
339KPH	16870_8#51	INF209	kaspah	yes	Pneumonia				Klebsiella variicola subsp. variicola	strong	ST681	KL10	O1_O2v2	KVV	KVV_SC5	5602134		KL10	K10	none	Perfect	1		O1/O2v2	O2afg	*	Very high	0.9646		5602134	173	32382.3	402692	100	0	0	251072	10	135388	16	28450	35	TRUE
216KPH	16703_7#69	INF325	kaspah	yes	Disseminated				Klebsiella pneumoniae	strong	ST3048	KL30	O1_O2v1	KPN	KPN_SC246	5444664		KL30	K30	none	Very high	0.9917		O1/O2v1	O1ab	none	Very high	0.9824		5444664	97	56130.6	1137336	119	0	0	376149	5	242684	8	99228	15	TRUE
323KPH	AUSMDU00003506_S45_L999	INF312	kaspah	yes	Disseminated				Klebsiella variicola subsp. variicola	strong	ST2989	KL55	O3_O3a	KVV	KVV_SC47	5798531		KL55	K55	?-	Good	0.9973	KL55_07_wcaA	O3/O3a	O3/O3a	none	Very high	0.9931		5798531	103	56296.4	503586	105	0	0	286477	7	217698	12	77859	21	TRUE
322KPH	16703_7#10	INF257	kaspah	yes	UTI				Klebsiella pneumoniae	strong	ST1536	KL30	O1_O2v1	KPN	KPN_SC74	5289021		KL30	K30	-	High	0.9916	KL30_03_wzi	O1/O2v1	O1ab	none	Very high	0.98		5289021	79	66949.6	848353	102	0	0	289127	6	209466	10	86258	18	TRUE
173KPH	16870_7#49	INF028	kaspah	yes	UTI				Klebsiella pneumoniae	strong	ST45	KL24	O1_O2v1	KPN	KPN_SC4	5403044		KL24	K24	none	Very high	0.9902		O1/O2v1	O2a	none	Very high	0.9876		5403044	74	73014.1	914896	113	0	0	436826	5	354201	8	99205	14	TRUE
321KPH	16703_5#53	INF120	kaspah	yes	UTI				Klebsiella pneumoniae	strong	ST309	KL42	O4	KPN	KPN_SC6	5411633		KL42	K42	none	Perfect	1		O4	O4	none	Very high	0.9991		5411633	91	59468.5	916756	114	0	0	294176	6	210137	11	86426	19	TRUE
320KPH	16870_7#74	INF053	kaspah	yes	Disseminated				Klebsiella pneumoniae	strong	ST113	KL114	O3_O3a	KPN	KPN_SC8	5449485		KL114	unknown (KL114)	?-	Good	0.9922	KL114_15	O3/O3a	O3/O3a	none	Very high	0.9786		5449485	192	28382.7	670809	104	0	0	294806	7	187955	11	39432	22	TRUE
279KPH	16703_5#43	INF110	kaspah	yes	Pneumonia				Klebsiella pneumoniae	strong	ST520	KL2	O1_O2v2	KPN	KPN_SC237	5423196		KL2	K2	none	Very high	0.9858		O1/O2v2	O1ab	none	Very high	0.9888		5423196	111	48857.6	573066	102	0	0	338777	6	212040	10	74663	17	TRUE
324KPH	16870_8#59	INF217	kaspah	yes	UTI				Klebsiella variicola subsp. variicola	strong	ST919	KL67	OL103	KVV	KVV_SC11	5637669		KL67	K67	?-*	Good	0.9609	KL67_20_rmlB,KL67_21_rmlA	OL103	unknown (OL103)	?-+	Good	0.9647	OL103_01_rmlC	5637669	101	55818.5	438013	106	0	0	284333	8	214876	12	88578	20	TRUE
319KPH	16870_7#38	INF017	kaspah	yes	Wound or tissue				Klebsiella pneumoniae	strong	ST35	KL22	O1_O2v1	KPN	KPN_SC17	5379499		KL22	K22	none	Very high	0.9949		O1/O2v1	O1ab	none	Very high	0.9811		5379499	63	85388.9	907157	102	0	0	295748	6	202881	10	99424	17	TRUE
318KPH	16852_1#52	KSB2_4A	kaspah	No	Rectal swab				Klebsiella quasipneumoniae subsp. similipneumoniae	strong	ST1191	KL13	O3_O3a	KQS	KQS_SC22	5316592		KL13	K13	?-+	Good	0.984	KL13_17_manC,KL13_18_manB	O3/O3a	O3/O3a	?-	Good	0.9618	O3/O3a_01_manC,O3/O3a_02_manB	5316592	123	43224.3	803437	104	0	0	297885	6	214766	10	83020	18	TRUE
317KPH	16780_6#28	KSB1_1C	kaspah	No	Rectal swab				Klebsiella pneumoniae	strong	ST537	KL136	O1_O2v2	KPN	KPN_SC73	5557445		KL136	unknown (KL136)	none	Perfect	1		O1/O2v2	unknown (O1/O2v2)	none	Very high	0.9851		5557445	146	38064.7	546506	104	0	0	300734	7	126404	12	36980	25	TRUE
316KPH	16703_7#86	INF347	kaspah	yes	Disseminated				Klebsiella pneumoniae	strong	ST111	KL63	O1_O2v2	KPN	KPN_SC22	5701936		KL63	K63	none	Very high	0.9935		O1/O2v2	O1ab	none	Very high	0.9928		5701936	147	38788.7	950531	100	0	0	302664	7	152246	12	34337	26	TRUE
315KPH	16870_8#75	INF234	kaspah	yes	UTI				Klebsiella pneumoniae	strong	ST134	KL25	O5	KPN	KPN_SC116	5511582		KL25	K25	-	High	0.9826	KL25_09_wfeD	O5	O5	*	High	0.9418		5511582	90	61239.8	638693	101	0	0	303117	7	213957	11	94096	18	TRUE
175KPH	16703_5#82	INF150	kaspah	yes	Other				Klebsiella pneumoniae	strong	ST176	KL13	O3b	KPN	KPN_SC88	5256890		KL13	K13	none	Very high	0.988		O3b	O3b	none	Very high	0.9905		5256890	68	77307.2	732608	104	0	0	433618	5	285806	8	153383	13	TRUE
314KPH	AUSMDU00003507_S55_L999	INF326	kaspah	yes	Wound or tissue				Klebsiella pneumoniae	strong	ST412	UNK	O3b	KPN	KPN_SC7	5396885		KL57	unknown (K57)	?-		0.9999	KL57_10_wckW,KL57_11_wzy,KL57_12	O3b	O3b	none	Very high	0.9933		5396885	94	57413.7	610001	100	0	0	303785	7	218405	11	86233	20	TRUE
174KPH	16870_8#66	INF224	kaspah	yes	UTI				Klebsiella pneumoniae	strong	ST336	KL25	O5	KPN	KPN_SC1	5531144		KL25	K25	-	High	0.9917	KL25_09_wfeD	O5	O5	*	High	0.9421		5531144	69	80161.5	1372055	116	0	0	435165	4	359562	6	120576	11	TRUE
338KPH	16870_8#35	INF193	kaspah	yes	UTI				Klebsiella variicola subsp. variicola	strong	ST681	KL10	O1_O2v2	KVV	KVV_SC5	5606571		KL10	K10	none	Perfect	1		O1/O2v2	O2afg	*	Very high	0.9646		5606571	175	32037.5	402692	100	0	0	251072	10	135388	16	29127	35	TRUE
325KPH	16780_6#43	KSB1_7D	kaspah	No	Rectal swab				Klebsiella pneumoniae	strong	ST461	KL117	O1_O2v2	KPN	KPN_SC26	5729963		KL117	unknown (KL117)	none	Very high	0.9957		O1/O2v2	O1a	none	Very high	0.9835		5729963	133	43082.4	487790	111	0	0	283782	8	134826	14	44876	27	TRUE
326KPH	16870_8#40	INF198	kaspah	yes	UTI				Klebsiella pneumoniae	strong	ST1010	KL142	O1_O2v1	KPN	KPN_SC224	5569672		KL142	unknown (KL142)	none	Perfect	1		O1/O2v1	O1ab	-	High	0.98	O1/O2v1_05_wbbN	5569672	82	67922.8	1399849	105	0	0	277252	4	211474	9	85852	18	TRUE
337KPH	16870_8#85	INF245	kaspah	yes	Pneumonia				Klebsiella variicola subsp. variicola	strong	ST681	KL10	O1_O2v2	KVV	KVV_SC5	5604316		KL10	K10	none	Perfect	1		O1/O2v2	O2afg	*	Very high	0.9646		5604316	174	32208.7	402693	100	0	0	251072	10	135383	16	28450	35	TRUE
170KPH	18090_3#26	KSB2_5D	kaspah	No	Rectal swab				Klebsiella variicola subsp. variicola	strong	ST6940	KL53	O3_O3a	KVV	KVV_SC126	5516756		KL53	K53	?-	Good	0.9968	KL53_18_manB	O3/O3a	O3/O3a	?-	Good	0.9936	O3/O3a_02_manB	5516756	75	73556.8	1031200	105	0	0	437018	4	220283	8	100380	15	TRUE
336KPH	16870_8#5	INF159	kaspah	yes	UTI				Klebsiella pneumoniae	strong	ST12	KL122	O1_O2v2	KPN	KPN_SC73	5498565		KL122	unknown (KL122)	none	Very high	0.9995		O1/O2v2	O2afg	none	Very high	0.985		5498565	121	45442.7	828663	104	0	0	252157	6	192345	11	58638	21	TRUE
335KPH	16703_5#46	INF113	kaspah	yes	UTI				Klebsiella pneumoniae	strong	ST321	KL3	O1_O2v2	KPN	KPN_SC19	5517361		KL3	K3	none	Very high	0.9962		O1/O2v2	O2afg	none	Very high	0.9854		5517361	110	50157.8	578932	103	0	0	266085	7	178881	12	86341	21	TRUE
334KPH	16870_7#66	INF045	kaspah	yes	UTI				Klebsiella pneumoniae	strong	ST1547	KL2	O1_O2v2	KPN	KPN_SC1	5475610		KL2	K2	none	Very high	0.9872		O1/O2v2	O2afg	?-	Good	0.9902	O1/O2v2_06_wbbO,O1/O2v2_09_gmlB	5475610	109	50234.9	741991	104	0	0	268428	7	171122	12	48868	23	TRUE
333KPH	16870_8#54	INF212	kaspah	yes	Disseminated				Klebsiella variicola subsp. variicola	strong	ST681	KL10	O1_O2v2	KVV	KVV_SC5	5478643		KL10	K10	none	Perfect	1		O1/O2v2	O2afg	*	Very high	0.9646		5478643	117	46826	529505	100	0	0	270458	8	135386	15	32861	30	TRUE
172KPH	16870_7#86	INF067	kaspah	yes	Wound or tissue				Klebsiella pneumoniae	strong	ST45	KL24	O1_O2v1	KPN	KPN_SC4	5414068		KL24	K24	-	High	0.9901	KL24_13_wcuG	O1/O2v1	O2a	none	Very high	0.9876		5414068	74	73163.1	914947	112	0	0	436835	4	319097	7	86340	13	TRUE
332KPH	16780_6#21	KSB1_8A	kaspah	No	Rectal swab				Klebsiella pneumoniae	strong	ST2991	KL119	O4	KPN	KPN_SC222	5395116		KL119	unknown (KL119)	none	Very high	0.9998		O4	O4	none	Very high	0.9997		5395116	76	70988.4	526569	114	0	0	273436	7	203624	11	79002	19	TRUE
330KPH	16703_5#69	INF136	kaspah	yes	Wound or tissue				Klebsiella variicola subsp. variicola	strong	ST616	KL54	O5	KVV	KVV_SC22	5940836		KL54	K54	?-+*	Good	0.9437	KL54_10_wckB,KL54_18_manC,KL54_19_manB	O5	O5	?-	Good	0.9957	O5_01_manC,O5_02_manB	5940836	130	45698.7	758746	104	0	0	274106	7	146463	14	47170	26	TRUE
171KPH	16703_7#19	INF268	kaspah	yes	UTI				Klebsiella pneumoniae	strong	ST3098	KL24	O1_O2v1	KPN	KPN_SC4	5485136		KL24	K24	none	Very high	0.9902		O1/O2v1	O2a	none	Very high	0.9876		5485136	88	62331.1	913983	124	0	0	436966	4	253040	8	97631	15	TRUE
215KPH	16780_6#4	INF351	kaspah	yes	Pneumonia				Klebsiella pneumoniae	strong	ST3051	KL20	O1_O2v1	KPN	KPN_SC45	5570162		KL20	K20	none	Very high	0.9999		O1/O2v1	O1ab	none	Very high	0.986		5570162	80	69627	927740	106	0	0	378893	5	160350	9	73879	19	TRUE
329KPH	16870_8#49	INF207	kaspah	yes	Pneumonia				Klebsiella quasipneumoniae subsp. similipneumoniae	strong	ST1308	KL144	O4	KQS	KQS_SC1	5370213		KL144	unknown (KL144)	none	Perfect	1		O4	O4	none	Very high	0.9964		5370213	84	63931.1	503917	104	0	0	275090	7	179276	12	101579	20	TRUE
328KPH	16703_7#15	INF262	kaspah	yes	Wound or tissue				Klebsiella pneumoniae	strong	ST221	KL39	O3b	KPN	KPN_SC11	5557456		KL39	K39	none	Very high	0.9999		O3b	O3b	none	Very high	0.9916		5557456	89	62443.3	626724	116	0	0	276109	6	214621	11	86439	18	TRUE
327KPH	16870_8#74	INF233	kaspah	yes	UTI				Klebsiella pneumoniae	strong	ST180	KL55	O1_O2v1	KPN	KPN_SC223	5392921		KL55	K55	*	Very high	0.9616		O1/O2v1	O1ab	none	Very high	0.9847		5392921	75	71905.6	1029023	113	0	0	276921	4	176246	9	86455	17	TRUE
116KPH	16852_1#71	KSB2_7C	kaspah	No	Rectal swab				Klebsiella variicola subsp. variicola	strong	ST3573	KL121	O3_O3a	KVV	KVV_SC145	5466404		KL121	unknown (KL121)	none	Very high	0.9935		O3/O3a	O3/O3a	none	Very high	0.9929		5466404	52	105123	1353071	113	0	0	707012	3	336141	5	180984	9	TRUE
331KPH	16852_1#19	KSB1_3G	kaspah	No	Rectal swab				Klebsiella pneumoniae	strong	ST39	KL62	O1_O2v1	KPN	KPN_SC97	5410233		KL62	K62	-	High	0.9971	KL62_12	O1/O2v1	O1ab	none	Very high	0.9787		5410233	113	47878.2	505226	100	0	0	273893	8	123528	13	55979	25	TRUE
253KPH	16780_6#37	KSB1_10C	kaspah	No	Rectal swab				Klebsiella pneumoniae	strong	ST1966	KL58	O3b	KPN	KPN_SC27	5435258		KL58	K58	none	Very high	1		O3b	O3b	none	Very high	0.9902		5435258	79	68800.7	832383	105	0	0	360256	5	302324	8	99276	13	TRUE
103KPH	16703_7#36	INF287	kaspah	yes	UTI				Klebsiella variicola subsp. variicola	strong	ST3082	KL57	O3_O3a	KVV	KVV_SC155	5599457		KL57	K57	*	Very high	0.9703		O3/O3a	O3/O3a	none	Very high	0.9928		5599457	80	69993.2	1815807	100	0	0	1029140	2	338432	5	109048	10	TRUE
100KPH	16703_5#45	INF112	kaspah	yes	UTI				Klebsiella variicola subsp. variicola	strong	ST2988	KL137	O3_O3a	KVV	KVV_SC158	5671649		KL137	unknown (KL137)	none	Very high	0.9978		O3/O3a	O3/O3a	none	Very high	0.9946		5671649	47	120673	2046258	100	0	0	1154239	2	477437	4	128687	8	TRUE
105KPH	16870_8#71	INF230	kaspah	yes	UTI				Klebsiella quasipneumoniae subsp. similipneumoniae	strong	ST3093	KL47	O3_O3a	KQS	KQS_SC31	5154131		KL47	K47	*	Very high	0.9535		O3/O3a	O3/O3a	none	Very high	0.9599		5154131	33	156186	1663509	123	0	0	940513	2	370961	4	289150	7	TRUE
106KPH	16703_7#59	INF315	kaspah	yes	Disseminated				Klebsiella pneumoniae	strong	ST3057	KL30	O1_O2v1	KPN	KPN_SC149	5280077		KL30	K30	*	Very high	0.9647		O1/O2v1	O1ab	none	Very high	0.9798		5280077	47	112342	1847594	113	0	0	852527	2	349789	5	100377	9	TRUE
107KPH	16703_7#68	INF324	kaspah	yes	UTI				Klebsiella pneumoniae	strong	ST3058	KL51	O12	KPN	KPN_SC292	5114690		KL51	K51	none	Very high	0.9933		O12	O12	none	Very high	0.9808		5114690	35	146134	1865931	103	0	0	848856	2	350522	5	100782	8	TRUE
115KPH	16852_1#35	KSB1_2I	kaspah	No	Rectal swab				Klebsiella variicola subsp. variicola	strong	ST2993	KL151	OL103	KVV	KVV_SC147	5469131		KL151	unknown (KL151)	?-*	Good	0.9152	KL151_17_rmlB,KL151_18_rmlA,KL151_20_rmlC	OL103	unknown (OL103)	none	Very high	0.9647		5469131	61	89657.9	1193144	105	0	0	713230	3	329774	6	167548	10	TRUE
111KPH	16870_7#56	INF035	kaspah	yes	UTI				Klebsiella quasipneumoniae subsp. similipneumoniae	strong	ST5872	KL7	O12	KQS	KQS_SC11	5087681		KL7	K7	none	Very high	0.9956		O12	O12	-	High	0.9898	O12_03_rfbD	5087681	35	145362	1036898	106	0	0	755313	3	413847	5	323261	8	TRUE
101KPH	16870_8#79	INF238	kaspah	yes	Pneumonia				Klebsiella variicola subsp. variicola	strong	ST347	KL103	O3_O3a	KVV	KVV_SC31	5544653		KL103	unknown (KL103)	none	Very high	0.9996		O3/O3a	O3/O3a	none	Very high	0.9934		5544653	38	145912	2052286	114	0	0	1141869	2	767124	3	338668	6	TRUE
104KPH	16870_8#58	INF216	kaspah	yes	UTI				Klebsiella variicola subsp. variicola	strong	ST3079	KL53	O3_O3a	KVV	KVV_SC154	5358564		KL53	K53	none	Very high	0.9953		O3/O3a	O3/O3a	none	Very high	0.9877		5358564	27	198465	2147949	125	0	0	1009122	2	429852	4	296050	7	TRUE
108KPH	16703_7#2	INF248	kaspah	yes	UTI				Klebsiella pneumoniae	strong	ST3063	KL20	O1_O2v1	KPN	KPN_SC290	5181810		KL20	K20	none	Very high	0.9974		O1/O2v1	O2a	none	Very high	0.9913		5181810	40	129545	1925369	105	0	0	843218	2	471619	4	168137	8	TRUE
114KPH	16703_7#73	INF330	kaspah	yes	Pneumonia				Klebsiella variicola subsp. variicola	strong	ST3089	KL142	O3_O3a	KVV	KVV_SC148	5655175		KL142	unknown (KL142)	*	High	0.9454		O3/O3a	O3/O3a	none	Very high	0.9918		5655175	56	100985	969556	102	0	0	714460	4	352876	6	99827	11	TRUE
110KPH	16703_5#22	INF089	kaspah	yes	UTI				Klebsiella quasipneumoniae subsp. quasipneumoniae	strong	ST3091	KL11	O3_O3a	KQQ	KQQ_SC61	5436842		KL11	K11	none	Perfect	1		O3/O3a	O3/O3a	none	Very high	0.9596		5436842	46	118192	1206229	112	0	0	773890	3	509628	5	327193	8	TRUE
112KPH	16870_7#55	INF034	kaspah	yes	UTI				Klebsiella quasipneumoniae subsp. similipneumoniae	strong	ST5872	KL7	O12	KQS	KQS_SC11	5087487		KL7	K7	none	Very high	0.9956		O12	O12	-	High	0.9898	O12_03_rfbD	5087487	37	137500	1036872	107	0	0	755313	3	372043	5	203763	9	TRUE
102KPH	16703_5#39	INF106	kaspah	yes	UTI				Klebsiella pneumoniae	strong	ST690	KL30	O1_O2v2	KPN	KPN_SC152	5267432		KL30	K30	-*	High	0.9639	KL30_13_wckN	O1/O2v2	O1ab	none	Very high	0.9947		5267432	50	105349	1599699	108	0	0	1053574	2	480018	4	199644	7	TRUE
109KPH	16870_7#33	INF012	kaspah	yes	UTI				Klebsiella pneumoniae	strong	ST690	KL30	O1_O2v2	KPN	KPN_SC152	5263436		KL30	K30	*	Very high	0.964		O1/O2v2	O1ab	none	Very high	0.9947		5263436	51	103205	1134722	108	0	0	789307	3	462991	5	199644	8	TRUE
113KPH	16852_1#20	KSB1_4G	kaspah	No	Rectal swab				Klebsiella quasipneumoniae subsp. quasipneumoniae	strong	ST6938	KL6	O5	KQQ	KQQ_SC60	5247339		KL6	K6	*	Very high	0.9522		O5	O5	none	High	0.947		5247339	36	145759	1119238	101	0	0	740666	3	387674	5	300490	8	TRUE
893KBVR	SPARK_2790_C1	SPARK_2790_C1	klebpavia_published			KVV_SC99	water - environment	water	Klebsiella variicola subsp. variicola	strong	ST7027	KL30	O3_O3a	KVV	KVV_SC57	5587273		KL30	K30	*	Very high	0.9523		O3/O3a	O3/O3a	?	Good	0.9931		5587273	21	266061	1722886	401	506	2	479207	3	469961	5	222498	8	TRUE
389KBV	SPARK_1497_C1	SPARK_1497_C1	klebpavia_published			KAG_SC36	rhizosphere	plant	Klebsiella aerogenes	strong	UNK	UNK	UNK	KAG	KAG_SC54	5198224		KL167	unknown (KL167)	-*		0.7352	KL167_02_cpsACP,KL167_07_wzy,KL167_08_wckL,KL167_09_wzx,KL167_13_wbaZ,KL167_14_wbaP,KL167_15_wcuI,KL167_16_wcuC,KL167_17	O1/O2v1	unknown (O2a)	?-*		0.6996	O1/O2v1_02_wzt,O1/O2v1_03_wbbM,O1/O2v1_04_glf,O1/O2v1_05_wbbN,O1/O2v1_06_wbbO,O1/O2v1_07_kfoC	5198224	23	226010	1533280	356	355	3	639972	3	486458	5	407553	7	FALSE
389KBVR	SPARK_2866_C2	SPARK_2866_C2	klebpavia_published			KOH_SC132	water - environment	water	Klebsiella ornithinolytica	strong	UNK	UNK	O1_O2v3	KOH	KOH_SC74	5326063		KL161	unknown (KL161)	-+*		0.7832	KL161_02_cpsACP,KL161_12_rmlD,KL161_13_wcuP,KL161_14,KL161_15,KL161_16_wzx	O1/O2v3	O2aeh	*	High	0.9335		5326063	16	332879	1090043	423	184	3	773155	3	425548	5	368422	8	FALSE
392KBVR	SPARK_238_C1	SPARK_238_C1	klebpavia_published			KPN_SC134	cow	other mammals	Klebsiella pneumoniae	strong	ST5107	KL25	O3b	KPN	KPN_SC136	5303176		KL25	K25	-	High	0.9981	KL25_09_wfeD	O3b	O3b	none	Very high	0.9929		5303176	24	220966	1171060	319	1061	8	767628	3	361521	6	135058	9	TRUE
392KBV	SPARK_254_C1	SPARK_254_C1	klebpavia_published			KPN_SC259	cow	other mammals	Klebsiella pneumoniae	strong	ST4721	KL127	UNK	KPN	KPN_SC210	5090280		KL127	unknown (KL127)	none	Very high	0.9984		OL13	unknown (O13)	+*		0.9506		5090280	14	363591	2535880	492	526	5	629973	2	485788	3	312993	6	TRUE
893KBV	SPARK_557_C1	SPARK_557_C1	klebpavia_published			KOX_SC7	human - hospital disease	human	Klebsiella oxytoca	strong	UNK	UNK	OL104	KOX	KOX_SC7	5883368		KL29	unknown (K29)	?+*	Low	0.933		OL104	unknown (OL104)	?	Good	0.9894		5883368	44	133713	1217009	300	70	2	401224	4	231985	8	148030	14	FALSE
38KBV	SPARK_148_C1	SPARK_148_C1	klebpavia_published			KPN_SC201	human - hospital carriage	human	Klebsiella pneumoniae	strong	ST2657	UNK	O3b	KPN	KPN_SC211	5188547		KL31	unknown (K31)	?+	Low	0.9913		O3b	O3b	none	Very high	0.9948		5188547	17	305209	2628593	353	1073	7	2628593	1	370539	3	167958	7	TRUE
391KBV	SPARK_1388_C1	SPARK_1388_C1	klebpavia_published			KPN_SC15	human - hospital disease	human	Klebsiella pneumoniae	strong	ST101	KL17	O1_O2v1	KPN	KPN_SC20	5371620		KL17	K17	none	Very high	0.9999		O1/O2v1	O1ab	none	Very high	0.9802		5371620	49	109625	733826	304	539	3	633284	4	472378	6	191346	10	TRUE
391KBVR	SPARK_2114_C1	SPARK_2114_C1	klebpavia_published			KAG_SC21	rhizoplane	plant	Klebsiella aerogenes	strong	UNK	UNK	UNK	KAG	KAG_SC19	5174298		KL167	unknown (KL167)	-*		0.7355	KL167_02_cpsACP,KL167_07_wzy,KL167_08_wckL,KL167_09_wzx,KL167_13_wbaZ,KL167_14_wbaP,KL167_15_wcuI,KL167_16_wcuC,KL167_17	O1/O2v1	unknown (O2a)	?-*		0.6993	O1/O2v1_02_wzt,O1/O2v1_03_wbbM,O1/O2v1_04_glf,O1/O2v1_05_wbbN,O1/O2v1_06_wbbO,O1/O2v1_07_kfoC	5174298	17	304370	1250716	419	368	3	770061	3	449327	5	330928	7	FALSE
38KBVR	SPARK_2678_C1	SPARK_2678_C1	klebpavia_published			KQS_SC16	dog	other mammals	Klebsiella quasipneumoniae subsp. similipneumoniae	strong	ST4817	KL70	O3b	KQS	KQS_SC21	5119782		KL70	K70	+*	Good	0.9552		O3b	O3b	none	Very high	0.9894		5119782	14	365699	2963218	357	255	4	2963218	1	843404	2	313778	5	TRUE
892KBVR	SPARK_1755_C1	SPARK_1755_C1	klebpavia_published			KOH_SC40	epiphytes	plant	Klebsiella ornithinolytica	strong	UNK	UNK	O1_O2v3	KOH	KOH_SC6	5562600		KL52	unknown (K52)	-+*		0.9251	KL52_02_cpsACP	O1/O2v3	O2aeh	*	High	0.9324		5562600	23	241852	1041268	2516	193	2	479417	4	395530	6	329163	9	FALSE
390KBV	SPARK_1304_C1	SPARK_1304_C1	klebpavia_published			KPN_SC55	human - hospital disease	human	Klebsiella pneumoniae	strong	ST290	KL21	O1_O2v1	KPN	KPN_SC36	5464840		KL21	K21	*	Very high	0.9856		O1/O2v1	O1ab	none	Very high	0.9811		5464840	42	130115	1719099	301	345	5	639121	3	342314	6	94501	10	TRUE
892KBV	SPARK_1096_C1	SPARK_1096_C1	klebpavia_published			KPN_SC114	human - hospital disease	human	Klebsiella pneumoniae	strong	ST193	KL30	O1_O2v2	KPN	KPN_SC9	5432245		KL30	K30	*	Very high	0.9648		O1/O2v2	O1ab	none	Very high	0.9948		5432245	30	181075	1015316	496	140	4	401524	4	366919	7	113462	11	TRUE
891KBVR	SPARK_1850_C1	SPARK_1850_C1	klebpavia_published			KAG_SC4	cow	other mammals	Klebsiella aerogenes	strong	UNK	KL117	UNK	KAG	KAG_SC4	5227216		KL117	unknown (KL117)	-*	Good	0.9503	KL117_02_cpsACP,KL117_12_wcuC	O1/O2v1	unknown (O2a)	-*		0.7161	O1/O2v1_02_wzt,O1/O2v1_03_wbbM,O1/O2v1_04_glf,O1/O2v1_05_wbbN,O1/O2v1_06_wbbO,O1/O2v1_07_kfoC	5227216	25	209089	915746	375	190	4	479935	4	327810	7	133659	11	FALSE
891KBV	SPARK_112_C1	SPARK_112_C1	klebpavia_published			KVV_SC16	human - hospital carriage	human	Klebsiella variicola subsp. variicola	strong	ST1485	KL20	UNK	KVV	KVV_SC28	5714631		KL20	K20	*	High	0.9484		O3/O3a	unknown (O3/O3a)	+	Low	0.9928		5714631	69	82820.7	602476	300	508	5	401525	6	214371	10	86632	17	TRUE
390KBVR	SPARK_1876_C1	SPARK_1876_C1	klebpavia_published			KVV_SC29	water - farm	water	Klebsiella variicola subsp. variicola	strong	ST2183	KL151	OL103	KVV	KVV_SC38	5520091		KL151	unknown (KL151)	*	High	0.9308		OL103	unknown (OL103)	*	Very high	0.9595		5520091	16	345006	1365642	3698	0	0	771498	3	381801	4	222692	8	TRUE
847KBV	SPARK_105_C1	SPARK_105_C1	klebpavia_published			KMG_SC51	cow	other mammals	Klebsiella michiganensis	strong	UNK	UNK	O1_O2v1	KMG	KMG_SC56	6257825		KL107	unknown (KL107)	?-+*		0.7619	KL107_02_cpsACP,KL107_05_wzb,KL107_06_wzc,KL107_08,KL107_09,KL107_10,KL107_12,KL107_13,KL107_14,KL107_15	O1/O2v1	O1ab	-+*	Good	0.7236	O1/O2v1_03_wbbM,O1/O2v1_05_wbbN,O1/O2v1_07_kfoC	6257825	73	85723.6	889603	312	844	11	411966	6	402762	9	57728	17	FALSE
388KBV	SPARK_1294_C1	SPARK_1294_C1	klebpavia_published			KPN_SC182	human - hospital carriage	human	Klebsiella pneumoniae	strong	ST5086	KL38	O1_O2v2	KPN	KPN_SC212	5491555		KL38	K38	-*	High	0.9757	KL38_15	O1/O2v2	O1ab	none	Very high	0.9917		5491555	44	124808	867079	311	166	5	642083	4	215706	8	99982	14	TRUE
897KBVR	SPARK_2817_C1	SPARK_2817_C1	klebpavia_published			KAG_SC27	water - environment	water	Klebsiella aerogenes	strong	UNK	UNK	O5	KAG	KAG_SC16	5230627		KL68	unknown (K68)	?-+*		0.7851	KL68_02_cpsACP,KL68_09_wclV,KL68_10_wckX,KL68_11_wckW,KL68_16_wcuC	O5	O5	*	High	0.9364		5230627	20	261531	1381973	413	504	4	478725	3	404764	5	194378	9	FALSE
381KBV	SPARK_101_C1	SPARK_101_C1	klebpavia_published			KPN_SC65	surface - farm	surface	Klebsiella pneumoniae	strong	ST1106	KL122	O1_O2v2	KPN	KPN_SC4	5666469		KL122	unknown (KL122)	none	Very high	0.9994		O1/O2v2	O2afg	none	Very high	0.9848		5666469	34	166661	921168	423	470	6	646065	4	435668	7	132267	10	TRUE
381KBVR	SPARK_2720_C1	SPARK_2720_C1	klebpavia_published			KOH_SC126	water - environment	water	Klebsiella ornithinolytica	strong	UNK	UNK	O1_O2v3	KOH	KOH_SC48	5757490		KL9	unknown (K9)	-+*		0.758	KL9_02_cpsACP,KL9_05_wzb,KL9_06_wzc,KL9_07_wbaP,KL9_08,KL9_09,KL9_10,KL9_11,KL9_12,KL9_13_wzx	O1/O2v3	O2aeh	*	High	0.9333		5757490	50	115150	1066010	363	220	5	775224	3	215694	8	108469	15	FALSE
897KBV	SPARK_715_C1	SPARK_715_C1	klebpavia_published			KMG_SC87	human - hospital carriage	human	Klebsiella michiganensis	strong	UNK	KL145	O1_O2v1	KMG	KMG_SC55	6270526		KL145	unknown (KL145)	*	Very high	0.9793		O1/O2v1	O1ab	-+*	Good	0.7231	O1/O2v1_03_wbbM,O1/O2v1_05_wbbN,O1/O2v1_07_kfoC	6270526	93	67425	734104	302	378	3	400677	7	272912	10	35200	20	FALSE
382KBV	SPARK_981_C1	SPARK_981_C1	klebpavia_published			KAG_SC25	human - hospital carriage	human	Klebsiella aerogenes	strong	UNK	UNK	O3_O3a	KAG	KAG_SC20	5076607		KL68	unknown (K68)	?-+*		0.7859	KL68_02_cpsACP,KL68_09_wclV,KL68_10_wckX,KL68_11_wckW,KL68_16_wcuC	O3/O3a	O3/O3a	none	Very high	0.9519		5076607	19	267190	1273115	517	25	1	645438	3	485245	5	195057	9	FALSE
382KBVR	SPARK_2479_C1	SPARK_2479_C1	klebpavia_published			KPC_SC5	endophytes	plant	Klebsiella planticola	strong	UNK	UNK	O1_O2v3	KPC	KPC_SC4	5466077		KL64	unknown (K64)	-+*	Low	0.8376	KL64_02_cpsACP,KL64_12_wcoT	O1/O2v3	O2aeh	none	Very high	0.9627		5466077	17	321534	1270397	323	998	7	775203	3	734048	4	495631	6	FALSE
383KBV	SPARK_1617_C2	SPARK_1617_C2	klebpavia_published			KAG_SC37	water - environment	water	Klebsiella aerogenes	strong	UNK	UNK	UNK	KAG	KAG_SC56	5283939		KL119	unknown (KL119)	-+*		0.7028	KL119_02_cpsACP,KL119_05_wzb,KL119_06_wzc,KL119_07_wzy,KL119_08,KL119_09,KL119_10,KL119_11,KL119_12_wzx,KL119_13_pglJ,KL119_14,KL119_15_manC,KL119_16_manB,KL119_17_wcaJ	O1/O2v1	unknown (O2a)	-*		0.7149	O1/O2v1_02_wzt,O1/O2v1_03_wbbM,O1/O2v1_04_glf,O1/O2v1_05_wbbN,O1/O2v1_06_wbbO,O1/O2v1_07_kfoC	5283939	26	203228	1187935	407	743	8	645013	3	471847	5	91540	8	FALSE
383KBVR	SPARK_2897_C1	SPARK_2897_C1	klebpavia_published			KOH_SC4	turtle		Klebsiella ornithinolytica	strong	UNK	UNK	O1_O2v3	KOH	KOH_SC10	5624458		KL108	unknown (KL108)	-+*		0.7516	KL108_02_cpsACP,KL108_05_wzb,KL108_06_wzc,KL108_07_wzxC,KL108_08,KL108_09,KL108_10,KL108_11,KL108_12,KL108_13,KL108_15_wcaG,KL108_16,KL108_17_wcaI,KL108_18_rfbp,KL108_19_wcaM	O1/O2v3	O2aeh	*	High	0.9339		5624458	16	351529	1357492	4727	88	2	775166	3	750896	4	214982	7	FALSE
896KBVR	SPARK_2260_C2	SPARK_2260_C2	klebpavia_published			KAG_SC10	water - environment	water	Klebsiella aerogenes	strong	UNK	UNK	O5	KAG	KAG_SC31	5114684		KL68	unknown (K68)	?-+*		0.7851	KL68_02_cpsACP,KL68_09_wclV,KL68_10_wckX,KL68_11_wckW,KL68_16_wcuC	O5	O5	*	High	0.9364		5114684	19	269194	811330	441	303	3	478727	4	446528	6	293702	9	FALSE
384KBV	SPARK_591_C1	SPARK_591_C1	klebpavia_published			KPN_SC36	human - hospital disease	human	Klebsiella pneumoniae	strong	ST104	KL31	O3b	KPN	KPN_SC43	5409026		KL31	K31	none	Very high	0.9911		O3b	O3b	?+	Good	0.9965		5409026	24	225376	876879	300	628	3	644159	4	480116	6	203898	9	TRUE
388KBVR	SPARK_2168_C1	SPARK_2168_C1	klebpavia_published			KOH_SC48	soil	plant	Klebsiella ornithinolytica	strong	UNK	UNK	O1_O2v3	KOH	KOH_SC49	5416613		KL13	unknown (K13)	-+*		0.7335	KL13_02_cpsACP,KL13_05_wzb,KL13_07_wcuD,KL13_08_wclX,KL13_09_wzy,KL13_10_wcuF,KL13_11_wzx,KL13_12_wcuL,KL13_13_wcoW,KL13_14,KL13_17_manC,KL13_18_manB	O1/O2v3	O2aeh	*	High	0.9335		5416613	20	270831	1072146	484	1	1	773566	3	416187	5	235584	8	FALSE
384KBVR	SPARK_2113_C1	SPARK_2113_C1	klebpavia_published			KAG_SC21	rhizosphere	plant	Klebsiella aerogenes	strong	UNK	UNK	UNK	KAG	KAG_SC19	5172823		KL167	unknown (KL167)	-*		0.7355	KL167_02_cpsACP,KL167_07_wzy,KL167_08_wckL,KL167_09_wzx,KL167_13_wbaZ,KL167_14_wbaP,KL167_15_wcuI,KL167_16_wcuC,KL167_17	O1/O2v1	unknown (O2a)	?-*		0.6993	O1/O2v1_02_wzt,O1/O2v1_03_wbbM,O1/O2v1_04_glf,O1/O2v1_05_wbbN,O1/O2v1_06_wbbO,O1/O2v1_07_kfoC	5172823	20	258641	1250708	360	39	1	774564	3	448988	5	243931	7	FALSE
895KBVR	SPARK_2803_C1	SPARK_2803_C1	klebpavia_published			KAG_SC27	soil	plant	Klebsiella aerogenes	strong	UNK	UNK	O5	KAG	KAG_SC16	5219088		KL68	unknown (K68)	?-+*		0.7851	KL68_02_cpsACP,KL68_09_wclV,KL68_10_wckX,KL68_11_wckW,KL68_16_wcuC	O5	O5	*	High	0.9364		5219088	23	226917	1419660	432	428	7	478804	4	448682	6	197585	10	FALSE
385KBV	SPARK_1059_C1	SPARK_1059_C1	klebpavia_published			KAG_SC29	human - hospital carriage	human	Klebsiella aerogenes	strong	UNK	UNK	O3_O3a	KAG	KAG_SC55	5126095		KL68	unknown (K68)	?-+*		0.786	KL68_02_cpsACP,KL68_09_wclV,KL68_10_wckX,KL68_11_wckW,KL68_16_wcuC	O3/O3a	O3/O3a	none	Very high	0.9511		5126095	16	320381	1272243	563	449	4	643153	3	471839	5	204582	8	FALSE
385KBVR	SPARK_2054_C2	SPARK_2054_C2	klebpavia_published			KVV_SC12	human - hospital carriage	human	Klebsiella variicola subsp. variicola	strong	ST1563	KL123	O5	KVV	KVV_SC16	5725926		KL123	unknown (KL123)	*	Very high	0.9556		O5	O5	none	Very high	0.9953		5725926	25	229037	1867141	591	547	9	774197	3	474627	4	149330	8	TRUE
895KBV	SPARK_1316_C1	SPARK_1316_C1	klebpavia_published			KPN_SC1	human - hospital disease	human	Klebsiella pneumoniae	strong	ST5186	KL102	O1_O2v2	KPN	KPN_SC2	5518464		KL102	unknown (KL102)	none	Very high	0.9927		O1/O2v2	O2afg	none	Very high	0.9845		5518464	67	82365.1	837870	300	2	2	400834	5	336412	8	99720	14	TRUE
386KBV	SPARK_1041_C1	SPARK_1041_C1	klebpavia_published			KAG_SC9	human - hospital carriage	human	Klebsiella aerogenes	strong	UNK	UNK	O3_O3a	KAG	KAG_SC9	5119850		KL119	unknown (KL119)	?-+*		0.702	KL119_02_cpsACP,KL119_05_wzb,KL119_06_wzc,KL119_07_wzy,KL119_08,KL119_09,KL119_10,KL119_11,KL119_12_wzx,KL119_13_pglJ,KL119_14,KL119_15_manC,KL119_16_manB,KL119_17_wcaJ	O3/O3a	O3/O3a	none	Very high	0.9547		5119850	21	243802	1295013	640	1254	7	642776	3	470457	5	207692	8	FALSE
386KBVR	SPARK_1677_C1	SPARK_1677_C1	klebpavia_published			KPN_SC2	human - hospital carriage	human	Klebsiella pneumoniae	strong	ST20	KL28	O1_O2v2	KPN	KPN_SC1	5408462		KL28	K28	none	Very high	0.9917		O1/O2v2	O1ab	none	Very high	0.9837		5408462	23	235151	1945155	522	4	3	774172	2	398923	4	287277	7	TRUE
894KBVR	SPARK_2884_C3	SPARK_2884_C3	klebpavia_published			KPC_SC68	water - environment	water	Klebsiella planticola	strong	UNK	KL184	OL13	KPC	KPC_SC22	5691993		KL184	unknown (KL184)	-*	High	0.9791	KL184_04	OL13	O13	*	High	0.8648		5691993	24	237166	1346150	318	154	4	479092	4	376752	7	197556	11	FALSE
387KBV	SPARK_858_C1	SPARK_858_C1	klebpavia_published			KPN_SC34	human - hospital disease	human	Klebsiella pneumoniae	strong	ST13	KL122	O1_O2v2	KPN	KPN_SC41	5467141		KL122	unknown (KL122)	none	Very high	0.9996		O1/O2v2	O1ab	none	Very high	0.9871		5467141	36	151865	987078	394	299	4	642263	4	372139	6	91467	13	TRUE
393KBV	SPARK_788_C1	SPARK_788_C1	klebpavia_published			KPN_SC2	human - hospital carriage	human	Klebsiella pneumoniae	strong	ST17	KL25	O5	KPN	KPN_SC1	5460049		KL25	K25	-	High	0.9916	KL25_09_wfeD	O5	O5	*	High	0.9421		5460049	27	202224	1337330	448	302	2	629812	3	363849	6	94983	10	TRUE
894KBV	SPARK_1190_C1	SPARK_1190_C1	klebpavia_published			KPN_SC173	human - hospital disease	human	Klebsiella pneumoniae	strong	ST882	KL16	O1_O2v1	KPN	KPN_SC85	5258650		KL16	K16	none	Very high	0.9937		O1/O2v1	O1ab	none	Very high	0.982		5258650	22	239030	1131396	415	95	3	400907	5	350563	8	163276	12	TRUE
896KBV	SPARK_1118_C1	SPARK_1118_C1	klebpavia_published			KPN_SC67	cow	other mammals	Klebsiella pneumoniae	strong	ST9	KL8	O1_O2v2	KPN	KPN_SC69	5737242		KL8	K8	none	Very high	0.9986		O1/O2v2	O2afg	none	Very high	0.9845		5737242	40	143431	1130058	382	71	1	400829	4	351924	8	116730	13	TRUE
387KBVR	SPARK_2775_C2	SPARK_2775_C2	klebpavia_published			KVV_SC8	water - environment	water	Klebsiella variicola subsp. variicola	strong	ST357	KL64	O5	KVV	KVV_SC13	5685649		KL64	K64	+*	Good	0.9336		O5	O5	none	Very high	0.9954		5685649	16	355353	1819549	433	117	2	774118	3	407148	4	244684	8	TRUE
394KBVR	SPARK_2180_C1	SPARK_2180_C1	klebpavia_published			KVV_SC72	human - hospital carriage	human	Klebsiella variicola subsp. variicola	strong	ST6991	KL35	O3_O3a	KVV	KVV_SC92	5636784		KL35	K35	?+*	Good	0.9598		O3/O3a	O3/O3a	none	Very high	0.9928		5636784	16	352299	1679903	616	1328	7	765688	3	566189	4	339627	7	TRUE
394KBV	SPARK_1292_C1	SPARK_1292_C1	klebpavia_published			KMG_SC36	human - hospital carriage	human	Klebsiella michiganensis	strong	UNK	KL66	O1_O2v1	KMG	KMG_SC37	5740092		KL66	K66	?-+	Good	0.9983	KL66_20_ugd	O1/O2v1	O1ab	-+*	Good	0.7248	O1/O2v1_03_wbbM,O1/O2v1_05_wbbN,O1/O2v1_07_kfoC	5740092	57	100703	1337946	300	615	4	622284	4	491373	6	123357	10	FALSE
403KBVR	SPARK_2132_C2	SPARK_2132_C2	klebpavia_published			KPN_SC89	invertebrates		Klebsiella pneumoniae	strong	ST202	UNK	OL13	KPN	KPN_SC82	5143240		KL124	unknown (KL124)	?-	Low	0.9508	KL124_17_wclK,KL124_19_rmlA	OL13	O13	?-	Good	0.9222	OL13_02_rfbA,OL13_09_glycosylhydrolase	5143240	15	342883	1449177	585	78	5	760851	3	470029	4	359376	7	TRUE
404KBV	SPARK_755_C1	SPARK_755_C1	klebpavia_published			KPN_SC5	cow	other mammals	Klebsiella pneumoniae	strong	ST2426	KL117	O1_O2v2	KPN	KPN_SC5	5504313		KL117	unknown (KL117)	none	Very high	0.9956		O1/O2v2	O2afg	none	Very high	0.9843		5504313	50	110086	772472	313	1107	10	610180	4	262858	8	98665	15	TRUE
404KBVR	SPARK_2836_C1	SPARK_2836_C1	klebpavia_published			KPN_SC285	water - environment	water	Klebsiella pneumoniae	strong	ST4584	KL116	O1_O2v1	KPN	KPN_SC209	5237928		KL116	unknown (KL116)	none	Very high	0.9957		O1/O2v1	O2a	none	Very high	0.9857		5237928	18	290996	1949012	815	297	3	760528	2	377860	5	233510	8	TRUE
405KBV	SPARK_100_C1	SPARK_100_C1	klebpavia_published			KPN_SC81	cow	other mammals	Klebsiella pneumoniae	strong	ST3827	KL111	O3b	KPN	KPN_SC93	5399156		KL111	unknown (KL111)	none	Perfect	1		O3b	O3b	none	Very high	0.9922		5399156	30	179972	1073193	391	232	5	610056	4	348445	6	103204	12	TRUE
405KBVR	SPARK_2493_C1	SPARK_2493_C1	klebpavia_published			KQQ_SC24	human - hospital disease	human	Klebsiella quasipneumoniae subsp. quasipneumoniae	strong	ST6388	KL127	OL103	KQQ	KQQ_SC31	5396330		KL127	unknown (KL127)	*	Very high	0.9622		OL103	unknown (OL103)	none	Very high	0.9857		5396330	25	215853	1637963	388	91	3	759146	3	387207	4	155104	8	TRUE
406KBV	SPARK_534_C3	SPARK_534_C3	klebpavia_published			KPT_SC6	turtle		Klebsiella pasteurii	strong	UNK	UNK	O1_O2v1	KPT	KPT_SC4	5948053		KL68	unknown (K68)	?-+*	Low	0.8839	KL68_02_cpsACP	O1/O2v1	O1ab	-+*	Good	0.7243	O1/O2v1_03_wbbM,O1/O2v1_05_wbbN,O1/O2v1_07_kfoC	5948053	41	145074	1029416	301	753	5	609291	4	372252	7	127048	11	FALSE
406KBVR	SPARK_2661_C1	SPARK_2661_C1	klebpavia_published			KMG_SC1	cow	other mammals	Klebsiella michiganensis	strong	UNK	UNK	O1_O2v1	KMG	KMG_SC1	6001241		KL152	unknown (KL152)	?-*		0.8173	KL152_08,KL152_09_tuaG,KL152_10,KL152_11,KL152_13_wfgD	O1/O2v1	O2a	?-+*	Good	0.7215	O1/O2v1_03_wbbM,O1/O2v1_05_wbbN,O1/O2v1_07_kfoC	6001241	22	272784	1320344	483	1061	7	758382	3	520456	5	192433	10	FALSE
407KBV	SPARK_776_C1	SPARK_776_C1	klebpavia_published			KPN_SC42	human - hospital disease	human	Klebsiella pneumoniae	strong	ST5145	KL151	O4	KPN	KPN_SC48	5751103		KL151	unknown (KL151)	none	Very high	0.9921		O4	O4	none	Very high	0.9969		5751103	38	151345	1386630	303	413	3	609002	3	273548	6	105164	13	TRUE
407KBVR	SPARK_2233_C1	SPARK_2233_C1	klebpavia_published			KPN_SC139	human - hospital disease	human	Klebsiella pneumoniae	strong	ST485	KL28	O1_O2v1	KPN	KPN_SC4	5419318		KL28	K28	none	Very high	0.9937		O1/O2v1	O2a	none	Very high	0.9886		5419318	27	200715	1135573	416	188	2	758289	3	357740	5	132916	10	TRUE
408KBV	SPARK_691_C1	SPARK_691_C1	klebpavia_published			KPN_SC158	human - hospital carriage	human	Klebsiella pneumoniae	strong	ST3385	KL51	O12	KPN	KPN_SC113	5345830		KL51	K51	none	Very high	0.9936		O12	O12	none	Very high	0.981		5345830	27	197994	1536535	333	289	5	608907	3	396867	5	339804	8	TRUE
408KBVR	SPARK_2880_C1	SPARK_2880_C1	klebpavia_published			KOH_SC54	surface - environment	surface	Klebsiella ornithinolytica	strong	UNK	UNK	O12	KOH	KOH_SC31	5350593		KL17	unknown (K17)	?-+*		0.7494	KL17_02_cpsACP,KL17_05_wzb,KL17_07_wzy,KL17_08_wctR,KL17_09_wctS,KL17_10_wctT,KL17_11_wctU,KL17_12_wcaJ,KL17_13_wcmZ,KL17_14_wzx	O12	O12	-+*	Good	0.7393	O12_05_wbbL,O12_08_wbbB	5350593	15	356706	1961943	536	594	5	757437	2	449915	4	373992	7	FALSE
88KBV	SPARK_1594_C1	SPARK_1594_C1	klebpavia_published			KOH_SC35	poultry	birds	Klebsiella ornithinolytica	strong	UNK	UNK	O1_O2v3	KOH	KOH_SC37	5569767		KL45	unknown (K45)	-+*		0.8407	KL45_02_cpsACP,KL45_05_wzb,KL45_06_wzc	O1/O2v3	O2aeh	*	High	0.932		5569767	17	327633	1128598	2227	78	2	1066389	3	427671	5	240827	8	FALSE
409KBV	SPARK_77_C2	SPARK_77_C2	klebpavia_published			KVV_SC1	human - hospital carriage	human	Klebsiella variicola subsp. variicola	strong	ST1562	KL114	O3_O3a	KVV	KVV_SC1	5708686		KL114	unknown (KL114)	none	Very high	0.9737		O3/O3a	O3/O3a	+	Good	0.9927		5708686	36	158575	1077671	303	1091	6	608823	4	480505	6	96106	11	TRUE
409KBVR	SPARK_2702_C2	SPARK_2702_C2	klebpavia_published			KAG_SC10	cat	other mammals	Klebsiella aerogenes	strong	UNK	UNK	O5	KAG	KAG_SC12	5171750		KL68	unknown (K68)	?-+*		0.7851	KL68_02_cpsACP,KL68_09_wclV,KL68_10_wckX,KL68_11_wckW,KL68_16_wcuC	O5	O5	*	High	0.9364		5171750	17	304221	1154358	422	526	3	757365	3	478798	5	253610	8	FALSE
40KBV	SPARK_541_C4	SPARK_541_C4	klebpavia_published			KOH_SC5	surface - environment	surface	Klebsiella ornithinolytica	strong	UNK	UNK	O1_O2v3	KOH	KOH_SC5	5354553		KL25	unknown (K25)	-+*		0.7403	KL25_02_cpsACP,KL25_05_wzb,KL25_06_wzc,KL25_07_wcaJ,KL25_08_wzy,KL25_09_wfeD,KL25_10,KL25_11_wcuB,KL25_12_wzx	O1/O2v3	O2aeh	*	High	0.9327		5354553	16	334660	1986051	305	281	2	1604198	2	436991	3	343077	6	FALSE
889KBVR	SPARK_2829_C1	SPARK_2829_C1	klebpavia_published			KPN_SC6	dog	other mammals	Klebsiella pneumoniae	strong	ST423	KL8	O1_O2v2	KPN	KPN_SC6	5306849		KL8	K8	-	High	0.9984	KL8_06_wzc	O1/O2v2	O2afg	none	Very high	0.9844		5306849	22	241220	993203	547	74	2	481170	4	385936	6	200931	9	TRUE
410KBV	SPARK_198_C1	SPARK_198_C1	klebpavia_published			KPN_SC28	pig	other mammals	Klebsiella pneumoniae	strong	ST3139	KL20	O3_O3a	KPN	KPN_SC34	5582661		KL20	K20	none	Very high	0.9859		O3/O3a	O3/O3a	+	Good	0.9831		5582661	29	192506	1234251	330	235	4	608598	4	377435	6	129190	11	TRUE
410KBVR	SPARK_2914_C1	SPARK_2914_C1	klebpavia_published			KPN_SC2	turtle		Klebsiella pneumoniae	strong	ST5119	KL64	O1_O2v1	KPN	KPN_SC1	5196342		KL64	K64	none	Very high	0.9985		O1/O2v1	O2a	none	Very high	0.9864		5196342	20	259817	1420412	515	232	1	757157	3	370224	5	130553	9	TRUE
411KBV	SPARK_1401_C1	SPARK_1401_C1	klebpavia_published			KPN_SC11	human - hospital disease	human	Klebsiella pneumoniae	strong	ST392	KL27	O4	KPN	KPN_SC16	5645951		KL27	K27	none	Very high	0.9928		O4	O4	none	Very high	0.9971		5645951	112	50410.3	1591518	273	72	1	606847	3	216514	7	86647	14	TRUE
411KBVR	SPARK_2594_C1	SPARK_2594_C1	klebpavia_published			KPN_SC2	human - hospital carriage	human	Klebsiella pneumoniae	strong	ST5081	KL11	O3_O3a	KPN	KPN_SC1	5333705		KL11	K11	*	High	0.9241		O3/O3a	O3/O3a	*	Very high	0.9558		5333705	27	197545	1467451	737	311	2	756538	3	370488	5	94511	10	TRUE
412KBV	SPARK_1490_C3	SPARK_1490_C3	klebpavia_published			KPC_SC27	soil	plant	Klebsiella planticola	strong	UNK	UNK	O1_O2v3	KPC	KPC_SC38	5497469		KL148	unknown (KL148)	-+*		0.7614	KL148_02_cpsACP,KL148_09_wcuP,KL148_10,KL148_11,KL148_12_wbaZ,KL148_13_wzx,KL148_15_rmlB,KL148_16_rmlA,KL148_17_rmlD,KL148_18_rmlC	O1/O2v3	O2aeh	none	Very high	0.9642		5497469	44	124942	1644202	300	177	2	606032	3	438141	5	223413	9	FALSE
403KBV	SPARK_1038_C1	SPARK_1038_C1	klebpavia_published			KPN_SC2	human - hospital carriage	human	Klebsiella pneumoniae	strong	ST20	KL22	O1_O2v2	KPN	KPN_SC1	5428276		KL22	K22	-	Good	0.9907	KL22_17	O1/O2v2	O2afg	none	Very high	0.9838		5428276	31	175106	1127546	325	66	1	610521	4	378393	6	110063	9	TRUE
402KBVR	SPARK_2795_C1	SPARK_2795_C1	klebpavia_published			KVV_SC100	water - environment	water	Klebsiella variicola subsp. variicola	strong	ST7030	KL49	O5	KVV	KVV_SC90	5614635		KL49	K49	+	Good	0.9973		O5	O5	+	Good	0.9949		5614635	16	350915	1315261	387	391	3	760980	3	478280	5	354307	8	TRUE
402KBV	SPARK_279_C1	SPARK_279_C1	klebpavia_published			KPN_SC5	cow	other mammals	Klebsiella pneumoniae	strong	ST4742	KL5	O3b	KPN	KPN_SC5	5260335		KL5	K5	?*	Good	0.9923		O3b	O3b	?	Good	0.9936		5260335	31	169688	1096913	441	214	5	611425	3	272814	7	150603	11	TRUE
401KBVR	SPARK_2873_C1	SPARK_2873_C1	klebpavia_published			KOH_SC54	surface - environment	surface	Klebsiella ornithinolytica	strong	UNK	UNK	O12	KOH	KOH_SC31	5352007		KL17	unknown (K17)	?-+*		0.7494	KL17_02_cpsACP,KL17_05_wzb,KL17_07_wzy,KL17_08_wctR,KL17_09_wctS,KL17_10_wctT,KL17_11_wctU,KL17_12_wcaJ,KL17_13_wcmZ,KL17_14_wzx	O12	O12	-+*	Good	0.7393	O12_05_wbbL,O12_08_wbbB	5352007	14	382286	1962405	310	300	5	761857	2	445499	4	347331	7	FALSE
380KBVR	SPARK_2165_C1	SPARK_2165_C1	klebpavia_published			KPN_SC4	rhizosphere	plant	Klebsiella pneumoniae	strong	ST485	KL183	UNK	KPN	KPN_SC4	5464409		KL183	unknown (KL183)	*	Very high	0.9502		OL13	unknown (O13)	+*		0.951		5464409	22	248382	1047261	396	378	3	775614	3	342680	6	208883	10	TRUE
395KBV	SPARK_1527_C1	SPARK_1527_C1	klebpavia_published			KVV_SC25	other birds	birds	Klebsiella variicola subsp. variicola	strong	ST2263	KL16	UNK	KVV	KVV_SC37	5433093		KL16	K16	*	Very high	0.9735		O3/O3a	unknown (O3/O3a)	+	Low	0.9937		5433093	21	258719	1304999	314	668	5	620846	3	435778	5	173596	9	TRUE
395KBVR	SPARK_2846_C1	SPARK_2846_C1	klebpavia_published			KVV_SC8	water - environment	water	Klebsiella variicola subsp. variicola	strong	ST357	KL39	O3_O3a	KVV	KVV_SC13	5478606		KL39	K39	?+*	Good	0.9225		O3/O3a	O3/O3a	none	Very high	0.9929		5478606	16	342413	1429198	509	543	4	765572	3	377792	5	337195	8	TRUE
396KBV	SPARK_98_C3	SPARK_98_C3	klebpavia_published			KPN_SC4	cow	other mammals	Klebsiella pneumoniae	strong	ST485	KL5	O3b	KPN	KPN_SC4	5310416		KL5	K5	*	Very high	0.9918		O3b	O3b	+	Good	0.9952		5310416	25	212417	1133601	442	447	5	618973	4	371708	6	153746	10	TRUE
396KBVR	SPARK_2772_C1	SPARK_2772_C1	klebpavia_published			KOH_SC127	water - environment	water	Klebsiella ornithinolytica	strong	UNK	UNK	O1_O2v3	KOH	KOH_SC73	5790733		KL29	unknown (K29)	?-+*		0.7724	KL29_02_cpsACP,KL29_08_wcuD,KL29_09_wcuE,KL29_12_wckH,KL29_13_wzx	O1/O2v3	O2aeh	*	High	0.9342		5790733	23	251771	1089933	304	68	2	765327	3	363920	6	213267	10	FALSE
397KBV	SPARK_1591_C1	SPARK_1591_C1	klebpavia_published			KPN_SC61	cow	other mammals	Klebsiella pneumoniae	strong	ST603	KL22	O3b	KPN	KPN_SC46	5236586		KL22	K22	none	Very high	0.9927		O3b	O3b	none	Very high	0.9921		5236586	25	209463	816842	411	114	3	616404	4	349456	6	152667	11	TRUE
397KBVR	SPARK_2818_C1	SPARK_2818_C1	klebpavia_published			KOH_SC130	water - environment	water	Klebsiella ornithinolytica	strong	UNK	UNK	O1_O2v3	KOH	KOH_SC72	5822820		KL17	unknown (K17)	-+*		0.7473	KL17_02_cpsACP,KL17_05_wzb,KL17_07_wzy,KL17_08_wctR,KL17_09_wctS,KL17_10_wctT,KL17_11_wctU,KL17_12_wcaJ,KL17_13_wcmZ,KL17_14_wzx	O1/O2v3	O2aeh	*	High	0.9329		5822820	28	207958	1526757	478	104	3	765041	3	375649	5	108392	10	FALSE
398KBV	SPARK_1612_C1	SPARK_1612_C1	klebpavia_published				surface - environment	surface	Superficieibacter (unknown species)	strong	UNK	UNK	UNK	SFM		5051593	outgroup	KL107	unknown (KL107)	?-+*		0.7241	KL107_02_cpsACP,KL107_03_wzi,KL107_05_wzb,KL107_06_wzc,KL107_07_wbaP,KL107_08,KL107_09,KL107_10,KL107_12,KL107_13,KL107_14,KL107_15	OL102	unknown (OL102)	?-		0.6866	OL102_01_rfbB,OL102_02_rfbA,OL102_03_rfbD,OL102_04_rfbC,OL102_05_wbbL,OL102_06_rhamnan,OL102_07_wzm,OL102_08_wzt	5051593	17	297153	1328029	307	813	3	615571	3	506801	5	169226	7	FALSE
398KBVR	SPARK_1799_C2	SPARK_1799_C2	klebpavia_published			KGM_SC47	water - environment	water	Klebsiella grimontii	strong	UNK	UNK	O1_O2v1	KGM	KGM_SC57	5680159		KL124	unknown (KL124)	?-+*		0.7301	KL124_02_cpsACP,KL124_08_wctK,KL124_09_wcuP,KL124_10_wclJ,KL124_11_wzy,KL124_12,KL124_13_wcuA,KL124_14_wcaL,KL124_15_wzx,KL124_17_wclK,KL124_18_rmlB,KL124_20_rmlD,KL124_21_rmlC	O1/O2v1	O1ab	-+*	Good	0.7216	O1/O2v1_03_wbbM,O1/O2v1_05_wbbN,O1/O2v1_07_kfoC	5680159	19	298956	1478966	563	0	0	764491	3	523033	4	218151	7	FALSE
399KBV	SPARK_168_C1	SPARK_168_C1	klebpavia_published			KPN_SC75	human - hospital disease	human	Klebsiella pneumoniae	strong	ST528	KL46	UNK	KPN	KPN_SC76	5387866		KL46	K46	?*	Good	0.988		O3b	unknown (O3b)	?-		0.9904	O3b_07_wbdB,O3b_08_wbdC	5387866	42	128283	1381676	301	830	6	615034	3	250287	7	110687	13	TRUE
393KBVR	SPARK_1785_C1	SPARK_1785_C1	klebpavia_published			KOH_SC23	endophytes	plant	Klebsiella ornithinolytica	strong	UNK	UNK	O1_O2v3	KOH	KOH_SC1	5519103		KL101	unknown (KL101)	-+*		0.7295	KL101_02_cpsACP,KL101_05_wzb,KL101_06_wzc,KL101_08_wcaA,KL101_09_wcuP,KL101_10_wcuR,KL101_11,KL101_12_wzy,KL101_13_wcqP,KL101_14_wzx,KL101_15_wcuN,KL101_17_rmlB,KL101_18_rmlA,KL101_19_rmlD,KL101_20_rmlC	O1/O2v3	O2aeh	*	High	0.9336		5519103	22	250868	1449534	329	0	0	767321	3	371040	5	216772	8	FALSE
399KBVR	SPARK_2198_C1	SPARK_2198_C1	klebpavia_published			KOH_SC14	water - environment	water	Klebsiella ornithinolytica	strong	UNK	UNK	O1_O2v3	KOH	KOH_SC16	5391934		KL36	unknown (K36)	-+*		0.7835	KL36_02_cpsACP,KL36_14_wcuM,KL36_15,KL36_16_wckT,KL36_17_wzx	O1/O2v3	O2aeh	*	High	0.9326		5391934	19	283786	1035063	394	309	2	764161	3	507508	5	257860	8	FALSE
39KBVR	SPARK_245_C1	SPARK_245_C1	klebpavia_published			KPN_SC24	cow	other mammals	Klebsiella pneumoniae	strong	ST1754	KL62	O1_O2v1	KPN	KPN_SC30	5415172		KL62	K62	none	Very high	0.997		O1/O2v1	O2a	none	Very high	0.9875		5415172	33	164096	2949342	433	560	6	2949342	1	369651	3	102831	6	TRUE
890KBVR	SPARK_1841_C1	SPARK_1841_C1	klebpavia_published			KAG_SC4	cow	other mammals	Klebsiella aerogenes	strong	UNK	KL117	UNK	KAG	KAG_SC4	5228617		KL117	unknown (KL117)	-*	Good	0.9503	KL117_02_cpsACP,KL117_12_wcuC	O1/O2v1	unknown (O2a)	-*		0.7161	O1/O2v1_02_wzt,O1/O2v1_03_wbbM,O1/O2v1_04_glf,O1/O2v1_05_wbbN,O1/O2v1_06_wbbO,O1/O2v1_07_kfoC	5228617	22	237664	808955	919	163	4	479995	4	343866	7	171568	11	FALSE
890KBV	SPARK_917_C1	SPARK_917_C1	klebpavia_published			KMG_SC27	cow	other mammals	Klebsiella michiganensis	strong	UNK	UNK	O1_O2v1	KMG	KMG_SC26	6100307		KL107	unknown (KL107)	-+*		0.7604	KL107_02_cpsACP,KL107_05_wzb,KL107_06_wzc,KL107_07_wbaP,KL107_08,KL107_09,KL107_10	O1/O2v1	O1ab	-+*	Good	0.7229	O1/O2v1_03_wbbM,O1/O2v1_05_wbbN,O1/O2v1_07_kfoC	6100307	48	127090	1023434	300	66	1	401713	6	331625	9	123154	15	FALSE
3KBV	SPARK_899_C1	SPARK_899_C1	klebpavia_published			KVV_SC2	cow	other mammals	Klebsiella variicola subsp. variicola	strong	ST355	KL63	UNK	KVV	KVV_SC2	5566932		KL63	K63	none	Very high	0.9595		O5	unknown (O5)	+	Low	0.9946		5566932	31	179578	3358139	302	1073	9	3358139	1	661506	2	220737	5	TRUE
3KBVM	SPARK_400_C1	SPARK_400_C1	klebpavia_published			KMG_SC2			Klebsiella michiganensis	strong	UNK	UNK	O1_O2v1	KMG	KMG_SC2	5951628		KL107	unknown (KL107)	?-+*		0.7787	KL107_02_cpsACP,KL107_05_wzb,KL107_06_wzc,KL107_08,KL107_09,KL107_10	O1/O2v1	O1ab	-+*	Good	0.723	O1/O2v1_03_wbbM,O1/O2v1_05_wbbN,O1/O2v1_07_kfoC	5951628	322	18483.3	587092	427	16	1	313700	8	167456	12	45874	24	FALSE
3KBVR	SPARK_1672_C1	SPARK_1672_C1	klebpavia_published			KPN_SC2	cow	other mammals	Klebsiella pneumoniae	strong	ST3991	KL22	O1_O2v2	KPN	KPN_SC1	5138493		KL22	K22	-	Good	0.9905	KL22_17	O1/O2v2	O2afg	none	Very high	0.9839		5138493	13	395269	3355148	448	2	2	3355148	1	377127	2	326059	5	TRUE
88KBVR	SPARK_2559_C1	SPARK_2559_C1	klebpavia_published			KVV_SC84	human - hospital disease	human	Klebsiella variicola subsp. variicola	strong	ST1845	UNK	O3_O3a	KVV	KVV_SC58	5641018		KL20	unknown (K20)	?+*	Low	0.9511		O3/O3a	O3/O3a	none	Very high	0.9922		5641018	21	268620	1531986	312	627	9	1399016	2	501125	4	140950	9	TRUE
400KBV	SPARK_1506_C1	SPARK_1506_C1	klebpavia_published			KQQ_SC18	rhizosphere	plant	Klebsiella quasipneumoniae subsp. quasipneumoniae	strong	ST6975	KL6	O5	KQQ	KQQ_SC32	5227973		KL6	K6	*	Very high	0.9516		O5	O5	none	High	0.9462		5227973	60	87132.9	1503890	300	142	1	613762	3	373748	6	180712	9	TRUE
400KBVR	SPARK_2312_C1	SPARK_2312_C1	klebpavia_published			KPN_SC4	human - hospital disease	human	Klebsiella pneumoniae	strong	ST45	KL62	O1_O2v1	KPN	KPN_SC4	5226166		KL62	K62	none	Very high	0.9997		O1/O2v1	O2a	none	Very high	0.9888		5226166	21	248865	1067788	706	2	2	763801	3	358418	6	203352	9	TRUE
401KBV	SPARK_1118_C2	SPARK_1118_C2	klebpavia_published			KPN_SC23	cow	other mammals	Klebsiella pneumoniae	strong	ST221	KL167	OL13	KPN	KPN_SC11	5573542		KL167	unknown (KL167)	?	Good	0.9998		OL13	O13	*	High	0.9494		5573542	43	129617	756118	341	628	6	612935	4	240448	8	99552	14	TRUE
39KBV	SPARK_55_C1	SPARK_55_C1	klebpavia_published			KVV_SC1	human - hospital carriage	human	Klebsiella variicola subsp. variicola	strong	ST7058	KL67	OL103	KVV	KVV_SC1	5747674		KL67	K67	*	Very high	0.9767		OL103	unknown (OL103)	none	Very high	0.9897		5747674	29	198196	1863979	378	76	2	1798008	2	444611	3	181822	7	TRUE
380KBV	SPARK_725_C2	SPARK_725_C2	klebpavia_published			KAG_SC81	dog	other mammals	Klebsiella aerogenes	strong	UNK	UNK	UNK	KAG	KAG_SC57	5065175		KL167	unknown (KL167)	?-+*		0.7185	KL167_02_cpsACP,KL167_05_wzb,KL167_06_wzc,KL167_07_wzy,KL167_08_wckL,KL167_09_wzx,KL167_10_wckK,KL167_11_manC,KL167_12_manB,KL167_13_wbaZ,KL167_14_wbaP,KL167_15_wcuI,KL167_16_wcuC,KL167_17	O1/O2v1	unknown (O2a)	?-*		0.7035	O1/O2v1_03_wbbM,O1/O2v1_04_glf,O1/O2v1_05_wbbN,O1/O2v1_06_wbbO,O1/O2v1_07_kfoC	5065175	15	337678	2013963	312	173	3	646394	2	471596	4	332780	7	FALSE
898KBVR	SPARK_1709_C1	SPARK_1709_C1	klebpavia_published			KOX_SC5	human - hospital carriage	human	Klebsiella oxytoca	strong	UNK	UNK	O5	KOX	KOX_SC4	6072103		KL55	unknown (K55)	?-+*		0.7377	KL55_02_cpsACP,KL55_05_wzb,KL55_06_wzc,KL55_07_wcaA,KL55_08_wcaJ,KL55_09_wcpH,KL55_10_wcpI,KL55_11_wzy,KL55_12_wcpJ,KL55_13_wzx,KL55_14	O5	O5	*	High	0.8155		6072103	31	195874	1199209	440	75	2	478594	4	244909	7	100176	14	FALSE
37KBVR	SPARK_1877_C1	SPARK_1877_C1	klebpavia_published			KQQ_SC2	human - hospital disease	human	Klebsiella quasipneumoniae subsp. quasipneumoniae	strong	ST3212	KL11	O5	KQQ	KQQ_SC2	5147756		KL11	K11	none	Very high	0.9973		O5	O5	none	High	0.9465		5147756	15	343184	2975682	335	156	2	2975682	1	821635	2	326709	5	TRUE
909KBV	SPARK_730_C1	SPARK_730_C1	klebpavia_published			KPN_SC143	human - hospital disease	human	Klebsiella pneumoniae	strong	ST3155	KL139	O3b	KPN	KPN_SC102	5422821		KL139	unknown (KL139)	?+	Good	0.9841		O3b	O3b	?	Good	0.9968		5422821	45	120507	637676	377	188	5	397649	6	237131	9	95889	17	TRUE
359KBV	SPARK_251_C2	SPARK_251_C2	klebpavia_published			KOH_SC119	cow	other mammals	Klebsiella ornithinolytica	strong	UNK	UNK	O1_O2v3	KOH	KOH_SC81	5677872		KL17	unknown (K17)	-+*		0.7978	KL17_02_cpsACP,KL17_08_wctR,KL17_09_wctS,KL17_10_wctT,KL17_13_wcmZ,KL17_14_wzx	O1/O2v3	O2aeh	*	High	0.9331		5677872	20	283894	1124308	313	2	2	674717	4	481669	6	203416	9	FALSE
359KBVR	SPARK_1917_C1	SPARK_1917_C1	klebpavia_published			KPN_SC52	pig	other mammals	Klebsiella pneumoniae	strong	ST4262	KL128	O3b	KPN	KPN_SC49	5497612		KL128	unknown (KL128)	none	Very high	0.9988		O3b	O3b	none	Very high	0.9912		5497612	21	261791	1490634	605	417	5	785073	3	649521	4	99680	9	TRUE
908KBVR	SPARK_2731_C2	SPARK_2731_C2	klebpavia_published			KVV_SC34	water - environment	water	Klebsiella variicola subsp. variicola	strong	ST7017	KL113	UNK	KVV	KVV_SC24	5661387		KL113	unknown (KL113)	none	Very high	0.993		O5	unknown (O5)	+	Low	0.9951		5661387	21	269590	1353531	540	253	1	475120	4	364662	6	188491	10	TRUE
35KBV	SPARK_272_C1	SPARK_272_C1	klebpavia_published			KPN_SC27	human - hospital disease	human	Klebsiella pneumoniae	strong	ST323	KL21	O3b	KPN	KPN_SC15	5154261		KL21	K21	none	Very high	1		O3b	O3b	+	Good	0.9916		5154261	14	368162	2884255	565	423	6	2884255	1	776464	2	359468	5	TRUE
35KBVR	SPARK_2863_C1	SPARK_2863_C1	klebpavia_published			KQQ_SC2	cat	other mammals	Klebsiella quasipneumoniae subsp. quasipneumoniae	strong	ST3212	KL64	O5	KQQ	KQQ_SC36	5337059		KL64	K64	+*	Good	0.9697		O5	O5	none	High	0.9459		5337059	13	410543	3037979	428	76	3	3037979	1	738763	2	319374	5	TRUE
908KBV	SPARK_147_C1	SPARK_147_C1	klebpavia_published			KPN_SC47	human - hospital carriage	human	Klebsiella pneumoniae	strong	ST866	KL46	O3b	KPN	KPN_SC6	5579537		KL46	K46	none	Very high	0.9863		O3b	O3b	none	Very high	0.9913		5579537	27	206650	794753	373	676	8	398039	6	372639	9	104364	12	TRUE
360KBV	SPARK_790_C1	SPARK_790_C1	klebpavia_published			KPC_SC75	human - hospital carriage	human	Klebsiella planticola	strong	UNK	UNK	O12	KPC	KPC_SC40	5504806		KL11	unknown (K11)	-+*		0.8525	KL11_02_cpsACP	O12	O12	-+*	Good	0.753	O12_05_wbbL,O12_08_wbbB	5504806	24	229367	1431278	300	219	1	670229	3	495535	5	321323	8	FALSE
360KBVR	SPARK_2832_C2	SPARK_2832_C2	klebpavia_published			KAG_SC67	water - environment	water	Klebsiella aerogenes	strong	UNK	UNK	O3_O3a	KAG	KAG_SC61	5123780		KL68	unknown (K68)	?-+*		0.7853	KL68_02_cpsACP,KL68_09_wclV,KL68_10_wckX,KL68_11_wckW,KL68_16_wcuC	O3/O3a	O3/O3a	none	Very high	0.9522		5123780	12	426982	2096236	1511	66	2	784053	2	775314	3	347518	6	FALSE
907KBVR	SPARK_2734_C1	SPARK_2734_C1	klebpavia_published			KQQ_SC6	water - environment	water	Klebsiella quasipneumoniae subsp. quasipneumoniae	strong	ST5010	KL13	O3_O3a	KQQ	KQQ_SC7	5272873		KL13	K13	*	High	0.946		O3/O3a	O3/O3a	none	Very high	0.9592		5272873	18	292937	1525789	596	109	6	475583	3	390008	5	185609	9	TRUE
361KBV	SPARK_175_C1	SPARK_175_C1	klebpavia_published			KMG_SC59	human - hospital disease	human	Klebsiella michiganensis	strong	UNK	KL26	UNK	KMG	KMG_SC70	5933663		KL26	K26	+*	Good	0.9038		O1/O2v1	unknown (O1ab)	?-+*	Low	0.7316	O1/O2v1_03_wbbM,O1/O2v1_05_wbbN,O1/O2v1_07_kfoC	5933663	54	109883	1364446	302	1116	6	668069	3	295865	6	132925	11	FALSE
361KBVR	SPARK_2056_C2	SPARK_2056_C2	klebpavia_published			KOH_SC95	human - hospital carriage	human	Klebsiella ornithinolytica	strong	UNK	UNK	O1_O2v3	KOH	KOH_SC46	5619328		KL28	unknown (K28)	-+*		0.7482	KL28_02_cpsACP,KL28_05_wzb,KL28_06_wzc,KL28_07_wckC,KL28_08_wcuC,KL28_09_wckD,KL28_10_wzy,KL28_11_wclS,KL28_12_wcuE,KL28_13_wzx,KL28_14_wbaZ,KL28_15_wcaJ	O1/O2v3	unknown (O1/O2v3)	*	High	0.933		5619328	24	234139	1134669	340	229	4	783687	3	430730	5	255887	8	FALSE
907KBV	SPARK_1470_C2	SPARK_1470_C2	klebpavia_published			KOX_SC3	dog	other mammals	Klebsiella oxytoca	strong	UNK	KL29	OL104	KOX	KOX_SC2	5811362		KL29	K29	+*	Good	0.9317		OL104	unknown (OL104)	?	Good	0.9893		5811362	38	152931	691847	318	137	3	398339	6	230899	9	150776	15	FALSE
362KBV	SPARK_479_C2	SPARK_479_C2	klebpavia_published			KOH_SC7	dog	other mammals	Klebsiella ornithinolytica	strong	UNK	UNK	O1_O2v3	KOH	KOH_SC14	5753174		KL32	unknown (K32)	+		0.996		O1/O2v3	O2aeh	*	High	0.9323		5753174	58	99192.7	876111	300	329	1	667094	4	353696	7	98377	13	FALSE
362KBVR	SPARK_2254_C1	SPARK_2254_C1	klebpavia_published			KGM_SC32	cow	other mammals	Klebsiella grimontii	strong	UNK	UNK	O1_O2v1	KGM	KGM_SC28	5874909		KL161	unknown (KL161)	-+*		0.7788	KL161_02_cpsACP,KL161_12_rmlD,KL161_13_wcuP,KL161_14,KL161_15,KL161_16_wzx	O1/O2v1	O1ab	-+*	Good	0.7225	O1/O2v1_03_wbbM,O1/O2v1_05_wbbN,O1/O2v1_07_kfoC	5874909	17	345583	1494370	606	434	2	783278	3	443318	5	218653	8	FALSE
906KBVR	SPARK_1696_C2	SPARK_1696_C2	klebpavia_published			KAG_SC38	rhizoplane	plant	Klebsiella Ka3	strong	UNK	UNK	UNK	OUTKA3		5159803	outlier	KL167	unknown (KL167)	?-+*		0.7177	KL167_02_cpsACP,KL167_05_wzb,KL167_06_wzc,KL167_07_wzy,KL167_08_wckL,KL167_09_wzx,KL167_10_wckK,KL167_11_manC,KL167_12_manB,KL167_13_wbaZ,KL167_14_wbaP,KL167_15_wcuI,KL167_16_wcuC,KL167_17	O1/O2v1	unknown (O2a)	?-*		0.7079	O1/O2v1_02_wzt,O1/O2v1_03_wbbM,O1/O2v1_04_glf,O1/O2v1_05_wbbN,O1/O2v1_06_wbbO,O1/O2v1_07_kfoC	5159803	33	156358	1121919	511	488	4	475846	4	207326	8	95741	15	FALSE
363KBV	SPARK_690_C1	SPARK_690_C1	klebpavia_published			KQQ_SC6	human - hospital carriage	human	Klebsiella quasipneumoniae subsp. quasipneumoniae	strong	ST7063	UNK	O3_O3a	KQQ	KQQ_SC35	5629593		KL14	unknown (K14)	?-+*	Low	0.9081	KL14_13	O3/O3a	O3/O3a	none	Very high	0.9584		5629593	33	170594	903344	378	511	5	665971	4	217539	7	102679	14	TRUE
363KBVR	SPARK_1711_C2	SPARK_1711_C2	klebpavia_published			KPC_SC10	soil	plant	Klebsiella planticola	strong	UNK	UNK	O1_O2v3	KPC	KPC_SC9	5434584		KL44	unknown (K44)	-+*	Low	0.8786	KL44_14,KL44_16_wcqA	O1/O2v3	O2a	none	Very high	0.9637		5434584	17	319681	1466075	301	103	3	782976	3	500396	5	358331	7	FALSE
906KBV	SPARK_1019_C1	SPARK_1019_C1	klebpavia_published			KPN_SC20	human - hospital carriage	human	Klebsiella pneumoniae	strong	ST111	KL62	O1_O2v1	KPN	KPN_SC22	5412769		KL62	K62	none	Very high	0.9993		O1/O2v1	O1ab	none	Very high	0.9887		5412769	27	200473	1038902	377	428	6	398893	5	362542	8	164465	12	TRUE
364KBV	SPARK_351_C1	SPARK_351_C1	klebpavia_published			KMG_SC1	human - hospital disease	human	Klebsiella michiganensis	strong	UNK	KL152	O1_O2v1	KMG	KMG_SC1	5946647		KL152	unknown (KL152)	none	Very high	0.9828		O1/O2v1	O2a	-+*	Good	0.7214	O1/O2v1_03_wbbM,O1/O2v1_05_wbbN,O1/O2v1_07_kfoC	5946647	26	228717	1298573	305	687	6	665620	4	351247	6	142374	11	FALSE
364KBVR	SPARK_2326_C1	SPARK_2326_C1	klebpavia_published			KAG_SC52	human - hospital carriage	human	Klebsiella aerogenes	strong	UNK	UNK	O5	KAG	KAG_SC60	5092561		KL68	unknown (K68)	?-+*		0.785	KL68_02_cpsACP,KL68_09_wclV,KL68_10_wckX,KL68_11_wckW,KL68_16_wcuC	O5	O5	*	High	0.9364		5092561	19	268030	1331642	414	513	3	781980	3	477801	4	234079	7	FALSE
358KBVR	SPARK_1898_C1	SPARK_1898_C1	klebpavia_published			KVV_SC2	cow	other mammals	Klebsiella variicola subsp. variicola	strong	ST355	KL46	O5	KVV	KVV_SC2	5386495		KL46	K46	*	High	0.9297		O5	O5	?	Good	0.9956		5386495	20	269325	1329218	329	443	7	785548	3	466360	4	306362	7	TRUE
909KBVR	SPARK_1916_C1	SPARK_1916_C1	klebpavia_published			KPN_SC57	pig	other mammals	Klebsiella pneumoniae	strong	ST309	KL42	O4	KPN	KPN_SC6	5397391		KL42	K42	none	Very high	0.9998		O4	O4	none	Very high	0.9991		5397391	44	122668	762906	350	250	5	475041	5	237464	8	86905	16	TRUE
358KBV	SPARK_22_C1	SPARK_22_C1	klebpavia_published			KGM_SC35	human - hospital carriage	human	Klebsiella grimontii	strong	UNK	KL70	O1_O2v1	KGM	KGM_SC30	5701748		KL70	K70	-+*	Good	0.967	KL70_15_wcuC	O1/O2v1	O1ab	-+*	Good	0.7229	O1/O2v1_03_wbbM,O1/O2v1_05_wbbN,O1/O2v1_07_kfoC	5701748	37	154101	1344222	300	93	4	674854	4	546613	5	338388	8	FALSE
90KBV	SPARK_247_C1	SPARK_247_C1	klebpavia_published			KPN_SC251	cow	other mammals	Klebsiella pneumoniae	strong	ST2459	KL125	O3b	KPN	KPN_SC63	5307927		KL125	unknown (KL125)	*	High	0.903		O3b	O3b	none	Very high	0.9948		5307927	18	294885	1711736	538	148	5	1060408	2	380069	4	205596	7	TRUE
913KBV	SPARK_1607_C1	SPARK_1607_C1	klebpavia_published			KPN_SC209	human - hospital disease	human	Klebsiella pneumoniae	strong	ST3659	KL14	UNK	KPN	KPN_SC86	5543890		KL14	K14	none	Very high	0.9969		O3b	unknown (O3b)	+		0.9887		5543890	39	142151	727831	358	582	8	396171	5	260921	9	91638	17	TRUE
912KBVR	SPARK_2448_C1	SPARK_2448_C1	klebpavia_published			KAG_SC54	water - environment	water	Klebsiella aerogenes	strong	UNK	UNK	O3_O3a	KAG	KAG_SC29	5435740		KL42	unknown (K42)	?-+*		0.7353	KL42_02_cpsACP,KL42_08_wcuO,KL42_09_wzy,KL42_10_wcpV,KL42_11_wcpW,KL42_12_wcpX,KL42_13_manC1,KL42_14_algC,KL42_15_wckG,KL42_16_wckH,KL42_17_wzx,KL42_18_glf	O3/O3a	O3/O3a	none	Very high	0.9514		5435740	20	271787	1324054	449	419	4	473949	4	398891	6	204357	10	FALSE
351KBV	SPARK_1091_C1	SPARK_1091_C1	klebpavia_published			KPN_SC113	human - hospital disease	human	Klebsiella pneumoniae	strong	ST4427	KL122	O1_O2v2	KPN	KPN_SC139	5195574		KL122	unknown (KL122)	none	Very high	0.9992		O1/O2v2	O2afg	-	High	0.985	O1/O2v2_05_wbbN	5195574	19	273451	1853106	320	69	1	682586	3	493060	4	281750	7	TRUE
351KBVR	SPARK_1757_C1	SPARK_1757_C1	klebpavia_published			KPN_SC98	other mammals	other mammals	Klebsiella pneumoniae	strong	ST5156	KL3	O1_O2v2	KPN	KPN_SC25	5361869		KL3	K3	none	Very high	0.9956		O1/O2v2	O2afg	none	Very high	0.9841		5361869	24	223411	1516777	370	187	4	788012	3	387986	4	112110	10	TRUE
912KBV	SPARK_553_C1	SPARK_553_C1	klebpavia_published			KPN_SC62	human - hospital disease	human	Klebsiella pneumoniae	strong	ST5139	KL128	O3b	KPN	KPN_SC57	5380990		KL128	unknown (KL128)	none	Very high	0.9997		O3b	O3b	none	Very high	0.9924		5380990	35	153743	1636956	310	749	6	396348	4	205841	7	99822	14	TRUE
352KBV	SPARK_1490_C1	SPARK_1490_C1	klebpavia_published			KPC_SC7	soil	plant	Klebsiella planticola	strong	UNK	UNK	O1_O2v3	KPC	KPC_SC1	5535654		KL148	unknown (KL148)	-+*		0.7619	KL148_02_cpsACP,KL148_09_wcuP,KL148_10,KL148_11,KL148_12_wbaZ,KL148_13_wzx,KL148_15_rmlB,KL148_16_rmlA,KL148_17_rmlD,KL148_18_rmlC	O1/O2v3	O2aeh	none	Very high	0.9642		5535654	44	125810	761311	300	111	3	681361	4	499017	6	323036	9	FALSE
352KBVR	SPARK_2099_C2	SPARK_2099_C2	klebpavia_published			KGM_SC51	human - hospital carriage	human	Klebsiella grimontii	strong	UNK	UNK	O1_O2v1	KGM	KGM_SC59	5687441		KL19	unknown (K19)	?-+*		0.7871	KL19_02_cpsACP,KL19_08_wcuF,KL19_11_wctW,KL19_14	O1/O2v1	O1ab	-+*	Good	0.7221	O1/O2v1_03_wbbM,O1/O2v1_05_wbbN,O1/O2v1_07_kfoC	5687441	22	258520	2125558	453	2	1	787866	2	408424	4	139008	8	FALSE
911KBVR	SPARK_2694_C1	SPARK_2694_C1	klebpavia_published			KPN_SC25	cat	other mammals	Klebsiella pneumoniae	strong	ST461	KL136	O1_O2v2	KPN	KPN_SC26	5521656		KL136	unknown (KL136)	none	Very high	0.9998		O1/O2v2	O1ab	none	Very high	0.9851		5521656	42	131468	1279451	336	1057	4	474002	4	247890	7	87072	13	TRUE
353KBV	SPARK_37_C1	SPARK_37_C1	klebpavia_published			KPC_SC70	human - hospital carriage	human	Klebsiella planticola	strong	UNK	UNK	O1_O2v3	KPC	KPC_SC42	5452502		KL140	unknown (KL140)	-+*		0.7433	KL140_02_cpsACP,KL140_05_wzb,KL140_07_wzy,KL140_08_wckM,KL140_09_wcuQ,KL140_10_wcuD,KL140_11,KL140_12_wzx,KL140_13_wbaZ,KL140_15_wcuC,KL140_17_manC,KL140_18_manB	O1/O2v3	O2aeh	none	Very high	0.9625		5452502	33	165227	1369987	302	2	1	681306	3	403391	5	322859	8	FALSE
353KBVR	SPARK_2595_C1	SPARK_2595_C1	klebpavia_published			KAG_SC24	human - hospital carriage	human	Klebsiella aerogenes	strong	UNK	UNK	UNK	KAG	KAG_SC22	5176433		KL186	unknown (KL186)	?-+*		0.7592	KL186_02_cpsACP,KL186_05_wzb,KL186_06_wzc,KL186_07_wbaP,KL186_08_wctK,KL186_09_wcuP,KL186_10_wclJ,KL186_11,KL186_12,KL186_16_wcoW	OL102	unknown (OL102)	?-+*		0.8336	OL102_05_wbbL,OL102_06_rhamnan,OL102_07_wzm,OL102_08_wzt	5176433	29	178498	969371	422	767	6	787035	3	287520	6	101305	11	FALSE
905KBVR	SPARK_1654_C1	SPARK_1654_C1	klebpavia_published			KPN_SC36	human - hospital disease	human	Klebsiella pneumoniae	strong	ST104	KL31	O3b	KPN	KPN_SC43	5402428		KL31	K31	none	Very high	0.991		O3b	O3b	none	Very high	0.9978		5402428	29	186291	1655485	409	553	4	476032	3	324065	6	115172	11	TRUE
911KBV	SPARK_1245_C1	SPARK_1245_C1	klebpavia_published			KPN_SC10	cow	other mammals	Klebsiella pneumoniae	strong	ST2703	KL34	O1_O2v2	KPN	KPN_SC7	5466014		KL34	K34	*	Very high	0.9922		O1/O2v2	O2afg	none	Very high	0.9861		5466014	31	176323	717187	311	686	7	397283	5	352924	8	119043	14	TRUE
354KBVR	SPARK_1781_C1	SPARK_1781_C1	klebpavia_published			KPC_SC42	soil	plant	Klebsiella planticola	strong	UNK	UNK	O12	KPC	KPC_SC10	5447178		KL182	unknown (KL182)	?-+*		0.7427	KL182_02_cpsACP,KL182_05_wzb,KL182_06_wzc,KL182_07_wzy,KL182_08_wckT,KL182_09,KL182_10,KL182_11_wcqP,KL182_12_wcaJ,KL182_13,KL182_14_wzx,KL182_15_wcqF,KL182_16_wcsF	O12	O12	-+*	Good	0.7528	O12_05_wbbL,O12_08_wbbB	5447178	15	363145	1347209	344	207	3	786587	3	704962	4	362930	7	FALSE
910KBVR	SPARK_2156_C1	SPARK_2156_C1	klebpavia_published			KAG_SC46	water - environment	water	Klebsiella aerogenes	strong	UNK	UNK	UNK	KAG	KAG_SC30	5125234		KL65	unknown (K65)	?-+*		0.7639	KL65_02_cpsACP,KL65_08_wcuC,KL65_09_wcuE,KL65_10_wcuO,KL65_14_wcuN,KL65_15_wcuS,KL65_16_rmlA,KL65_17_rmlC,KL65_18_rmlD	O12	unknown (O12)	?-*		0.7692	O12_05_wbbL,O12_06_wzm,O12_07_wzt,O12_08_wbbB	5125234	22	232965	905881	340	957	4	474313	4	364431	7	228566	10	FALSE
355KBV	SPARK_1509_C1	SPARK_1509_C1	klebpavia_published			KPC_SC8	rhizoplane	plant	Klebsiella planticola	strong	UNK	UNK	O1_O2v3	KPC	KPC_SC11	5639447		KL6	unknown (K6)	-+*		0.8831	KL6_02_cpsACP	O1/O2v3	O2aeh	none	Very high	0.9632		5639447	205	27509.5	823443	243	646	5	679432	4	522357	6	357419	9	FALSE
355KBVR	SPARK_1910_C1	SPARK_1910_C1	klebpavia_published			KPN_SC52	pig	other mammals	Klebsiella pneumoniae	strong	ST4262	KL128	O3b	KPN	KPN_SC49	5497514		KL128	unknown (KL128)	none	Very high	0.9988		O3b	O3b	none	Very high	0.9912		5497514	23	239022	1490783	441	126	3	786559	3	383174	5	98609	9	TRUE
910KBV	SPARK_850_C1	SPARK_850_C1	klebpavia_published			KMG_SC22	invertebrates		Klebsiella michiganensis	strong	UNK	UNK	O1_O2v1	KMG	KMG_SC22	5997253		KL161	unknown (KL161)	-+*		0.7622	KL161_02_cpsACP,KL161_05_wzb,KL161_08,KL161_12_rmlD,KL161_13_wcuP,KL161_14,KL161_15,KL161_16_wzx	O1/O2v1	O1ab	-+*	Good	0.7222	O1/O2v1_03_wbbM,O1/O2v1_05_wbbN,O1/O2v1_07_kfoC	5997253	37	162088	865921	306	59	2	397375	6	284098	9	152884	15	FALSE
356KBV	SPARK_1531_C1	SPARK_1531_C1	klebpavia_published			KPC_SC29	water - environment	water	Klebsiella planticola	strong	UNK	UNK	UNK	KPC	KPC_SC41	5473755		KL183	unknown (KL183)	-+*		0.7644	KL183_02_cpsACP,KL183_05_wzb,KL183_08,KL183_09_wcqC,KL183_10,KL183_11_wzx,KL183_12,KL183_13	OL102	unknown (OL102)	-*		0.8105	OL102_05_wbbL,OL102_06_rhamnan,OL102_07_wzm,OL102_08_wzt	5473755	123	44502.1	817870	300	585	5	675725	4	524342	6	369647	8	FALSE
356KBVR	SPARK_2639_C2	SPARK_2639_C2	klebpavia_published			KGM_SC61	water - river	water	Klebsiella grimontii	strong	UNK	UNK	O1_O2v1	KGM	KGM_SC58	5671555		KL124	unknown (KL124)	?-+*		0.7302	KL124_02_cpsACP,KL124_08_wctK,KL124_09_wcuP,KL124_10_wclJ,KL124_11_wzy,KL124_12,KL124_13_wcuA,KL124_14_wcaL,KL124_15_wzx,KL124_17_wclK,KL124_18_rmlB,KL124_20_rmlD,KL124_21_rmlC	O1/O2v1	O1ab	-+*	Good	0.7236	O1/O2v1_03_wbbM,O1/O2v1_05_wbbN,O1/O2v1_07_kfoC	5671555	24	236315	1482135	333	240	3	786411	3	409793	5	176444	8	FALSE
90KBVR	SPARK_2935_C1	SPARK_2935_C1	klebpavia_published			KVV_SC4	invertebrates		Klebsiella variicola subsp. variicola	strong	ST7049	KL134	O3_O3a	KVV	KVV_SC4	5511745		KL134	unknown (KL134)	*	Very high	0.9798		O3/O3a	O3/O3a	none	Very high	0.9924		5511745	18	306208	1678686	453	703	4	1381360	2	439320	4	252702	7	TRUE
357KBV	SPARK_1427_C1	SPARK_1427_C1	klebpavia_published			KPN_SC2	human - hospital carriage	human	Klebsiella pneumoniae	strong	ST20	KL28	O1_O2v2	KPN	KPN_SC1	5638230		KL28	K28	none	Very high	0.9917		O1/O2v2	O1ab	none	Very high	0.9839		5638230	130	43371	1555753	300	43	3	675214	3	335262	6	78543	14	TRUE
357KBVR	SPARK_2766_C2	SPARK_2766_C2	klebpavia_published			KOH_SC16	water - environment	water	Klebsiella ornithinolytica	strong	UNK	UNK	O12	KOH	KOH_SC22	5381915		KL182	unknown (KL182)	?-+*		0.7457	KL182_02_cpsACP,KL182_05_wzb,KL182_06_wzc,KL182_07_wzy,KL182_08_wckT,KL182_09,KL182_10,KL182_11_wcqP,KL182_12_wcaJ,KL182_13,KL182_14_wzx,KL182_15_wcqF,KL182_16_wcsF	O12	O12	-+*	Good	0.7528	O12_05_wbbL,O12_08_wbbB	5381915	18	298995	1927905	449	343	3	786070	2	438479	5	342921	7	FALSE
354KBV	SPARK_550_C1	SPARK_550_C1	klebpavia_published			KPN_SC2	human - hospital disease	human	Klebsiella pneumoniae	strong	ST17	KL111	O3b	KPN	KPN_SC1	5407350		KL111	unknown (KL111)	none	Very high	0.9989		O3b	O3b	none	Very high	0.9925		5407350	27	200272	1407774	306	158	2	681162	3	369739	5	101931	9	TRUE
365KBV	SPARK_878_C2	SPARK_878_C2	klebpavia_published			KOH_SC146	invertebrates		Klebsiella ornithinolytica	strong	UNK	UNK	O1_O2v3	KOH	KOH_SC80	5562306		KL55	unknown (K55)	-+*		0.7374	KL55_02_cpsACP,KL55_05_wzb,KL55_06_wzc,KL55_07_wcaA,KL55_08_wcaJ,KL55_09_wcpH,KL55_10_wcpI,KL55_11_wzy,KL55_12_wcpJ,KL55_13_wzx,KL55_14	O1/O2v3	O2aeh	*	High	0.9333		5562306	26	213935	1280686	303	118	3	663468	4	394571	6	162676	9	FALSE
365KBVR	SPARK_2708_C1	SPARK_2708_C1	klebpavia_published			KPC_SC7	water - environment	water	Klebsiella planticola	strong	UNK	UNK	O1_O2v3	KPC	KPC_SC1	5593864		KL148	unknown (KL148)	-+*		0.7619	KL148_02_cpsACP,KL148_09_wcuP,KL148_10,KL148_11,KL148_12_wbaZ,KL148_13_wzx,KL148_15_rmlB,KL148_16_rmlA,KL148_17_rmlD,KL148_18_rmlC	O1/O2v3	O2aeh	none	Very high	0.964		5593864	16	349616	1111471	403	305	2	781250	3	499122	5	323301	8	FALSE
905KBV	SPARK_874_C1	SPARK_874_C1	klebpavia_published			KPN_SC1	human - hospital disease	human	Klebsiella pneumoniae	strong	ST307	KL102	O1_O2v2	KPN	KPN_SC2	5651094		KL102	unknown (KL102)	none	Very high	0.9927		O1/O2v2	O2afg	none	Very high	0.9847		5651094	60	94184.9	949446	316	39	1	399050	5	225119	8	125050	15	TRUE
373KBVR	SPARK_2475_C1	SPARK_2475_C1	klebpavia_published			KAG_SC8	epiphytes	plant	Klebsiella aerogenes	strong	UNK	UNK	O3_O3a	KAG	KAG_SC7	5121128		KL119	unknown (KL119)	?-+*		0.7026	KL119_02_cpsACP,KL119_05_wzb,KL119_06_wzc,KL119_07_wzy,KL119_08,KL119_09,KL119_10,KL119_11,KL119_12_wzx,KL119_13_pglJ,KL119_14,KL119_15_manC,KL119_16_manB,KL119_17_wcaJ	O3/O3a	O3/O3a	none	High	0.9492		5121128	27	189671	920684	322	110	2	777361	3	353182	6	204709	10	FALSE
900KBV	SPARK_1067_C1	SPARK_1067_C1	klebpavia_published			KMG_SC29	sheep	other mammals	Klebsiella michiganensis	strong	UNK	UNK	O1_O2v1	KMG	KMG_SC29	6074351		KL36	unknown (K36)	?-+*		0.745	KL36_02_cpsACP,KL36_06_wzc,KL36_08_wcaA,KL36_12_wzy,KL36_13_wckE,KL36_14_wcuM,KL36_15,KL36_16_wckT,KL36_17_wzx,KL36_18_wcuJ,KL36_19_rmlD	O1/O2v1	O1ab	?-+*	Good	0.7233	O1/O2v1_03_wbbM,O1/O2v1_05_wbbN,O1/O2v1_07_kfoC	6074351	29	209460	900135	409	314	4	399818	5	376811	8	130754	14	FALSE
374KBV	SPARK_1201_C1	SPARK_1201_C1	klebpavia_published			KOH_SC56	human - hospital carriage	human	Klebsiella ornithinolytica	strong	UNK	UNK	O1_O2v3	KOH	KOH_SC77	5609208		KL121	unknown (KL121)	-+*		0.7244	KL121_02_cpsACP,KL121_05_wzb,KL121_07_wzx,KL121_08_wclT,KL121_09_wzy,KL121_10_wctC,KL121_11_wcqS,KL121_12_wcqT,KL121_13_wcqU,KL121_15_wcaG,KL121_16_wcaH,KL121_17_wcaI,KL121_18_wcaJ,KL121_19,KL121_20_wcsO,KL121_22_manC,KL121_23_manB	O1/O2v3	O2aeh	*	High	0.9334		5609208	20	280460	1472066	500	1	1	649630	3	362105	6	105075	10	FALSE
374KBVR	SPARK_2921_C1	SPARK_2921_C1	klebpavia_published			KOH_SC136	turtle		Klebsiella ornithinolytica	strong	UNK	UNK	O1_O2v3	KOH	KOH_SC76	5574990		KL16	unknown (K16)	-+*		0.8544	KL16_02_cpsACP,KL16_19	O1/O2v3	O2aeh	*	High	0.9338		5574990	21	265476	1065592	503	76	2	777112	3	506154	5	233631	8	FALSE
8KBVR	SPARK_1989_C1	SPARK_1989_C1	klebpavia_published			KPN_SC101	cow	other mammals	Klebsiella pneumoniae	strong	ST116	KL11	O3_O3a	KPN	KPN_SC78	5586395		KL11	K11	*	High	0.9241		O3/O3a	O3/O3a	*	Very high	0.9554		5586395	17	328611	3235274	448	440	5	3235274	1	756735	2	157218	6	TRUE
375KBV	SPARK_1499_C1	SPARK_1499_C1	klebpavia_published			KGM_SC7	water - environment	water	Klebsiella grimontii	strong	UNK	KL181	O1_O2v1	KGM	KGM_SC6	5897788		KL181	unknown (KL181)	*	Very high	0.9621		O1/O2v1	O1ab	-+*	Good	0.7226	O1/O2v1_03_wbbM,O1/O2v1_05_wbbN,O1/O2v1_07_kfoC	5897788	103	57260.1	1610766	300	74	1	649488	3	384406	6	127420	12	FALSE
375KBVR	SPARK_2821_C1	SPARK_2821_C1	klebpavia_published			KPN_SC128	water - environment	water	Klebsiella pneumoniae	strong	ST2	KL52	OL103	KPN	KPN_SC115	5206550		KL52	K52	?-	Good	0.9975	KL52_20_rmlD	OL103	unknown (OL103)	*	High	0.945		5206550	16	325409	1464264	3678	10	1	777040	3	479061	4	348484	7	TRUE
8KBV	SPARK_35_C1	SPARK_35_C1	klebpavia_published			KVV_SC5	human - hospital carriage	human	Klebsiella variicola subsp. variicola	strong	ST595	UNK	O5	KVV	KVV_SC6	5692284		KL46	unknown (K46)	?+*	Low	0.9332		O5	O5	none	Very high	0.9948		5692284	122	46658.1	3205863	300	1269	6	3205863	1	400088	3	132396	7	TRUE
376KBV	SPARK_578_C3	SPARK_578_C3	klebpavia_published			KOH_SC11	turtle		Klebsiella ornithinolytica	strong	UNK	UNK	O1_O2v3	KOH	KOH_SC1	5620764		KL34	unknown (K34)	-+*		0.7394	KL34_02_cpsACP,KL34_06_wzc,KL34_07_wcaA,KL34_12_rmlD,KL34_13_wzy,KL34_14_wclL,KL34_15,KL34_16,KL34_17	O1/O2v3	O2aeh	*	High	0.933		5620764	32	175649	1038726	301	44	2	648419	4	391698	6	201987	9	FALSE
376KBVR	SPARK_2483_C1	SPARK_2483_C1	klebpavia_published			KAG_SC12	sheep	other mammals	Klebsiella aerogenes	strong	UNK	UNK	O3_O3a	KAG	KAG_SC21	5063453		KL68	unknown (K68)	?-+*		0.7854	KL68_02_cpsACP,KL68_09_wclV,KL68_10_wckX,KL68_11_wckW,KL68_16_wcuC	O3/O3a	O3/O3a	none	Very high	0.9509		5063453	16	316466	1263039	539	141	5	776183	3	474564	4	189019	8	FALSE
373KBV	SPARK_1196_C1	SPARK_1196_C1	klebpavia_published			KQQ_SC17	human - hospital carriage	human	Klebsiella quasipneumoniae subsp. quasipneumoniae	strong	ST1416	KL158	O3_O3a	KQQ	KQQ_SC33	5573944		KL158	unknown (KL158)	*	High	0.915		O3/O3a	O3/O3a	none	Very high	0.9708		5573944	37	150647	1052524	441	139	2	650668	4	379254	6	99602	11	TRUE
89KBVR	SPARK_2677_C1	SPARK_2677_C1	klebpavia_published			KVV_SC2	cat	other mammals	Klebsiella variicola subsp. variicola	strong	ST355	KL125	O5	KVV	KVV_SC2	5590436		KL125	unknown (KL125)	none	Very high	0.9991		O5	O5	none	Very high	0.9945		5590436	19	294233	1661543	413	486	7	1383061	2	426765	4	164306	8	TRUE
377KBVR	SPARK_2013_C1	SPARK_2013_C1	klebpavia_published			KPN_SC5	surface - farm	surface	Klebsiella pneumoniae	strong	ST5158	KL119	O4	KPN	KPN_SC5	5421173		KL119	unknown (KL119)	none	Very high	0.9998		O4	O4	none	Very high	0.9998		5421173	25	216847	1289626	325	254	4	776030	3	373621	5	148383	10	TRUE
89KBV	SPARK_20_C1	SPARK_20_C1	klebpavia_published			KVV_SC64	human - hospital carriage	human	Klebsiella variicola subsp. variicola	strong	ST3353	KL126	OL103	KVV	KVV_SC56	5854676		KL126	unknown (KL126)	*	Very high	0.952		OL103	unknown (OL103)	none	Very high	0.9656		5854676	71	82460.2	2178077	301	464	8	1064407	2	450778	4	193482	8	TRUE
378KBV	SPARK_155_C2	SPARK_155_C2	klebpavia_published			KOH_SC34	human - hospital carriage	human	Klebsiella ornithinolytica	strong	UNK	UNK	O1_O2v3	KOH	KOH_SC5	5418791		KL50	unknown (K50)	?-+*		0.7464	KL50_02_cpsACP,KL50_07_wcuU,KL50_08_wcuH,KL50_09_wzx,KL50_10	O1/O2v3	O2aeh	*	High	0.9325		5418791	19	285200	1062167	311	85	1	647023	3	397072	6	271544	9	FALSE
899KBVR	SPARK_1866_C2	SPARK_1866_C2	klebpavia_published			KVV_SC11	pig	other mammals	Klebsiella variicola subsp. variicola	strong	ST919	UNK	OL103	KVV	KVV_SC11	5411891		KL158	unknown (KL158)	?+*	Low	0.92		OL103	unknown (OL103)	none	Very high	0.9651		5411891	20	270595	1232174	528	429	3	478511	3	376556	6	284616	9	TRUE
378KBVR	SPARK_2453_C1	SPARK_2453_C1	klebpavia_published			KPC_SC1	turtle		Klebsiella planticola	strong	UNK	UNK	O1_O2v3	KPC	KPC_SC1	5432847		KL157	unknown (KL157)	-+*		0.7219	KL157_02_cpsACP,KL157_05_wzb,KL157_06_wzc,KL157_07_pglJ,KL157_08_tuaH,KL157_09,KL157_10,KL157_11,KL157_12_aceC,KL157_13,KL157_14_wcaJ,KL157_16,KL157_17_manC,KL157_18_manB	O1/O2v3	O2aeh	none	Very high	0.9649		5432847	13	417911	1319706	497	397	3	775902	3	765679	4	357368	7	FALSE
899KBV	SPARK_1130_C1	SPARK_1130_C1	klebpavia_published			KPN_SC23	cow	other mammals	Klebsiella pneumoniae	strong	ST221	KL167	OL13	KPN	KPN_SC11	5571290		KL167	unknown (KL167)	?	Good	0.9998		OL13	O13	*	High	0.9494		5571290	44	126620	727648	304	890	5	400410	5	217782	9	99527	15	TRUE
379KBV	SPARK_1432_C1	SPARK_1432_C1	klebpavia_published			KAG_SC33	human - hospital carriage	human	Klebsiella aerogenes	strong	UNK	UNK	O3_O3a	KAG	KAG_SC58	5051099		KL68	unknown (K68)	?-+*		0.7863	KL68_02_cpsACP,KL68_09_wclV,KL68_10_wckX,KL68_11_wckW,KL68_16_wcuC	O3/O3a	O3/O3a	none	Very high	0.9508		5051099	19	265847	1250522	359	289	3	646571	3	398977	5	204316	8	FALSE
379KBVR	SPARK_2357_C1	SPARK_2357_C1	klebpavia_published			KPN_SC246	cow	other mammals	Klebsiella pneumoniae	strong	ST5105	KL57	O1_O2v2	KPN	KPN_SC214	5724225		KL57	K57	-*	High	0.9738	KL57_13_vanT	O1/O2v2	O2afg	none	Very high	0.9845		5724225	50	114484	1292194	371	596	5	775787	3	258232	6	90341	15	TRUE
412KBVR	SPARK_2659_C1	SPARK_2659_C1	klebpavia_published			KPN_SC145	cow	other mammals	Klebsiella pneumoniae	strong	ST2406	KL6	O1_O2v1	KPN	KPN_SC117	5261280		KL6	K6	none	Very high	0.998		O1/O2v1	O2a	none	Very high	0.9845		5261280	20	263064	1057353	439	431	3	756317	3	511079	5	354857	8	TRUE
37KBV	SPARK_122_C1	SPARK_122_C1	klebpavia_published			KQS_SC3	human - hospital carriage	human	Klebsiella quasipneumoniae subsp. similipneumoniae	strong	ST4345	UNK	O3b	KQS	KQS_SC3	5661913		KL72	unknown (K72)	-+*	Low	0.9486	KL72_02_cpsACP	O3b	O3b	none	Very high	0.9886		5661913	65	87106.4	2849975	300	571	3	2849975	1	471385	3	84002	8	TRUE
377KBV	SPARK_1561_C1	SPARK_1561_C1	klebpavia_published			KOH_SC72	water - environment	water	Klebsiella ornithinolytica	strong	UNK	UNK	O1_O2v3	KOH	KOH_SC75	5654861		KL14	unknown (K14)	-+*		0.8297	KL14_02_cpsACP,KL14_13	O1/O2v3	O2aeh	*	High	0.933		5654861	158	35790.3	1360873	300	43	3	647055	3	425229	5	112415	9	FALSE
898KBV	SPARK_1199_C1	SPARK_1199_C1	klebpavia_published			KMG_SC53	other mammals	other mammals	Klebsiella michiganensis	strong	UNK	UNK	O1_O2v1	KMG	KMG_SC54	5910289		KL107	unknown (KL107)	?-+*		0.7753	KL107_02_cpsACP,KL107_05_wzb,KL107_06_wzc,KL107_07_wbaP,KL107_08,KL107_09,KL107_10	O1/O2v1	O1ab	?-+*	Good	0.7231	O1/O2v1_03_wbbM,O1/O2v1_05_wbbN,O1/O2v1_07_kfoC	5910289	30	197010	775068	331	272	1	400476	6	301396	9	213978	14	FALSE
900KBVR	SPARK_2926_C2	SPARK_2926_C2	klebpavia_published			KAG_SC5	invertebrates		Klebsiella aerogenes	strong	UNK	UNK	UNK	KAG	KAG_SC5	5346101		KL186	unknown (KL186)	?-+*		0.7599	KL186_02_cpsACP,KL186_05_wzb,KL186_06_wzc,KL186_07_wbaP,KL186_08_wctK,KL186_09_wcuP,KL186_10_wclJ,KL186_11,KL186_12,KL186_16_wcoW	OL102	unknown (OL102)	-*		0.8258	OL102_05_wbbL,OL102_06_rhamnan,OL102_07_wzm,OL102_08_wzt	5346101	37	144489	746304	323	370	2	477601	5	231100	8	87579	13	FALSE
372KBV	SPARK_1503_C1	SPARK_1503_C1	klebpavia_published			KPC_SC28	rhizoplane	plant	Klebsiella planticola	strong	UNK	UNK	O12	KPC	KPC_SC39	5536160		KL121	unknown (KL121)	-+*		0.7273	KL121_02_cpsACP,KL121_05_wzb,KL121_07_wzx,KL121_08_wclT,KL121_09_wzy,KL121_10_wctC,KL121_11_wcqS,KL121_12_wcqT,KL121_13_wcqU,KL121_15_wcaG,KL121_16_wcaH,KL121_17_wcaI,KL121_18_wcaJ,KL121_19,KL121_20_wcsO,KL121_22_manC,KL121_23_manB	O12	O12	-+*	Good	0.7528	O12_05_wbbL,O12_08_wbbB	5536160	187	29605.1	829997	269	612	4	650771	4	500821	6	272217	9	FALSE
366KBV	SPARK_537_C1	SPARK_537_C1	klebpavia_published			KOH_SC139	water - environment	water	Klebsiella ornithinolytica	strong	UNK	UNK	O12	KOH	KOH_SC79	5390314		KL134	unknown (KL134)	-+*		0.7883	KL134_02_cpsACP,KL134_09,KL134_10_wzy,KL134_11,KL134_12,KL134_13	O12	O12	-+*	Good	0.7528	O12_05_wbbL,O12_08_wbbB	5390314	20	269516	1867721	315	161	2	663267	3	531250	4	364860	7	FALSE
366KBVR	SPARK_2438_C1	SPARK_2438_C1	klebpavia_published			KAG_SC53	turtle		Klebsiella aerogenes	strong	UNK	UNK	O3_O3a	KAG	KAG_SC59	5106535		KL186	unknown (KL186)	-*		0.7943	KL186_02_cpsACP,KL186_09_wcuP,KL186_10_wclJ,KL186_11	O3/O3a	O3/O3a	none	Very high	0.9527		5106535	19	268765	1653645	774	198	4	780290	3	474445	4	205740	7	FALSE
904KBVR	SPARK_2133_C1	SPARK_2133_C1	klebpavia_published			KPN_SC12	invertebrates		Klebsiella pneumoniae	strong	ST200	KL7	O3b	KPN	KPN_SC18	5434209		KL7	K7	?	Good	0.9899		O3b	O3b	none	Very high	0.9932		5434209	224	24259.9	984490	300	704	8	476754	4	381237	7	144003	11	TRUE
367KBV	SPARK_1614_C2	SPARK_1614_C2	klebpavia_published			KGM_SC9	water - environment	water	Klebsiella grimontii	strong	UNK	UNK	O1_O2v1	KGM	KGM_SC11	5900589		KL148	unknown (KL148)	-+*		0.7628	KL148_02_cpsACP,KL148_08,KL148_09_wcuP,KL148_10,KL148_12_wbaZ,KL148_15_rmlB,KL148_16_rmlA,KL148_17_rmlD,KL148_18_rmlC	O1/O2v1	O1ab	-+*	Good	0.7225	O1/O2v1_03_wbbM,O1/O2v1_05_wbbN,O1/O2v1_07_kfoC	5900589	33	178806	1342543	305	0	0	661549	3	354051	6	104093	12	FALSE
367KBVR	SPARK_2118_C3	SPARK_2118_C3	klebpavia_published			KGM_SC10	rhizoplane	plant	Klebsiella grimontii	strong	UNK	KL26	O1_O2v1	KGM	KGM_SC10	5848051		KL26	K26	+	Good	0.9995		O1/O2v1	O1ab	-+*	Good	0.7225	O1/O2v1_03_wbbM,O1/O2v1_05_wbbN,O1/O2v1_07_kfoC	5848051	30	194935	1327299	344	0	0	779587	3	338564	6	138418	12	FALSE
904KBV	SPARK_789_C1	SPARK_789_C1	klebpavia_published			KPN_SC345	human - hospital carriage	human	Klebsiella pneumoniae	strong	ST10	KL122	O1_O2v2	KPN	KPN_SC114	5587587		KL122	unknown (KL122)	none	Very high	0.9992		O1/O2v2	O1ab	none	Very high	0.9852		5587587	34	164341	1169987	352	690	6	399273	4	238381	8	99558	16	TRUE
368KBV	SPARK_967_C1	SPARK_967_C1	klebpavia_published			KPN_SC15	human - hospital carriage	human	Klebsiella pneumoniae	strong	ST101	KL17	O1_O2v1	KPN	KPN_SC20	5188356		KL17	K17	none	Very high	0.9998		O1/O2v1	O1ab	none	Very high	0.98		5188356	28	185298	868193	321	258	3	660406	4	638885	5	135356	9	TRUE
368KBVR	SPARK_2630_C1	SPARK_2630_C1	klebpavia_published			KAG_SC20			Klebsiella aerogenes	strong	UNK	UNK	O3_O3a	KAG	KAG_SC23	5156353		KL68	unknown (K68)	?-+*		0.7852	KL68_02_cpsACP,KL68_09_wclV,KL68_10_wckX,KL68_11_wckW,KL68_16_wcuC	O3/O3a	O3/O3a	none	Very high	0.9508		5156353	16	322272	1674788	729	276	4	779260	3	397677	4	368435	7	FALSE
903KBVR	SPARK_2073_C2	SPARK_2073_C2	klebpavia_published			KPN_SC12	other birds	birds	Klebsiella pneumoniae	strong	ST200	KL13	O3b	KPN	KPN_SC18	5103229		KL13	K13	?+	Good	0.9873		O3b	O3b	none	Very high	0.9932		5103229	19	268591	1032907	346	194	4	476856	4	377737	6	295482	9	TRUE
369KBV	SPARK_1290_C2	SPARK_1290_C2	klebpavia_published			KPC_SC26	human - hospital carriage	human	Klebsiella planticola	strong	UNK	UNK	O1_O2v3	KPC	KPC_SC8	5540111		KL101	unknown (KL101)	-+*		0.7291	KL101_02_cpsACP,KL101_05_wzb,KL101_06_wzc,KL101_08_wcaA,KL101_09_wcuP,KL101_10_wcuR,KL101_11,KL101_12_wzy,KL101_13_wcqP,KL101_14_wzx,KL101_15_wcuN,KL101_17_rmlB,KL101_18_rmlA,KL101_19_rmlD,KL101_20_rmlC	O1/O2v3	O2aeh	none	Very high	0.9629		5540111	27	205189	1129574	302	128	1	659503	4	527914	5	316043	8	FALSE
372KBVR	SPARK_2597_C1	SPARK_2597_C1	klebpavia_published			KPN_SC27	human - hospital carriage	human	Klebsiella pneumoniae	strong	ST323	KL21	O3b	KPN	KPN_SC15	5548174		KL21	K21	none	Very high	0.9999		O3b	O3b	+	Good	0.9914		5548174	49	113228	1368882	311	1205	9	777751	3	448478	5	99439	8	TRUE
369KBVR	SPARK_2202_C1	SPARK_2202_C1	klebpavia_published			KOH_SC108	water - environment	water	Klebsiella ornithinolytica	strong	UNK	UNK	O1_O2v3	KOH	KOH_SC78	5502960		KL155	unknown (KL155)	-+*		0.7531	KL155_02_cpsACP,KL155_05_wzb,KL155_06_wzc,KL155_07_wcaJ,KL155_08,KL155_09_epsH_1,KL155_10,KL155_11,KL155_12,KL155_13_wzy,KL155_14_epsH_2,KL155_15_wzx	O1/O2v3	O2aeh	*	High	0.9326		5502960	17	323704	2097848	339	167	3	779246	2	447901	4	346495	7	FALSE
36KBV	SPARK_668_C1	SPARK_668_C1	klebpavia_published			KQS_SC23	human - hospital disease	human	Klebsiella quasipneumoniae subsp. similipneumoniae	strong	ST1548	KL170	O3_O3a	KQS	KQS_SC4	5117492		KL170	unknown (KL170)	none	Very high	0.9999		O3/O3a	O3/O3a	none	Very high	0.9597		5117492	17	301029	2863124	984	0	0	2863124	1	790051	2	324358	5	TRUE
36KBVR	SPARK_2752_C1	SPARK_2752_C1	klebpavia_published			KQQ_SC10	water - environment	water	Klebsiella quasipneumoniae subsp. quasipneumoniae	strong	ST7018	KL14	O5	KQQ	KQQ_SC34	5207953		KL14	K14	-+*	Good	0.9024	KL14_13	O5	O5	none	High	0.9458		5207953	17	306350	2983773	654	179	3	2983773	1	937271	2	154977	5	TRUE
902KBVR	SPARK_1680_C1	SPARK_1680_C1	klebpavia_published			KPN_SC128	human - hospital carriage	human	Klebsiella pneumoniae	strong	ST2	KL52	OL103	KPN	KPN_SC115	5322500		KL52	K52	?-	Good	0.9788	KL52_20_rmlD	OL103	unknown (OL103)	*	High	0.9456		5322500	24	221771	1043600	428	35	1	477471	4	348489	6	150660	11	TRUE
370KBV	SPARK_1627_C1	SPARK_1627_C1	klebpavia_published			KPC_SC10	cow	other mammals	Klebsiella planticola	strong	UNK	UNK	UNK	KPC	KPC_SC9	5533255		KL32	unknown (K32)	+	Low	0.9809		OL102	unknown (OL102)	-*		0.8105	OL102_05_wbbL,OL102_06_rhamnan,OL102_07_wzm,OL102_08_wzt	5533255	20	276663	915976	304	112	2	659083	4	498617	6	206440	9	FALSE
370KBVR	SPARK_2925_C2	SPARK_2925_C2	klebpavia_published			KAG_SC5	invertebrates		Klebsiella aerogenes	strong	UNK	UNK	UNK	KAG	KAG_SC5	5344692		KL186	unknown (KL186)	-+*		0.7531	KL186_02_cpsACP,KL186_05_wzb,KL186_06_wzc,KL186_07_wbaP,KL186_08_wctK,KL186_09_wcuP,KL186_10_wclJ,KL186_11,KL186_12,KL186_16_wcoW	OL102	unknown (OL102)	-*		0.8258	OL102_05_wbbL,OL102_06_rhamnan,OL102_07_wzm,OL102_08_wzt	5344692	24	222696	1210391	565	65	1	778809	3	342696	6	193478	10	FALSE
902KBV	SPARK_662_C1	SPARK_662_C1	klebpavia_published			KPN_SC141	cow	other mammals	Klebsiella pneumoniae	strong	ST2445	KL28	O1_O2v1	KPN	KPN_SC147	5365956		KL28	K28	none	Very high	0.9915		O1/O2v1	O2a	none	Very high	0.9885		5365956	30	178865	718958	305	300	2	399503	5	275742	8	104305	13	TRUE
901KBVR	SPARK_2050_C1	SPARK_2050_C1	klebpavia_published			KOX_SC18	human - hospital carriage	human	Klebsiella oxytoca	strong	UNK	UNK	OL104	KOX	KOX_SC18	5846862		KL107	unknown (KL107)	?-+*		0.7591	KL107_02_cpsACP,KL107_05_wzb,KL107_06_wzc,KL107_08,KL107_09,KL107_10	OL104	unknown (OL104)	none	Very high	0.9921		5846862	31	188608	1293981	413	222	4	477574	5	288000	8	183036	13	FALSE
371KBV	SPARK_1539_C2	SPARK_1539_C2	klebpavia_published			KOH_SC69	human - community carriage	human	Klebsiella ornithinolytica	strong	UNK	UNK	O1_O2v3	KOH	KOH_SC24	5734541		KL66	unknown (K66)	?-+*		0.7877	KL66_02_cpsACP,KL66_08_wcuI,KL66_10_wckC,KL66_11_wcuD,KL66_12,KL66_16_wcqF,KL66_20_ugd	O1/O2v3	O2aeh	*	High	0.9331		5734541	272	21082.9	1076562	197	296	3	652034	4	306235	7	102792	13	FALSE
371KBVR	SPARK_2120_C2	SPARK_2120_C2	klebpavia_published			KOH_SC100	water - environment	water	Klebsiella ornithinolytica	strong	UNK	UNK	O1_O2v3	KOH	KOH_SC32	5397042		KL35	unknown (K35)	-+*		0.8544	KL35_02_cpsACP,KL35_10_wckL	O1/O2v3	O2aeh	*	High	0.9326		5397042	15	359803	2005321	486	1	1	778762	2	451459	4	283498	7	FALSE
901KBV	SPARK_996_C1	SPARK_996_C1	klebpavia_published			KPN_SC1	human - hospital disease	human	Klebsiella pneumoniae	strong	ST307	KL102	O1_O2v2	KPN	KPN_SC2	5676262		KL102	unknown (KL102)	none	Very high	0.9927		O1/O2v2	O2afg	none	Very high	0.9845		5676262	54	105116	1246591	303	98	3	399542	4	373101	7	86646	13	TRUE
903KBV	SPARK_547_C1	SPARK_547_C1	klebpavia_published			KPN_SC7	human - hospital disease	human	Klebsiella pneumoniae	strong	ST268	KL20	O1_O2v1	KPN	KPN_SC8	5507859		KL20	K20	none	Very high	0.9995		O1/O2v1	O2a	none	Very high	0.9897		5507859	45	122397	863711	590	73	2	399360	5	218159	9	99735	16	TRUE
413KBV	SPARK_844_C1	SPARK_844_C1	klebpavia_published			KVV_SC4	human - community carriage	human	Klebsiella variicola subsp. variicola	strong	ST2634	KL30	O3_O3a	KVV	KVV_SC4	5498413		KL30	K30	*	Very high	0.952		O3/O3a	O3/O3a	+	Good	0.9924		5498413	28	196372	1113557	425	339	2	605532	3	395494	6	240325	9	TRUE
415KBVR	SPARK_1666_C1	SPARK_1666_C1	klebpavia_published			KVV_SC2	cow	other mammals	Klebsiella variicola subsp. variicola	strong	ST355	KL125	O5	KVV	KVV_SC2	6039934		KL125	unknown (KL125)	none	Very high	0.9991		O5	O5	none	Very high	0.9945		6039934	37	163241	1407916	329	620	7	755660	3	464503	5	99286	12	TRUE
414KBV	SPARK_1272_C1	SPARK_1272_C1	klebpavia_published			KPN_SC119	human - hospital disease	human	Klebsiella pneumoniae	strong	ST556	KL62	O1_O2v1	KPN	KPN_SC91	5378679		KL62	K62	none	Very high	0.9994		O1/O2v1	O2a	none	Very high	0.9887		5378679	31	173506	1878489	407	505	8	604652	3	317331	5	139130	10	TRUE
46KBV	SPARK_541_C2	SPARK_541_C2	klebpavia_published			KVV_SC3	surface - environment	surface	Klebsiella variicola subsp. variicola	strong	ST363	UNK	O5	KVV	KVV_SC3	5496568		KL53	unknown (K53)	?+	Low	0.9993		O5	O5	none	Very high	0.9955		5496568	17	323328	1841065	430	557	5	1471596	2	429685	4	289593	7	TRUE
883KBVR	SPARK_2277_C1	SPARK_2277_C1	klebpavia_published			KGM_SC2	cow	other mammals	Klebsiella grimontii	strong	UNK	UNK	O1_O2v1	KGM	KGM_SC2	5775335		KL161	unknown (KL161)	-+*		0.7788	KL161_02_cpsACP,KL161_12_rmlD,KL161_13_wcuP,KL161_14,KL161_15,KL161_16_wzx	O1/O2v1	O1ab	-+*	Good	0.7227	O1/O2v1_03_wbbM,O1/O2v1_05_wbbN,O1/O2v1_07_kfoC	5775335	19	303965	603235	439	521	3	482496	6	455819	8	330094	11	FALSE
470KBV	SPARK_1504_C2	SPARK_1504_C2	klebpavia_published			KPN_SC5	rhizoplane	plant	Klebsiella pneumoniae	strong	ST1446	KL39	O3b	KPN	KPN_SC5	5141523		KL39	K39	?-+	Good	0.9991	KL39_19_manB	O3b	O3b	?-	Good	0.997	O3b_02_manB	5141523	28	183626	797740	392	834	6	556180	4	457668	6	139055	11	TRUE
470KBVR	SPARK_2431_C1	SPARK_2431_C1	klebpavia_published			KMG_SC32	turtle		Klebsiella michiganensis	strong	UNK	UNK	O1_O2v1	KMG	KMG_SC32	6048968		KL107	unknown (KL107)	-+*		0.7607	KL107_02_cpsACP,KL107_05_wzb,KL107_06_wzc,KL107_07_wbaP,KL107_08,KL107_09,KL107_10	O1/O2v1	O2a	?-+*	Good	0.7207	O1/O2v1_03_wbbM,O1/O2v1_05_wbbN,O1/O2v1_07_kfoC	6048968	29	208585	1008804	333	1120	7	729496	4	331765	7	133115	13	FALSE
471KBV	SPARK_1183_C1	SPARK_1183_C1	klebpavia_published			KGM_SC13	human - hospital carriage	human	Klebsiella grimontii	strong	UNK	KL74	O1_O2v1	KGM	KGM_SC16	5905659		KL74	K74	*	Very high	0.9595		O1/O2v1	O1ab	-+*	Good	0.7232	O1/O2v1_03_wbbM,O1/O2v1_05_wbbN,O1/O2v1_07_kfoC	5905659	34	173696	1520756	318	495	2	554974	3	386130	6	117041	10	FALSE
471KBVR	SPARK_2432_C1	SPARK_2432_C1	klebpavia_published			KPC_SC1	turtle		Klebsiella planticola	strong	UNK	UNK	O1_O2v3	KPC	KPC_SC1	5433608		KL157	unknown (KL157)	-+*		0.7219	KL157_02_cpsACP,KL157_05_wzb,KL157_06_wzc,KL157_07_pglJ,KL157_08_tuaH,KL157_09,KL157_10,KL157_11,KL157_12_aceC,KL157_13,KL157_14_wcaJ,KL157_16,KL157_17_manC,KL157_18_manB	O1/O2v3	O2aeh	none	Very high	0.9649		5433608	13	417970	1090088	833	109	3	729345	4	589781	5	357374	8	FALSE
472KBV	SPARK_1109_C1	SPARK_1109_C1	klebpavia_published			KPN_SC5	cow	other mammals	Klebsiella pneumoniae	strong	ST661	KL162	UNK	KPN	KPN_SC5	5600901		KL162	unknown (KL162)	none	Very high	0.9942		OL102	unknown (OL102)	?-+*		0.8302	OL102_05_wbbL,OL102_06_rhamnan,OL102_07_wzm,OL102_08_wzt	5600901	51	109822	1057921	403	323	5	554568	4	251093	7	86904	15	TRUE
472KBVR	SPARK_1879_C1	SPARK_1879_C1	klebpavia_published			KPN_SC11	human - hospital disease	human	Klebsiella pneumoniae	strong	ST392	KL27	O4	KPN	KPN_SC16	5632006		KL27	K27	none	Very high	0.9928		O4	O4	none	Very high	0.9971		5632006	48	117333	1211467	311	139	2	729298	3	282598	6	62087	14	TRUE
473KBV	SPARK_350_C2	SPARK_350_C2	klebpavia_published			KPN_SC4	surface - farm	surface	Klebsiella pneumoniae	strong	ST163	KL8	O3b	KPN	KPN_SC4	5352967		KL8	K8	none	Very high	0.9976		O3b	O3b	none	Very high	0.9963		5352967	22	243317	1786905	302	1	1	554335	3	437481	5	151998	9	TRUE
473KBVR	SPARK_1693_C1	SPARK_1693_C1	klebpavia_published			KPN_SC11	human - hospital disease	human	Klebsiella pneumoniae	strong	ST392	KL27	O4	KPN	KPN_SC16	5631184		KL27	K27	none	Very high	0.9928		O4	O4	none	Very high	0.9971		5631184	48	117316	1249079	311	153	2	729076	3	279102	6	68982	14	TRUE
474KBV	SPARK_896_C1	SPARK_896_C1	klebpavia_published			KPN_SC5	cow	other mammals	Klebsiella pneumoniae	strong	ST661	KL140	O1_O2v2	KPN	KPN_SC5	5388664		KL140	unknown (KL140)	none	Very high	0.9999		O1/O2v2	O2afg	none	Very high	0.9844		5388664	25	215547	827646	398	638	6	552787	4	329733	7	145569	12	TRUE
474KBVR	SPARK_2173_C1	SPARK_2173_C1	klebpavia_published			KVV_SC70	invertebrates		Klebsiella variicola subsp. variicola	strong	ST6990	KL61	O3_O3a	KVV	KVV_SC86	5491807		KL61	K61	?*	Good	0.9946		O3/O3a	O3/O3a	none	Very high	0.9871		5491807	19	289042	2341760	658	285	3	727823	2	415780	4	179236	8	TRUE
475KBV	SPARK_529_C2	SPARK_529_C2	klebpavia_published			KPN_SC110	human - hospital carriage	human	Klebsiella pneumoniae	strong	ST5138	KL113	O3b	KPN	KPN_SC99	5606103		KL113	unknown (KL113)	?	Good	0.9929		O3b	O3b	?	Good	0.9935		5606103	38	147529	734523	508	814	6	552505	5	364189	7	83473	17	TRUE
475KBVR	SPARK_2142_C1	SPARK_2142_C1	klebpavia_published			KPN_SC87	invertebrates		Klebsiella pneumoniae	strong	ST469	KL12	O3b	KPN	KPN_SC61	5169921		KL12	K12	none	Very high	0.9944		O3b	O3b	none	Very high	0.9915		5169921	19	272101	1626381	340	2	2	727277	3	712862	4	246968	7	TRUE
476KBV	SPARK_1489_C1	SPARK_1489_C1	klebpavia_published			KPT_SC11	soil	plant	Klebsiella pasteurii	strong	UNK	KL181	O1_O2v1	KPT	KPT_SC16	6020052		KL181	unknown (KL181)	*	Very high	0.9747		O1/O2v1	O1ab	-+*	Good	0.7252	O1/O2v1_03_wbbM,O1/O2v1_05_wbbN,O1/O2v1_07_kfoC	6020052	36	167224	1545674	300	149	3	552295	3	432234	5	194202	9	FALSE
476KBVR	SPARK_2856_C1	SPARK_2856_C1	klebpavia_published			KQQ_SC39	water - environment	water	Klebsiella quasipneumoniae subsp. quasipneumoniae	strong	ST7043	KL64	O5	KQQ	KQQ_SC27	5170250		KL64	K64	+*	Good	0.9695		O5	O5	none	High	0.9465		5170250	19	272118	2025287	435	67	2	727253	2	546654	4	350781	6	TRUE
477KBV	SPARK_338_C1	SPARK_338_C1	klebpavia_published			KPN_SC109	cow	other mammals	Klebsiella pneumoniae	strong	ST5009	KL101	O3_O3a	KPN	KPN_SC59	5221246		KL101	unknown (KL101)	none	Very high	0.9997		O3/O3a	O3/O3a	none	Very high	0.9934		5221246	23	227011	1561920	429	420	3	552190	3	389442	5	205844	9	TRUE
477KBVR	SPARK_2705_C1	SPARK_2705_C1	klebpavia_published			KOH_SC5	water - environment	water	Klebsiella ornithinolytica	strong	UNK	UNK	O1_O2v3	KOH	KOH_SC5	5487449		KL101	unknown (KL101)	-+*		0.7301	KL101_02_cpsACP,KL101_05_wzb,KL101_06_wzc,KL101_08_wcaA,KL101_09_wcuP,KL101_10_wcuR,KL101_11,KL101_12_wzy,KL101_13_wcqP,KL101_14_wzx,KL101_15_wcuN,KL101_17_rmlB,KL101_18_rmlA,KL101_19_rmlD,KL101_20_rmlC	O1/O2v3	O2aeh	*	High	0.9324		5487449	18	304858	1309422	449	14	1	726700	3	434719	5	248731	8	FALSE
478KBV	SPARK_1034_C1	SPARK_1034_C1	klebpavia_published			KPN_SC38	human - hospital disease	human	Klebsiella pneumoniae	strong	ST25	KL2	O1_O2v2	KPN	KPN_SC39	5451114		KL2	K2	none	Very high	0.9841		O1/O2v2	O1ab	none	Very high	0.9921		5451114	47	115981	1046952	310	2	2	551808	4	318300	7	86298	14	TRUE
478KBVR	SPARK_2112_C1	SPARK_2112_C1	klebpavia_published			KPN_SC5	human - hospital disease	human	Klebsiella pneumoniae	strong	ST661	KL39	UNK	KPN	KPN_SC5	5188576		KL39	K39	*	Very high	0.9908		O3/O3a	unknown (O3/O3a)	+	Low	0.9829		5188576	20	259429	1437900	691	381	7	726382	3	373938	5	148397	9	TRUE
883KBV	SPARK_775_C1	SPARK_775_C1	klebpavia_published			KSL_SC3	human - hospital disease	human	Klebsiella spallanzanii	strong	UNK	UNK	OL104	KSL	KSL_SC2	6186380		KL25	unknown (K25)	-+*		0.7438	KL25_02_cpsACP,KL25_05_wzb,KL25_08_wzy,KL25_09_wfeD,KL25_10,KL25_11_wcuB,KL25_12_wzx	OL104	unknown (OL104)	*	High	0.9381		6186380	47	131625	736427	304	568	3	403613	6	324986	9	146459	14	FALSE
469KBVR	SPARK_2431_C2	SPARK_2431_C2	klebpavia_published			KPC_SC1	turtle		Klebsiella planticola	strong	UNK	UNK	O1_O2v3	KPC	KPC_SC1	5432494		KL157	unknown (KL157)	-+*		0.7219	KL157_02_cpsACP,KL157_05_wzb,KL157_06_wzc,KL157_07_pglJ,KL157_08_tuaH,KL157_09,KL157_10,KL157_11,KL157_12_aceC,KL157_13,KL157_14_wcaJ,KL157_16,KL157_17_manC,KL157_18_manB	O1/O2v3	O2aeh	none	Very high	0.9649		5432494	15	362166	933935	833	413	4	729568	4	496541	6	357369	8	FALSE
469KBV	SPARK_327_C1	SPARK_327_C1	klebpavia_published			KPT_SC1	cow	other mammals	Klebsiella pasteurii	strong	UNK	UNK	O1_O2v1	KPT	KPT_SC1	5977379		KL169	unknown (KL169)	-*		0.9051	KL169_11_wzy,KL169_22,KL169_23_wzx,KL169_24	O1/O2v1	O1ab	-+*	Good	0.7245	O1/O2v1_03_wbbM,O1/O2v1_05_wbbN,O1/O2v1_07_kfoC	5977379	21	284637	1769998	306	339	3	556909	3	414286	6	250962	9	FALSE
884KBV	SPARK_642_C1	SPARK_642_C1	klebpavia_published			KPN_SC32	cow	other mammals	Klebsiella pneumoniae	strong	ST857	KL133	O1_O2v1	KPN	KPN_SC28	5472945		KL133	unknown (KL133)	+	Good	0.9984		O1/O2v1	O2a	none	Very high	0.985		5472945	53	103263	995828	300	590	6	403573	5	315386	8	86687	14	TRUE
468KBVR	SPARK_1894_C1	SPARK_1894_C1	klebpavia_published			KPC_SC1	endophytes	plant	Klebsiella planticola	strong	UNK	UNK	O1_O2v3	KPC	KPC_SC1	5473221		KL126	unknown (KL126)	-+*		0.762	KL126_02_cpsACP,KL126_05_wzb,KL126_06_wzc,KL126_07_wbaP,KL126_08,KL126_09,KL126_11_wcpS,KL126_12_wcqP	O1/O2v3	O2aeh	none	High	0.9358		5473221	15	364881	917772	375	220	5	729601	4	496522	6	373592	8	FALSE
885KBV	SPARK_1583_C2	SPARK_1583_C2	klebpavia_published			KPN_SC208	cow	other mammals	Klebsiella pneumoniae	strong	ST587	KL27	O1_O2v2	KPN	KPN_SC105	5625595		KL27	K27	none	Very high	0.9999		O1/O2v2	O2afg	none	Very high	0.9845		5625595	42	133943	1770006	305	173	4	403273	4	248916	7	102050	14	TRUE
459KBV	SPARK_294_C1	SPARK_294_C1	klebpavia_published			KPN_SC295	human - hospital carriage	human	Klebsiella pneumoniae	strong	ST4343	KL13	O3_O3a	KPN	KPN_SC202	5218530		KL13	K13	none	Very high	0.9879		O3/O3a	O3/O3a	none	Very high	0.9713		5218530	16	326158	1509869	456	195	3	564418	3	435604	5	348947	8	TRUE
459KBVR	SPARK_2523_C1	SPARK_2523_C1	klebpavia_published			KPC_SC6	rhizosphere	plant	Klebsiella planticola	strong	UNK	UNK	O1_O2v3	KPC	KPC_SC5	5473929		KL64	unknown (K64)	-+*	Low	0.8372	KL64_02_cpsACP,KL64_12_wcoT	O1/O2v3	O2aeh	none	Very high	0.9628		5473929	18	304107	1423826	493	277	3	733353	3	694882	4	263285	7	FALSE
45KBV	SPARK_1269_C2	SPARK_1269_C2	klebpavia_published			KVV_SC3	cow	other mammals	Klebsiella variicola subsp. variicola	strong	ST208	KL123	O3_O3a	KVV	KVV_SC3	5442406		KL123	unknown (KL123)	*	Very high	0.955		O3/O3a	O3/O3a	none	Very high	0.9939		5442406	17	320142	1898362	365	30	1	1472022	2	477524	3	222468	7	TRUE
884KBVR	SPARK_2813_C2	SPARK_2813_C2	klebpavia_published			KAG_SC18	water - environment	water	Klebsiella Ka3	strong	UNK	UNK	UNK	OUTKA3		5172707	outlier	KL167	unknown (KL167)	?-+*		0.7186	KL167_02_cpsACP,KL167_05_wzb,KL167_06_wzc,KL167_07_wzy,KL167_08_wckL,KL167_09_wzx,KL167_10_wckK,KL167_11_manC,KL167_12_manB,KL167_13_wbaZ,KL167_14_wbaP,KL167_15_wcuI,KL167_16_wcuC,KL167_17	O1/O2v1	unknown (O2a)	?-*		0.7071	O1/O2v1_02_wzt,O1/O2v1_03_wbbM,O1/O2v1_04_glf,O1/O2v1_05_wbbN,O1/O2v1_06_wbbO,O1/O2v1_07_kfoC	5172707	27	191582	1190548	362	70	1	482481	4	285924	7	90980	13	FALSE
460KBV	SPARK_309_C2	SPARK_309_C2	klebpavia_published			KMG_SC1	human - hospital carriage	human	Klebsiella michiganensis	strong	UNK	KL152	O1_O2v1	KMG	KMG_SC1	6020930		KL152	unknown (KL152)	none	Very high	0.9828		O1/O2v1	O2a	-+*	Good	0.7214	O1/O2v1_03_wbbM,O1/O2v1_05_wbbN,O1/O2v1_07_kfoC	6020930	26	231574	1789505	356	399	4	563941	3	274646	6	156899	11	FALSE
460KBVR	SPARK_1965_C1	SPARK_1965_C1	klebpavia_published			KPN_SC32	cow	other mammals	Klebsiella pneumoniae	strong	ST857	KL42	O1_O2v1	KPN	KPN_SC28	5270102		KL42	K42	none	Very high	0.9981		O1/O2v1	O2a	none	Very high	0.9851		5270102	19	277374	1145281	667	5	3	731752	3	363509	6	209065	9	TRUE
461KBV	SPARK_262_C2	SPARK_262_C2	klebpavia_published			KPN_SC51	poultry	birds	Klebsiella pneumoniae	strong	ST5093	KL141	O4	KPN	KPN_SC50	5353796		KL141	unknown (KL141)	none	Very high	0.9963		O4	O4	none	Very high	0.9968		5353796	23	232774	1103455	394	90	4	563627	3	394463	6	374694	8	TRUE
461KBVR	SPARK_2857_C1	SPARK_2857_C1	klebpavia_published			KVV_SC107	soil	plant	Klebsiella variicola subsp. variicola	strong	ST1899	KL121	UNK	KVV	KVV_SC88	5392656		KL121	unknown (KL121)	none	Very high	0.9936		O5	unknown (O5)	+	Low	0.9956		5392656	19	283824	1346595	421	768	7	731097	3	384911	5	207879	8	TRUE
462KBV	SPARK_748_C1	SPARK_748_C1	klebpavia_published			KVV_SC126	cow	other mammals	Klebsiella variicola subsp. variicola	strong	ST2586	KL108	O1_O2v1	KVV	KVV_SC87	5684118		KL108	unknown (KL108)	*	Very high	0.9751		O1/O2v1	O2a	*	High	0.9398		5684118	25	227365	1081091	305	209	3	563474	4	444768	6	270639	9	TRUE
479KBV	SPARK_474_C2	SPARK_474_C2	klebpavia_published			KOX_SC71	cat	other mammals	Klebsiella oxytoca	strong	UNK	UNK	OL104	KOX	KOX_SC60	5836097		KL29	unknown (K29)	?-+*		0.8741	KL29_08_wcuD,KL29_09_wcuE	OL104	unknown (OL104)	none	Very high	0.9919		5836097	30	194537	1348598	301	570	4	551114	4	364640	6	231046	10	FALSE
462KBVR	SPARK_2915_C1	SPARK_2915_C1	klebpavia_published			KPN_SC2	turtle		Klebsiella pneumoniae	strong	ST5119	KL64	O1_O2v1	KPN	KPN_SC1	5197211		KL64	K64	none	Very high	0.9985		O1/O2v1	O2a	none	Very high	0.9864		5197211	20	259861	1420397	2174	185	1	730397	3	373601	5	130541	9	TRUE
463KBVR	SPARK_2919_C1	SPARK_2919_C1	klebpavia_published			KPN_SC2	turtle		Klebsiella pneumoniae	strong	ST5119	KL64	O1_O2v1	KPN	KPN_SC1	5197228		KL64	K64	none	Very high	0.9985		O1/O2v1	O2a	none	Very high	0.9864		5197228	19	273538	1423227	542	87	2	730397	3	404892	5	189447	8	TRUE
464KBV	SPARK_77_C1	SPARK_77_C1	klebpavia_published			KOX_SC8	human - hospital carriage	human	Klebsiella oxytoca	strong	UNK	UNK	OL104	KOX	KOX_SC8	5886315		KL50	unknown (K50)	?-+*		0.8035	KL50_02_cpsACP,KL50_07_wcuU,KL50_09_wzx	OL104	unknown (OL104)	none	Very high	0.9914		5886315	32	183947	1143420	329	652	4	561462	4	302071	7	154921	12	FALSE
464KBVR	SPARK_2778_C1	SPARK_2778_C1	klebpavia_published			KPN_SC2	water - environment	water	Klebsiella pneumoniae	strong	ST5119	KL64	O1_O2v1	KPN	KPN_SC1	5196833		KL64	K64	none	Very high	0.9986		O1/O2v1	O2a	none	Very high	0.9864		5196833	18	288713	1420399	494	71	2	730397	3	373478	5	134091	9	TRUE
465KBV	SPARK_559_C1	SPARK_559_C1	klebpavia_published			KPN_SC6	water - environment	water	Klebsiella pneumoniae	strong	ST37	KL14	O3b	KPN	KPN_SC6	5580397		KL14	K14	?+	Good	0.9987		O3b	O3b	none	Very high	0.9911		5580397	36	155011	1125456	322	615	6	559592	4	394766	6	101383	11	TRUE
465KBVR	SPARK_1954_C2	SPARK_1954_C2	klebpavia_published			KAG_SC12	dog	other mammals	Klebsiella aerogenes	strong	UNK	UNK	O3_O3a	KAG	KAG_SC27	5096360		KL68	unknown (K68)	?-+*		0.7854	KL68_02_cpsACP,KL68_09_wclV,KL68_10_wckX,KL68_11_wckW,KL68_16_wcuC	O3/O3a	O3/O3a	none	Very high	0.9509		5096360	15	339757	1580289	1319	178	2	730003	3	478848	4	205570	7	FALSE
466KBV	SPARK_265_C1	SPARK_265_C1	klebpavia_published			KPN_SC44	cow	other mammals	Klebsiella pneumoniae	strong	ST1017	UNK	O3b	KPN	KPN_SC27	5317593		KL58	unknown (K58)	?-+	Low	0.9992	KL58_21_manB	O3b	O3b	-	High	0.99	O3b_02_manB	5317593	15	354506	996924	535	458	6	558817	4	551765	5	361202	8	TRUE
466KBVR	SPARK_2011_C1	SPARK_2011_C1	klebpavia_published			KPN_SC32	surface - farm	surface	Klebsiella pneumoniae	strong	ST857	KL42	O1_O2v1	KPN	KPN_SC28	5270732		KL42	K42	none	Very high	0.9981		O1/O2v1	O2a	none	Very high	0.9851		5270732	20	263537	1145283	651	12	2	729709	3	363502	6	209009	9	TRUE
467KBV	SPARK_769_C1	SPARK_769_C1	klebpavia_published			KPN_SC89	human - hospital disease	human	Klebsiella pneumoniae	strong	ST202	UNK	OL13	KPN	KPN_SC82	5183977		KL124	unknown (KL124)	?-	Low	0.9675	KL124_17_wclK	OL13	O13	-	High	0.9515	OL13_09_glycosylhydrolase	5183977	20	259199	1376493	548	2	2	558702	3	445042	5	310567	8	TRUE
467KBVR	SPARK_1961_C1	SPARK_1961_C1	klebpavia_published			KPN_SC32	cow	other mammals	Klebsiella pneumoniae	strong	ST857	KL42	O1_O2v1	KPN	KPN_SC28	5270653		KL42	K42	none	Very high	0.9981		O1/O2v1	O2a	none	Very high	0.9851		5270653	19	277403	1145388	703	56	3	729625	3	503255	5	209065	9	TRUE
468KBV	SPARK_514_C1	SPARK_514_C1	klebpavia_published			KPN_SC158	human - hospital carriage	human	Klebsiella pneumoniae	strong	ST3385	KL51	O12	KPN	KPN_SC113	5308583		KL51	K51	none	Very high	0.9936		O12	O12	none	Very high	0.981		5308583	20	265429	1531531	462	694	4	558562	3	394971	6	217121	10	TRUE
463KBV	SPARK_709_C1	SPARK_709_C1	klebpavia_published			KGM_SC15	human - hospital disease	human	Klebsiella grimontii	strong	UNK	KL74	O1_O2v1	KGM	KGM_SC23	5939949		KL74	K74	*	Very high	0.957		O1/O2v1	O1ab	-+*	Good	0.7225	O1/O2v1_03_wbbM,O1/O2v1_05_wbbN,O1/O2v1_07_kfoC	5939949	45	131999	1129059	301	124	2	561539	4	399051	7	103451	13	FALSE
479KBVR	SPARK_2762_C1	SPARK_2762_C1	klebpavia_published			KVV_SC5	soil	plant	Klebsiella variicola subsp. variicola	strong	ST595	KL35	O3_O3a	KVV	KVV_SC6	5515462		KL35	K35	?*	Good	0.9588		O3/O3a	O3/O3a	?	Good	0.9931		5515462	22	250703	2616189	372	599	5	725377	2	400357	4	179267	7	TRUE
47KBV	SPARK_510_C1	SPARK_510_C1	klebpavia_published			KPN_SC2	human - hospital carriage	human	Klebsiella pneumoniae	strong	ST17	KL23	O1_O2v2	KPN	KPN_SC1	5167209		KL23	K23	none	Very high	0.9995		O1/O2v2	O2afg	none	Very high	0.9845		5167209	14	369086	1934569	472	76	3	1467734	2	377568	3	295381	6	TRUE
882KBVR	SPARK_2279_C1	SPARK_2279_C1	klebpavia_published			KGM_SC2	cow	other mammals	Klebsiella grimontii	strong	UNK	UNK	O1_O2v1	KGM	KGM_SC2	5775917		KL161	unknown (KL161)	-+*		0.7788	KL161_02_cpsACP,KL161_12_rmlD,KL161_13_wcuP,KL161_14,KL161_15,KL161_16_wzx	O1/O2v1	O1ab	-+*	Good	0.7227	O1/O2v1_03_wbbM,O1/O2v1_05_wbbN,O1/O2v1_07_kfoC	5775917	21	275044	603235	433	101	4	482618	6	404772	8	175166	12	FALSE
491KBVR	SPARK_2221_C1	SPARK_2221_C1	klebpavia_published			KPN_SC43	pig	other mammals	Klebsiella pneumoniae	strong	ST432	KL11	O3_O3a	KPN	KPN_SC42	5236395		KL11	K11	*	High	0.9242		O3/O3a	O3/O3a	*	Very high	0.956		5236395	20	261820	1156336	364	378	4	720247	3	477888	5	198346	9	TRUE
492KBV	SPARK_934_C1	SPARK_934_C1	klebpavia_published			KPN_SC354	human - hospital disease	human	Klebsiella pneumoniae	strong	ST5147	KL148	O3_O3a	KPN	KPN_SC200	5153364		KL148	unknown (KL148)	none	Very high	0.9848		O3/O3a	O3/O3a	*	Very high	0.9536		5153364	17	303139	1753430	479	480	3	545575	3	351905	5	186515	9	TRUE
492KBVR	SPARK_2220_C1	SPARK_2220_C1	klebpavia_published			KPN_SC5	pig	other mammals	Klebsiella pneumoniae	strong	ST661	KL109	O1_O2v2	KPN	KPN_SC5	5370243		KL109	unknown (KL109)	none	Very high	0.997		O1/O2v2	O2afg	none	Very high	0.9843		5370243	22	244102	939250	375	346	6	720162	4	595778	5	163450	8	TRUE
493KBV	SPARK_1554_C1	SPARK_1554_C1	klebpavia_published			KOH_SC33	human - community carriage	human	Klebsiella ornithinolytica	strong	UNK	UNK	O1_O2v3	KOH	KOH_SC12	5599412		KL180	unknown (KL180)	-+*	Low	0.9519	KL180_02_cpsACP	O1/O2v3	O2aeh	*	High	0.9334		5599412	184	30431.6	1042681	155	458	3	544488	4	400308	6	149027	10	FALSE
493KBVR	SPARK_2161_C1	SPARK_2161_C1	klebpavia_published			KAG_SC13	water - environment	water	Klebsiella aerogenes	strong	UNK	UNK	O3_O3a	KAG	KAG_SC8	5068016		KL119	unknown (KL119)	?-+*		0.702	KL119_02_cpsACP,KL119_05_wzb,KL119_06_wzc,KL119_07_wzy,KL119_08,KL119_09,KL119_10,KL119_11,KL119_12_wzx,KL119_13_pglJ,KL119_14,KL119_15_manC,KL119_16_manB,KL119_17_wcaJ	O3/O3a	O3/O3a	none	Very high	0.9549		5068016	18	281556	1221275	874	562	5	718713	3	474698	5	204336	8	FALSE
494KBV	SPARK_1072_C1	SPARK_1072_C1	klebpavia_published			KGM_SC3	sheep	other mammals	Klebsiella grimontii	strong	UNK	UNK	O1_O2v1	KGM	KGM_SC3	5888623		KL148	unknown (KL148)	-+*		0.7624	KL148_02_cpsACP,KL148_08,KL148_09_wcuP,KL148_10,KL148_12_wbaZ,KL148_15_rmlB,KL148_16_rmlA,KL148_17_rmlD,KL148_18_rmlC	O1/O2v1	O1ab	-+*	Good	0.7231	O1/O2v1_03_wbbM,O1/O2v1_05_wbbN,O1/O2v1_07_kfoC	5888623	36	163573	1279186	305	63	1	544362	4	484605	6	218194	10	FALSE
494KBVR	SPARK_2650_C2	SPARK_2650_C2	klebpavia_published			KVV_SC3	water - river	water	Klebsiella variicola subsp. variicola	strong	ST363	KL53	O5	KVV	KVV_SC3	5528462		KL53	K53	none	Very high	0.9999		O5	O5	none	Very high	0.9954		5528462	18	307137	1539384	442	255	4	717706	3	387541	5	220457	9	TRUE
495KBV	SPARK_1290_C3	SPARK_1290_C3	klebpavia_published			KOX_SC26	human - hospital carriage	human	Klebsiella oxytoca	strong	UNK	UNK	O5	KOX	KOX_SC30	5618981		KL27	unknown (K27)	?-+*		0.7918	KL27_02_cpsACP,KL27_08_wckI,KL27_09_wckS,KL27_10_wckR,KL27_13_wckQ,KL27_15_wctE,KL27_16_wctF	O5	O5	*	High	0.816		5618981	38	147868	1360126	303	88	3	542860	3	346560	6	158361	10	FALSE
495KBVR	SPARK_2125_C2	SPARK_2125_C2	klebpavia_published			KTR_SC2	endophytes	plant	Klebsiella terrigena	strong	UNK	KL64	O8	KTR	KTR_SC2	5662146		KL64	K64	-+*	Good	0.837	KL64_02_cpsACP,KL64_12_wcoT	O8	O2aeh	none	Very high	0.9922		5662146	15	377476	1560483	658	732	2	717482	3	410527	5	223388	8	FALSE
496KBV	SPARK_1440_C1	SPARK_1440_C1	klebpavia_published			KPN_SC41	human - hospital carriage	human	Klebsiella pneumoniae	strong	ST3656	KL146	O1_O2v2	KPN	KPN_SC1	5556293		KL146	unknown (KL146)	?-*	Good	0.9515	KL146_14	O1/O2v2	O1ab	none	Very high	0.9837		5556293	47	118219	1001507	300	100	2	542739	4	359641	7	86775	12	TRUE
491KBV	SPARK_793_C1	SPARK_793_C1	klebpavia_published			KVV_SC21	human - community carriage	human	Klebsiella variicola subsp. variicola	strong	ST250	KL60	O5	KVV	KVV_SC18	5802536		KL60	K60	none	Very high	0.9904		O5	O5	none	Very high	0.9959		5802536	41	141525	1085035	434	432	6	545595	4	221807	8	86852	17	TRUE
496KBVR	SPARK_2731_C1	SPARK_2731_C1	klebpavia_published			KQQ_SC31	water - environment	water	Klebsiella quasipneumoniae subsp. quasipneumoniae	strong	ST7016	KL7	O3_O3a	KQQ	KQQ_SC26	5297899		KL7	K7	?*	Good	0.95		O3/O3a	O3/O3a	none	Very high	0.9611		5297899	24	220746	1113705	351	719	4	716858	3	307657	6	152306	11	TRUE
497KBVR	SPARK_1919_C1	SPARK_1919_C1	klebpavia_published			KPN_SC56	pig	other mammals	Klebsiella pneumoniae	strong	ST37	KL15	O4	KPN	KPN_SC6	5507963		KL15	K15	none	Very high	0.9979		O4	O4	none	Very high	0.9971		5507963	35	157370	1242382	441	545	7	716472	3	349576	6	87930	12	TRUE
498KBV	SPARK_1578_C1	SPARK_1578_C1	klebpavia_published			KPN_SC59	cow	other mammals	Klebsiella pneumoniae	strong	ST1311	KL145	OL103	KPN	KPN_SC60	5386668		KL145	unknown (KL145)	-+*	Good	0.9392	KL145_02_cpsACP,KL145_11_wckF	OL103	unknown (OL103)	*	High	0.9455		5386668	27	199506	1132240	501	238	3	542468	4	367090	6	101023	10	TRUE
498KBVR	SPARK_2125_C1	SPARK_2125_C1	klebpavia_published			KTR_SC2	endophytes	plant	Klebsiella terrigena	strong	UNK	KL64	O8	KTR	KTR_SC2	5660084		KL64	K64	-+*	Good	0.837	KL64_02_cpsACP,KL64_12_wcoT	O8	O2aeh	none	Very high	0.9922		5660084	21	269528	1560178	551	370	1	715894	3	361508	6	190102	10	FALSE
881KBV	SPARK_717_C1	SPARK_717_C1	klebpavia_published			KPN_SC5	human - hospital carriage	human	Klebsiella pneumoniae	strong	ST661	KL140	O1_O2v2	KPN	KPN_SC5	5528992		KL140	unknown (KL140)	none	Very high	0.9999		O1/O2v2	O2afg	none	Very high	0.9845		5528992	59	93711.7	1360988	368	680	8	404293	4	318823	7	99988	13	TRUE
499KBV	SPARK_13_C1	SPARK_13_C1	klebpavia_published			KMG_SC37	human - hospital carriage	human	Klebsiella michiganensis	strong	UNK	KL152	O1_O2v1	KMG	KMG_SC35	6098997		KL152	unknown (KL152)	none	Very high	0.9835		O1/O2v1	O1ab	-+*	Good	0.7234	O1/O2v1_03_wbbM,O1/O2v1_05_wbbN,O1/O2v1_07_kfoC	6098997	47	129766	809006	300	115	3	542148	5	326989	8	103640	14	FALSE
499KBVR	SPARK_2527_C1	SPARK_2527_C1	klebpavia_published			KPC_SC1	rhizoplane	plant	Klebsiella planticola	strong	UNK	UNK	O1_O2v3	KPC	KPC_SC1	5577166		KL10	unknown (K10)	-+*		0.7307	KL10_02_cpsACP,KL10_03_wzi,KL10_05_wzb,KL10_06_wzc,KL10_07_wbaP,KL10_08_wclQ,KL10_09_wclP,KL10_10_wzx,KL10_11_wcuQ,KL10_12_wcaN,KL10_13_wcuK,KL10_14_wzy,KL10_15_wcsO,KL10_16_wbaZ	O1/O2v3	O2aeh	none	Very high	0.9633		5577166	16	348573	1380805	372	144	4	715417	3	714861	4	351725	7	FALSE
49KBV	SPARK_350_C4	SPARK_350_C4	klebpavia_published			KVV_SC2	surface - farm	surface	Klebsiella variicola subsp. variicola	strong	ST355	KL48	O5	KVV	KVV_SC2	5479372		KL48	K48	none	Very high	0.9906		O5	O5	none	Very high	0.995		5479372	22	249062	1696514	338	1025	7	1434817	2	377214	4	187556	7	TRUE
880KBVR	SPARK_1690_C1	SPARK_1690_C1	klebpavia_published			KPN_SC42	human - hospital disease	human	Klebsiella pneumoniae	strong	ST405	KL151	O4	KPN	KPN_SC48	5672392		KL151	unknown (KL151)	none	Very high	0.9923		O4	O4	none	Very high	0.9969		5672392	33	171891	2285316	311	408	3	484057	3	373994	5	141295	10	TRUE
4KBV	SPARK_554_C3	SPARK_554_C3	klebpavia_published			KVV_SC39	water - environment	water	Klebsiella variicola subsp. variicola	strong	ST7059	KL111	O3_O3a	KVV	KVV_SC35	5562710		KL111	unknown (KL111)	*	Very high	0.9568		O3/O3a	O3/O3a	none	Very high	0.988		5562710	17	327218	3320788	301	405	3	3320788	1	755297	2	353309	5	TRUE
4KBVM	SPARK_375_C1	SPARK_375_C1	klebpavia_published			KPN_SC1	human - hospital carriage	human	Klebsiella pneumoniae	strong	ST307	KL102	O1_O2v2	KPN	KPN_SC2	5598272		KL102	unknown (KL102)	none	Very high	0.9925		O1/O2v2	O2afg	none	Very high	0.9845		5598272	314	17828.9	162704	301	746	2	43817	37	23306	72	9584	144	TRUE
497KBV	SPARK_1119_C1	SPARK_1119_C1	klebpavia_published			KPN_SC23	cow	other mammals	Klebsiella pneumoniae	strong	ST221	KL167	OL13	KPN	KPN_SC11	5573900		KL167	unknown (KL167)	?	Good	0.9998		OL13	O13	*	High	0.9494		5573900	37	150646	755810	503	659	4	542669	5	225590	8	99522	14	TRUE
458KBVR	SPARK_2834_C1	SPARK_2834_C1	klebpavia_published			KPN_SC284	water - environment	water	Klebsiella pneumoniae	strong	ST1731	KL122	O1_O2v2	KPN	KPN_SC133	5373098		KL122	unknown (KL122)	none	Very high	0.9993		O1/O2v2	O2afg	-	High	0.9847	O1/O2v2_06_wbbO	5373098	21	255862	1612301	448	368	5	733758	3	398189	5	101210	10	TRUE
490KBVR	SPARK_2449_C2	SPARK_2449_C2	klebpavia_published			KVV_SC1	water - environment	water	Klebsiella variicola subsp. variicola	strong	ST597	KL121	O3_O3a	KVV	KVV_SC1	5596444		KL121	unknown (KL121)	none	Very high	0.9936		O3/O3a	O3/O3a	?	Good	0.9913		5596444	16	349778	1470555	430	68	4	721050	3	546508	4	346192	7	TRUE
881KBVR	SPARK_2294_C1	SPARK_2294_C1	klebpavia_published			KGM_SC2	cow	other mammals	Klebsiella grimontii	strong	UNK	UNK	O1_O2v1	KGM	KGM_SC2	5776016		KL161	unknown (KL161)	-+*		0.7788	KL161_02_cpsACP,KL161_12_rmlD,KL161_13_wcuP,KL161_14,KL161_15,KL161_16_wzx	O1/O2v1	O1ab	-+*	Good	0.7227	O1/O2v1_03_wbbM,O1/O2v1_05_wbbN,O1/O2v1_07_kfoC	5776016	20	288801	904132	434	310	3	483281	5	437357	8	175166	11	FALSE
480KBV	SPARK_1438_C2	SPARK_1438_C2	klebpavia_published			KPN_SC11	human - hospital carriage	human	Klebsiella pneumoniae	strong	ST392	KL27	O4	KPN	KPN_SC16	5632709		KL27	K27	none	Very high	0.9928		O4	O4	none	Very high	0.9971		5632709	56	100584	1030816	263	84	4	550859	4	214811	7	86634	15	TRUE
480KBVR	SPARK_1706_C1	SPARK_1706_C1	klebpavia_published			KGM_SC45	cow	other mammals	Klebsiella grimontii	strong	UNK	UNK	O1_O2v1	KGM	KGM_SC52	5707206		KL20	unknown (K20)	?-+*	Low	0.8273	KL20_02_cpsACP,KL20_11_wcaO,KL20_12	O1/O2v1	O1ab	-+*	Good	0.7228	O1/O2v1_03_wbbM,O1/O2v1_05_wbbN,O1/O2v1_07_kfoC	5707206	24	237800	1218724	410	405	3	725060	4	439655	6	140352	10	FALSE
481KBV	SPARK_98_C1	SPARK_98_C1	klebpavia_published			KPN_SC5	cow	other mammals	Klebsiella pneumoniae	strong	ST661	KL140	O1_O2v2	KPN	KPN_SC5	5389924		KL140	unknown (KL140)	none	Very high	0.9999		O1/O2v2	O2afg	none	Very high	0.9844		5389924	25	215597	1185830	378	573	7	550077	4	354113	6	148403	10	TRUE
481KBVR	SPARK_2222_C1	SPARK_2222_C1	klebpavia_published			KPN_SC43	pig	other mammals	Klebsiella pneumoniae	strong	ST432	KL11	O3_O3a	KPN	KPN_SC42	5236616		KL11	K11	*	High	0.9242		O3/O3a	O3/O3a	*	Very high	0.956		5236616	25	209465	1153194	970	442	5	724886	3	477903	5	202777	8	TRUE
482KBV	SPARK_949_C1	SPARK_949_C1	klebpavia_published			KPN_SC18	human - hospital disease	human	Klebsiella pneumoniae	strong	ST107	KL47	O1_O2v1	KPN	KPN_SC14	5154241		KL47	K47	none	Very high	0.9919		O1/O2v1	O1ab	none	Very high	0.9818		5154241	26	198240	904922	433	188	5	549802	4	369858	6	197771	10	TRUE
482KBVR	SPARK_2463_C2	SPARK_2463_C2	klebpavia_published			KOH_SC51	rhizosphere	plant	Klebsiella ornithinolytica	strong	UNK	UNK	O1_O2v3	KOH	KOH_SC30	5538204		KL157	unknown (KL157)	-+*		0.7195	KL157_02_cpsACP,KL157_05_wzb,KL157_06_wzc,KL157_07_pglJ,KL157_08_tuaH,KL157_09,KL157_10,KL157_11,KL157_12_aceC,KL157_13,KL157_14_wcaJ,KL157_16,KL157_17_manC,KL157_18_manB	O1/O2v3	O2aeh	*	High	0.9324		5538204	17	325777	1518100	433	228	4	724414	3	419106	5	212026	8	FALSE
483KBV	SPARK_1156_C1	SPARK_1156_C1	klebpavia_published			KPN_SC11	human - hospital disease	human	Klebsiella pneumoniae	strong	ST392	KL27	O4	KPN	KPN_SC16	5631702		KL27	K27	none	Very high	0.9928		O4	O4	none	Very high	0.9971		5631702	51	110426	1040891	311	78	2	549043	4	191740	8	62074	17	TRUE
483KBVR	SPARK_2601_C1	SPARK_2601_C1	klebpavia_published			KPN_SC2	human - hospital carriage	human	Klebsiella pneumoniae	strong	ST5081	KL11	O3_O3a	KPN	KPN_SC1	5334628		KL11	K11	*	High	0.9241		O3/O3a	O3/O3a	*	Very high	0.9558		5334628	30	177821	1492886	425	73	2	724343	3	370479	5	94370	10	TRUE
484KBV	SPARK_1157_C1	SPARK_1157_C1	klebpavia_published			KPN_SC11	human - hospital disease	human	Klebsiella pneumoniae	strong	ST392	KL27	O4	KPN	KPN_SC16	5630789		KL27	K27	none	Very high	0.9928		O4	O4	none	Very high	0.9971		5630789	47	119804	1031253	311	242	1	549026	4	382005	6	69747	14	TRUE
484KBVR	SPARK_2429_C1	SPARK_2429_C1	klebpavia_published			KTR_SC16	turtle		Klebsiella terrigena	strong	UNK	KL6	O12	KTR	KTR_SC10	5435580		KL6	K6	-+*	Good	0.8815	KL6_02_cpsACP	O12	O12	?-+*	Good	0.7551	O12_05_wbbL,O12_08_wbbB	5435580	16	339724	1238702	504	9	2	724312	3	395941	5	190683	9	FALSE
490KBV	SPARK_1200_C2	SPARK_1200_C2	klebpavia_published			KMG_SC12	human - hospital carriage	human	Klebsiella michiganensis	strong	UNK	KL152	O1_O2v1	KMG	KMG_SC16	6120593		KL152	unknown (KL152)	none	Very high	0.9826		O1/O2v1	O2a	-+*	Good	0.7212	O1/O2v1_03_wbbM,O1/O2v1_05_wbbN,O1/O2v1_07_kfoC	6120593	61	100338	725149	300	177	4	546158	5	249879	9	91620	16	FALSE
485KBV	SPARK_340_C1	SPARK_340_C1	klebpavia_published			KPN_SC109	cow	other mammals	Klebsiella pneumoniae	strong	ST5009	KL101	O3_O3a	KPN	KPN_SC59	5219713		KL101	unknown (KL101)	none	Very high	0.9997		O3/O3a	O3/O3a	none	Very high	0.9934		5219713	22	237260	1561915	780	145	2	548696	3	390928	5	214826	9	TRUE
486KBV	SPARK_898_C1	SPARK_898_C1	klebpavia_published			KPN_SC5	cow	other mammals	Klebsiella pneumoniae	strong	ST661	KL140	O1_O2v2	KPN	KPN_SC5	5387280		KL140	unknown (KL140)	none	Very high	0.9999		O1/O2v2	O2afg	none	Very high	0.9844		5387280	25	215491	1185838	378	761	6	548220	4	354118	6	201883	10	TRUE
486KBVR	SPARK_2571_C1	SPARK_2571_C1	klebpavia_published			KOH_SC8	epiphytes	plant	Klebsiella ornithinolytica	strong	UNK	UNK	O1_O2v3	KOH	KOH_SC2	5629997		KL35	unknown (K35)	-+*		0.853	KL35_02_cpsACP,KL35_10_wckL	O1/O2v3	O2aeh	*	High	0.9332		5629997	132	42651.5	1038331	300	353	3	723257	4	434117	6	112291	9	FALSE
487KBV	SPARK_108_C2	SPARK_108_C2	klebpavia_published			KPN_SC2	water - farm	water	Klebsiella pneumoniae	strong	ST17	KL111	O3b	KPN	KPN_SC1	5375199		KL111	unknown (KL111)	none	Very high	0.9988		O3b	O3b	none	Very high	0.9925		5375199	26	206738	1340678	487	75	2	547999	3	371504	6	105682	10	TRUE
487KBVR	SPARK_2764_C1	SPARK_2764_C1	klebpavia_published			KGM_SC4	water - environment	water	Klebsiella grimontii	strong	UNK	UNK	O1_O2v1	KGM	KGM_SC4	5790127		KL47	unknown (K47)	?-+*		0.7971	KL47_02_cpsACP,KL47_09,KL47_10_wcqC,KL47_12_wcuT	O1/O2v1	O1ab	-+*	Good	0.7228	O1/O2v1_03_wbbM,O1/O2v1_05_wbbN,O1/O2v1_07_kfoC	5790127	21	275720	1283815	620	568	2	722450	3	408406	5	217139	9	FALSE
488KBV	SPARK_108_C1	SPARK_108_C1	klebpavia_published			KPN_SC2	water - farm	water	Klebsiella pneumoniae	strong	ST17	KL111	O3b	KPN	KPN_SC1	5373310		KL111	unknown (KL111)	none	Very high	0.9988		O3b	O3b	none	Very high	0.9925		5373310	28	191904	1341279	413	61	3	547742	3	369733	6	101063	9	TRUE
488KBVR	SPARK_1858_C1	SPARK_1858_C1	klebpavia_published			KGM_SC4	rhizosphere	plant	Klebsiella grimontii	strong	UNK	UNK	O1_O2v1	KGM	KGM_SC4	5768650		KL47	unknown (K47)	?-+*		0.797	KL47_02_cpsACP,KL47_09,KL47_10_wcqC,KL47_12_wcuT	O1/O2v1	O1ab	-+*	Good	0.7228	O1/O2v1_03_wbbM,O1/O2v1_05_wbbN,O1/O2v1_07_kfoC	5768650	20	288432	1440446	791	241	1	722308	3	502419	4	183615	8	FALSE
882KBV	SPARK_1219_C1	SPARK_1219_C1	klebpavia_published			KPN_SC15	human - hospital carriage	human	Klebsiella pneumoniae	strong	ST101	KL17	O1_O2v1	KPN	KPN_SC20	5523476		KL17	K17	none	Very high	0.9999		O1/O2v1	O1ab	none	Very high	0.9803		5523476	39	141628	862701	398	407	3	403787	5	350511	8	187545	12	TRUE
489KBV	SPARK_582_C1	SPARK_582_C1	klebpavia_published			KVV_SC122	poultry	birds	Klebsiella variicola subsp. variicola	strong	ST7060	KL81	UNK	KVV	KVV_SC85	5515592		KL81	K81	*	High	0.9386		OL13	unknown (O13)	+*		0.947		5515592	22	250709	1602600	393	986	6	547178	3	439079	5	180495	9	TRUE
489KBVR	SPARK_1804_C1	SPARK_1804_C1	klebpavia_published			KVV_SC57	water - environment	water	Klebsiella variicola subsp. variicola	strong	ST2069	KL57	UNK	KVV	KVV_SC84	5873849		KL57	K57	*	Very high	0.9715		O3/O3a	unknown (O3/O3a)	+	Low	0.9925		5873849	31	189479	1061660	395	735	5	721521	4	364846	6	118046	11	TRUE
48KBV	SPARK_232_C1	SPARK_232_C1	klebpavia_published			KPN_SC24	cow	other mammals	Klebsiella pneumoniae	strong	ST1754	KL62	O1_O2v1	KPN	KPN_SC30	5415281		KL62	K62	none	Very high	0.997		O1/O2v1	O2a	none	Very high	0.9875		5415281	35	154722	1481105	303	295	6	1466042	2	370533	4	96516	8	TRUE
485KBVR	SPARK_2812_C1	SPARK_2812_C1	klebpavia_published			KPN_SC282	dog	other mammals	Klebsiella pneumoniae	strong	ST607	KL48	O1_O2v1	KPN	KPN_SC84	5231014		KL48	K48	*	High	0.9477		O1/O2v1	O1ab	none	Very high	0.98		5231014	21	249096	1363706	435	325	4	723639	3	450620	5	199777	9	TRUE
413KBVR	SPARK_2371_C1	SPARK_2371_C1	klebpavia_published			KQQ_SC1	water - farm	water	Klebsiella quasipneumoniae subsp. quasipneumoniae	strong	ST5057	KL13	O5	KQQ	KQQ_SC30	5208377		KL13	K13	?+*	Good	0.9491		O5	O5	none	High	0.9468		5208377	15	347225	1634468	440	50	1	756265	3	485958	4	313739	7	TRUE
458KBV	SPARK_1357_C1	SPARK_1357_C1	klebpavia_published			KPN_SC72	cow	other mammals	Klebsiella pneumoniae	strong	ST5177	KL42	O4	KPN	KPN_SC14	5370227		KL42	K42	none	Very high	0.9981		O4	O4	none	Very high	0.9994		5370227	40	134256	1355497	303	721	8	565458	3	364018	6	135343	10	TRUE
457KBV	SPARK_279_C2	SPARK_279_C2	klebpavia_published			KPN_SC72	cow	other mammals	Klebsiella pneumoniae	strong	ST5177	KL42	O4	KPN	KPN_SC14	5436566		KL42	K42	none	Very high	0.9981		O4	O4	none	Very high	0.9994		5436566	35	155330	796475	358	681	9	565486	4	352151	7	86807	13	TRUE
425KBV	SPARK_98_C2	SPARK_98_C2	klebpavia_published			KPN_SC4	cow	other mammals	Klebsiella pneumoniae	strong	ST485	KL5	O3b	KPN	KPN_SC4	5310179		KL5	K5	*	Very high	0.9919		O3b	O3b	+	Good	0.9956		5310179	27	196673	792266	423	166	3	596721	4	375544	7	151595	11	TRUE
425KBVR	SPARK_2598_C1	SPARK_2598_C1	klebpavia_published			KPN_SC2	human - hospital carriage	human	Klebsiella pneumoniae	strong	ST5081	KL11	O3_O3a	KPN	KPN_SC1	5333969		KL11	K11	*	High	0.9241		O3/O3a	O3/O3a	*	Very high	0.9558		5333969	33	161635	1492895	352	75	2	753558	3	370027	5	103434	10	TRUE
426KBV	SPARK_1011_C1	SPARK_1011_C1	klebpavia_published			KPN_SC6	human - hospital carriage	human	Klebsiella pneumoniae	strong	ST423	KL8	O1_O2v2	KPN	KPN_SC6	5891772		KL8	K8	none	Very high	0.9985		O1/O2v2	O2afg	none	Very high	0.9844		5891772	64	92058.9	1059777	358	73	2	596398	4	249062	7	39601	18	TRUE
426KBVR	SPARK_2828_C2	SPARK_2828_C2	klebpavia_published			KOH_SC23	water - environment	water	Klebsiella ornithinolytica	strong	UNK	UNK	O1_O2v3	KOH	KOH_SC1	5701613		KL108	unknown (KL108)	-+*		0.75	KL108_02_cpsACP,KL108_05_wzb,KL108_06_wzc,KL108_07_wzxC,KL108_08,KL108_09,KL108_10,KL108_11,KL108_12,KL108_13,KL108_15_wcaG,KL108_16,KL108_17_wcaI,KL108_18_rfbp,KL108_19_wcaM	O1/O2v3	O2aeh	*	High	0.9326		5701613	18	316756	1453638	405	669	3	752874	3	403474	5	353558	8	FALSE
427KBV	SPARK_215_C1	SPARK_215_C1	klebpavia_published			KPN_SC5	human - hospital carriage	human	Klebsiella pneumoniae	strong	ST661	KL27	O1_O2v2	KPN	KPN_SC5	5334873		KL27	K27	none	Very high	0.9999		O1/O2v2	O2afg	none	Very high	0.9844		5334873	36	148191	977090	300	652	5	596388	4	389193	6	101085	10	TRUE
427KBVR	SPARK_1828_C1	SPARK_1828_C1	klebpavia_published			KPC_SC16	other mammals	other mammals	Klebsiella planticola	strong	UNK	UNK	O1_O2v3	KPC	KPC_SC21	5438393		KL124	unknown (KL124)	?-+*		0.7335	KL124_02_cpsACP,KL124_08_wctK,KL124_09_wcuP,KL124_10_wclJ,KL124_11_wzy,KL124_12,KL124_13_wcuA,KL124_14_wcaL,KL124_15_wzx,KL124_17_wclK,KL124_18_rmlB,KL124_20_rmlD,KL124_21_rmlC	O1/O2v3	O2aeh	none	Very high	0.9627		5438393	17	319905	1483318	422	152	3	752808	3	672052	4	371885	6	FALSE
428KBV	SPARK_107_C1	SPARK_107_C1	klebpavia_published			KPN_SC4	cow	other mammals	Klebsiella pneumoniae	strong	ST485	KL5	O3b	KPN	KPN_SC4	5313416		KL5	K5	*	Very high	0.992		O3b	O3b	+	Good	0.9954		5313416	30	177114	795474	423	232	4	595990	4	375890	7	119026	12	TRUE
428KBVR	SPARK_1679_C1	SPARK_1679_C1	klebpavia_published			KPC_SC39	human - hospital carriage	human	Klebsiella planticola	strong	UNK	UNK	O1_O2v3	KPC	KPC_SC20	5466423		KL29	unknown (K29)	?-+*		0.7699	KL29_02_cpsACP,KL29_08_wcuD,KL29_09_wcuE,KL29_10_wbaZ,KL29_12_wckH,KL29_13_wzx	O1/O2v3	O2aeh	none	Very high	0.9645		5466423	14	390459	1444706	372	366	4	748699	3	707968	4	351626	7	FALSE
429KBV	SPARK_334_C1	SPARK_334_C1	klebpavia_published			KPN_SC5	cow	other mammals	Klebsiella pneumoniae	strong	ST5166	KL117	O1_O2v2	KPN	KPN_SC5	5146599		KL117	unknown (KL117)	none	Very high	0.9956		O1/O2v2	O2afg	none	Very high	0.9845		5146599	28	183807	930828	304	402	2	595815	4	559248	5	148341	9	TRUE
887KBVR	SPARK_2591_C1	SPARK_2591_C1	klebpavia_published			KGM_SC29	human - hospital carriage	human	Klebsiella grimontii	strong	UNK	KL169	O1_O2v1	KGM	KGM_SC35	5706710		KL169	unknown (KL169)	-*	Good	0.9062	KL169_22,KL169_23_wzx,KL169_24	O1/O2v1	O1ab	-+*	Good	0.7226	O1/O2v1_03_wbbM,O1/O2v1_05_wbbN,O1/O2v1_07_kfoC	5706710	26	219489	1135558	365	98	1	481920	4	297095	8	116993	14	FALSE
429KBVR	SPARK_2474_C1	SPARK_2474_C1	klebpavia_published			KGM_SC3	epiphytes	plant	Klebsiella grimontii	strong	UNK	UNK	O1_O2v1	KGM	KGM_SC3	5701756		KL148	unknown (KL148)	-+*		0.7624	KL148_02_cpsACP,KL148_08,KL148_09_wcuP,KL148_10,KL148_12_wbaZ,KL148_15_rmlB,KL148_16_rmlA,KL148_17_rmlD,KL148_18_rmlC	O1/O2v1	O1ab	-+*	Good	0.7233	O1/O2v1_03_wbbM,O1/O2v1_05_wbbN,O1/O2v1_07_kfoC	5701756	22	259171	1811447	344	80	1	748658	3	520786	5	176745	8	FALSE
42KBV	SPARK_112_C4	SPARK_112_C4	klebpavia_published			KVV_SC14	human - hospital carriage	human	Klebsiella variicola subsp. variicola	strong	ST597	KL103	O3_O3a	KVV	KVV_SC30	5754235		KL103	unknown (KL103)	none	Very high	0.9993		O3/O3a	O3/O3a	none	Very high	0.9936		5754235	44	130778	1657566	300	68	1	1528674	2	392591	4	96218	8	TRUE
42KBVR	SPARK_2792_C2	SPARK_2792_C2	klebpavia_published			KQS_SC2	water - environment	water	Klebsiella quasipneumoniae subsp. similipneumoniae	strong	ST138	KL48	O5	KQS	KQS_SC5	5153679		KL48	K48	*	High	0.9348		O5	O5	*	High	0.9458		5153679	14	368120	2942783	554	1	1	2942783	1	711110	2	217519	6	TRUE
430KBV	SPARK_332_C1	SPARK_332_C1	klebpavia_published			KPN_SC5	cow	other mammals	Klebsiella pneumoniae	strong	ST5166	KL117	O1_O2v2	KPN	KPN_SC5	5149156		KL117	unknown (KL117)	none	Very high	0.9956		O1/O2v2	O2afg	none	Very high	0.9845		5149156	28	183898	931489	325	352	5	595806	4	441244	6	172413	9	TRUE
430KBVR	SPARK_1711_C1	SPARK_1711_C1	klebpavia_published			KPC_SC10	soil	plant	Klebsiella planticola	strong	UNK	UNK	O1_O2v3	KPC	KPC_SC9	5435000		KL44	unknown (K44)	-+*	Low	0.8786	KL44_14,KL44_16_wcqA	O1/O2v3	O2a	none	Very high	0.9637		5435000	17	319706	904466	1351	419	3	748462	4	566148	5	294031	8	FALSE
431KBV	SPARK_331_C1	SPARK_331_C1	klebpavia_published			KPN_SC5	cow	other mammals	Klebsiella pneumoniae	strong	ST5166	KL117	O1_O2v2	KPN	KPN_SC5	5149556		KL117	unknown (KL117)	none	Very high	0.9956		O1/O2v2	O2afg	none	Very high	0.9845		5149556	25	205982	924714	579	149	6	595756	4	555781	5	148409	9	TRUE
431KBVR	SPARK_2826_C1	SPARK_2826_C1	klebpavia_published			KOH_SC17	water - environment	water	Klebsiella ornithinolytica	strong	UNK	UNK	O1_O2v3	KOH	KOH_SC12	5485157		KL34	unknown (K34)	-+*		0.7396	KL34_02_cpsACP,KL34_06_wzc,KL34_07_wcaA,KL34_12_rmlD,KL34_13_wzy,KL34_14_wclL,KL34_15,KL34_16,KL34_17	O1/O2v3	O2aeh	*	High	0.9326		5485157	16	342822	2424205	441	112	3	748154	2	402012	4	343940	7	FALSE
432KBV	SPARK_87_C1	SPARK_87_C1	klebpavia_published			KPN_SC62	human - hospital carriage	human	Klebsiella pneumoniae	strong	ST1408	KL102	O1_O2v2	KPN	KPN_SC57	5372009		KL102	unknown (KL102)	none	Very high	0.9921		O1/O2v2	O2afg	none	Very high	0.9844		5372009	42	127905	1391550	318	1006	6	595118	3	246484	6	106094	13	TRUE
432KBVR	SPARK_2479_C2	SPARK_2479_C2	klebpavia_published			KGM_SC22	endophytes	plant	Klebsiella grimontii	strong	UNK	KL26	O1_O2v1	KGM	KGM_SC15	5872373		KL26	K26	+	Good	0.9988		O1/O2v1	O1ab	-+*	Good	0.7228	O1/O2v1_03_wbbM,O1/O2v1_05_wbbN,O1/O2v1_07_kfoC	5872373	27	217495	966736	626	297	4	747668	4	355946	6	91784	12	FALSE
433KBV	SPARK_1121_C1	SPARK_1121_C1	klebpavia_published			KPN_SC4	cow	other mammals	Klebsiella pneumoniae	strong	ST485	KL5	O3b	KPN	KPN_SC4	5312528		KL5	K5	*	Very high	0.9919		O3b	O3b	+	Good	0.9953		5312528	28	189733	795111	423	94	3	594769	4	375438	7	175233	10	TRUE
433KBVR	SPARK_2175_C2	SPARK_2175_C2	klebpavia_published			KGM_SC3	water - environment	water	Klebsiella grimontii	strong	UNK	UNK	O1_O2v1	KGM	KGM_SC3	5609616		KL148	unknown (KL148)	-+*		0.7624	KL148_02_cpsACP,KL148_08,KL148_09_wcuP,KL148_10,KL148_12_wbaZ,KL148_15_rmlB,KL148_16_rmlA,KL148_17_rmlD,KL148_18_rmlC	O1/O2v1	O1ab	-+*	Good	0.7233	O1/O2v1_03_wbbM,O1/O2v1_05_wbbN,O1/O2v1_07_kfoC	5609616	23	243896	1268259	346	231	1	746343	3	532745	5	216324	8	FALSE
424KBVR	SPARK_2608_C2	SPARK_2608_C2	klebpavia_published			KPN_SC2	human - hospital carriage	human	Klebsiella pneumoniae	strong	ST5081	KL11	O3_O3a	KPN	KPN_SC1	5332229		KL11	K11	*	High	0.9241		O3/O3a	O3/O3a	*	Very high	0.9558		5332229	27	197490	1492886	565	75	2	753596	3	369838	5	101054	9	TRUE
424KBV	SPARK_10_C1	SPARK_10_C1	klebpavia_published			KPN_SC15	human - hospital carriage	human	Klebsiella pneumoniae	strong	ST101	KL106	O1_O2v2	KPN	KPN_SC20	5496078		KL106	unknown (KL106)	?	Good	0.9994		O1/O2v2	O1ab	none	Very high	0.9853		5496078	112	49072.1	983769	303	208	2	596826	4	318025	7	86690	14	TRUE
423KBVR	SPARK_2376_C1	SPARK_2376_C1	klebpavia_published			KOX_SC58	invertebrates		Klebsiella oxytoca	strong	UNK	UNK	OL104	KOX	KOX_SC62	6044669		KL148	unknown (KL148)	?-+*		0.7665	KL148_02_cpsACP,KL148_08,KL148_09_wcuP,KL148_10,KL148_12_wbaZ,KL148_15_rmlB,KL148_16_rmlA,KL148_17_rmlD,KL148_18_rmlC	OL104	unknown (OL104)	none	Very high	0.99		6044669	27	223877	1858758	419	0	0	753723	3	303589	6	137249	11	FALSE
423KBV	SPARK_233_C2	SPARK_233_C2	klebpavia_published			KPN_SC80	cow	other mammals	Klebsiella pneumoniae	strong	ST5103	KL8	O1_O2v2	KPN	KPN_SC70	5363855		KL8	K8	none	Very high	0.996		O1/O2v2	O2afg	none	Very high	0.9845		5363855	30	178795	1306271	435	568	5	597351	4	356590	6	103359	11	TRUE
414KBVR	SPARK_1658_C1	SPARK_1658_C1	klebpavia_published			KVV_SC2	cow	other mammals	Klebsiella variicola subsp. variicola	strong	ST355	KL125	O5	KVV	KVV_SC2	6041220		KL125	unknown (KL125)	none	Very high	0.9991		O5	O5	none	Very high	0.9945		6041220	38	158979	1408182	432	646	9	755809	3	544456	5	96263	12	TRUE
415KBV	SPARK_233_C3	SPARK_233_C3	klebpavia_published			KPN_SC80	cow	other mammals	Klebsiella pneumoniae	strong	ST5103	KL8	O1_O2v2	KPN	KPN_SC70	5365009		KL8	K8	none	Very high	0.996		O1/O2v2	O2afg	none	Very high	0.9845		5365009	34	157794	778638	447	764	4	603398	4	473945	6	156425	9	TRUE
350KBVR	SPARK_2589_C1	SPARK_2589_C1	klebpavia_published			KOH_SC53	human - hospital carriage	human	Klebsiella ornithinolytica	strong	UNK	UNK	O1_O2v3	KOH	KOH_SC33	5637848		KL101	unknown (KL101)	-+*		0.729	KL101_02_cpsACP,KL101_05_wzb,KL101_06_wzc,KL101_08_wcaA,KL101_09_wcuP,KL101_10_wcuR,KL101_11,KL101_12_wzy,KL101_13_wcqP,KL101_14_wzx,KL101_15_wcuN,KL101_17_rmlB,KL101_18_rmlA,KL101_19_rmlD,KL101_20_rmlC	O1/O2v3	O2aeh	*	High	0.9328		5637848	18	313214	1216313	476	0	0	788061	3	395226	5	210754	9	FALSE
416KBV	SPARK_299_C1	SPARK_299_C1	klebpavia_published			KPN_SC15	human - hospital carriage	human	Klebsiella pneumoniae	strong	ST101	KL106	O1_O2v2	KPN	KPN_SC20	5447607		KL106	unknown (KL106)	*	Good	0.9525		O1/O2v2	O1ab	none	Very high	0.9852		5447607	39	139682	827516	300	198	3	598989	4	350511	7	100806	12	TRUE
416KBVR	SPARK_2876_C3	SPARK_2876_C3	klebpavia_published			KVV_SC109	water - environment	water	Klebsiella variicola subsp. variicola	strong	ST7047	KL55	OL103	KVV	KVV_SC89	5449549		KL55	K55	?-*	Good	0.9088	KL55_14	OL103	unknown (OL103)	none	Very high	0.9912		5449549	16	340597	1674596	443	145	3	755125	3	519978	4	372413	7	TRUE
417KBV	SPARK_114_C1	SPARK_114_C1	klebpavia_published			KPN_SC2	human - hospital carriage	human	Klebsiella pneumoniae	strong	ST22	KL147	O1_O2v2	KPN	KPN_SC1	5682351		KL147	unknown (KL147)	none	Perfect	1		O1/O2v2	O2afg	none	Very high	0.9842		5682351	45	126274	1038793	304	77	5	598693	4	343685	7	93324	12	TRUE
417KBVR	SPARK_2006_C1	SPARK_2006_C1	klebpavia_published			KPN_SC22	human - hospital disease	human	Klebsiella pneumoniae	strong	ST441	KL62	O1_O2v1	KPN	KPN_SC1	5245609		KL62	K62	none	Very high	0.999		O1/O2v1	O2a	none	Very high	0.9892		5245609	17	308565	1280895	423	245	4	754756	3	404284	5	192565	8	TRUE
418KBV	SPARK_1517_C1	SPARK_1517_C1	klebpavia_published			KQS_SC8	human - hospital disease	human	Klebsiella quasipneumoniae subsp. similipneumoniae	strong	ST283	KL10	O5	KQS	KQS_SC20	5234761		KL10	K10	?-	Good	0.9586	KL10_15_wcsO	O5	O5	*	High	0.9473		5234761	28	186956	923735	318	2	2	598658	4	381324	6	117916	9	TRUE
418KBVR	SPARK_1799_C1	SPARK_1799_C1	klebpavia_published			KVV_SC18	water - environment	water	Klebsiella variicola subsp. variicola	strong	ST6983	KL120	O3_O3a	KVV	KVV_SC25	5651406		KL120	unknown (KL120)	none	Very high	0.992		O3/O3a	O3/O3a	none	Very high	0.9917		5651406	21	269115	1371343	363	331	1	754602	3	421410	5	138405	9	TRUE
889KBV	SPARK_1142_C1	SPARK_1142_C1	klebpavia_published			KPN_SC5	human - hospital disease	human	Klebsiella pneumoniae	strong	ST3655	KL140	O1_O2v2	KPN	KPN_SC5	5393974		KL140	unknown (KL140)	none	Very high	0.9999		O1/O2v2	O2afg	none	Very high	0.9845		5393974	49	110081	784226	304	435	6	402221	5	318196	8	99993	14	TRUE
434KBV	SPARK_761_C1	SPARK_761_C1	klebpavia_published			KGM_SC69	cow	other mammals	Klebsiella grimontii	strong	UNK	KL26	O1_O2v1	KGM	KGM_SC55	5764182		KL26	K26	-+	Good	0.9868	KL26_17_wcuL	O1/O2v1	O1ab	-+*	Good	0.7223	O1/O2v1_03_wbbM,O1/O2v1_05_wbbN,O1/O2v1_07_kfoC	5764182	25	230567	2064565	303	103	1	593748	3	387280	5	132523	10	FALSE
419KBV	SPARK_756_C1	SPARK_756_C1	klebpavia_published			KPN_SC62	cow	other mammals	Klebsiella pneumoniae	strong	ST1408	KL46	O3b	KPN	KPN_SC57	5155920		KL46	K46	?*	Good	0.9881		O3b	O3b	?	Good	0.9912		5155920	24	214830	1319427	423	262	3	598449	3	361183	6	143908	10	TRUE
888KBVR	SPARK_2656_C2	SPARK_2656_C2	klebpavia_published			KPN_SC144	water - environment	water	Klebsiella pneumoniae	strong	ST211	KL17	O4	KPN	KPN_SC10	5198711		KL17	K17	none	Very high	0.9853		O4	O4	none	Very high	0.9976		5198711	22	236305	1113392	594	856	6	481623	4	324353	7	100819	12	TRUE
41KBV	SPARK_1198_C1	SPARK_1198_C1	klebpavia_published			KAG_SC30	human - hospital carriage	human	Klebsiella aerogenes	strong	UNK	UNK	UNK	KAG	KAG_SC53	5065394		KL167	unknown (KL167)	-*		0.7358	KL167_02_cpsACP,KL167_07_wzy,KL167_08_wckL,KL167_09_wzx,KL167_13_wbaZ,KL167_14_wbaP,KL167_15_wcuI,KL167_16_wcuC,KL167_17	O1/O2v1	unknown (O2a)	?-*		0.6996	O1/O2v1_02_wzt,O1/O2v1_03_wbbM,O1/O2v1_04_glf,O1/O2v1_05_wbbN,O1/O2v1_06_wbbO,O1/O2v1_07_kfoC	5065394	15	337693	1558319	426	272	1	1547012	2	750376	3	190362	6	FALSE
41KBVR	SPARK_1893_C2	SPARK_1893_C2	klebpavia_published			KPN_SC43	epiphytes	plant	Klebsiella pneumoniae	strong	ST432	UNK	UNK	KPN	KPN_SC42	5132473		KL107	unknown (KL107)	?-+*		0.8347	KL107_05_wzb,KL107_06_wzc,KL107_08,KL107_09,KL107_10	OL102	unknown (OL102)	+		0.9991		5132473	15	342165	2945044	302	421	5	2945044	1	786818	2	217343	5	TRUE
888KBV	SPARK_207_C2	SPARK_207_C2	klebpavia_published			KPN_SC102	pig	other mammals	Klebsiella pneumoniae	strong	ST719	KL9	O3b	KPN	KPN_SC7	5668570		KL9	K9	none	Very high	0.9884		O3b	O3b	none	Very high	0.9926		5668570	60	94476.2	1124225	301	498	8	402441	4	231201	8	75956	16	TRUE
420KBV	SPARK_1125_C1	SPARK_1125_C1	klebpavia_published			KPN_SC17	cow	other mammals	Klebsiella pneumoniae	strong	ST3345	KL7	O3b	KPN	KPN_SC23	5234036		KL7	K7	none	Very high	0.985		O3b	O3b	none	Very high	0.9857		5234036	16	327127	1381286	2798	348	4	597830	3	452806	5	364262	8	TRUE
420KBVR	SPARK_2119_C1	SPARK_2119_C1	klebpavia_published			KPN_SC236	water - environment	water	Klebsiella pneumoniae	strong	ST2552	KL62	O1_O2v1	KPN	KPN_SC208	5554866		KL62	K62	none	Very high	0.9997		O1/O2v1	O2a	none	Very high	0.9881		5554866	30	185162	1605857	347	155	2	754325	3	413523	4	134815	9	TRUE
421KBV	SPARK_977_C1	SPARK_977_C1	klebpavia_published			KPN_SC163	human - hospital carriage	human	Klebsiella pneumoniae	strong	ST530	KL54	O1_O2v2	KPN	KPN_SC124	5375469		KL54	K54	none	Very high	0.9994		O1/O2v2	O1ab	none	Very high	0.9916		5375469	30	179182	1381516	401	610	7	597788	3	517987	4	94541	10	TRUE
421KBVR	SPARK_2623_C1	SPARK_2623_C1	klebpavia_published			KPN_SC2	human - hospital carriage	human	Klebsiella pneumoniae	strong	ST5081	KL11	O3_O3a	KPN	KPN_SC1	5331835		KL11	K11	*	High	0.9241		O3/O3a	O3/O3a	*	Very high	0.9558		5331835	27	197475	1492886	567	85	2	754068	3	404116	4	183796	8	TRUE
422KBV	SPARK_1457_C1	SPARK_1457_C1	klebpavia_published			KPN_SC54	human - hospital disease	human	Klebsiella pneumoniae	strong	ST42	KL64	O1_O2v1	KPN	KPN_SC21	5582004		KL64	K64	none	Very high	0.9984		O1/O2v1	O1ab	none	Very high	0.9932		5582004	30	186067	1194116	301	544	5	597728	3	355756	6	194324	10	TRUE
422KBVR	SPARK_2004_C1	SPARK_2004_C1	klebpavia_published			KPN_SC34	human - hospital disease	human	Klebsiella pneumoniae	strong	ST13	KL3	O1_O2v2	KPN	KPN_SC41	5454707		KL3	K3	none	Very high	0.9998		O1/O2v2	O1ab	none	Very high	0.9873		5454707	25	218188	1357630	392	146	3	753798	3	487026	5	350770	7	TRUE
419KBVR	SPARK_2020_C1	SPARK_2020_C1	klebpavia_published			KGM_SC49	human - hospital carriage	human	Klebsiella grimontii	strong	UNK	UNK	O1_O2v1	KGM	KGM_SC56	5914867		KL163	unknown (KL163)	?-+*		0.7261	KL163_02_cpsACP,KL163_05_wzb,KL163_07_wcuD,KL163_08_wzy,KL163_09_wcuE,KL163_10_wcuC,KL163_11_wbaZ,KL163_12_wbaP,KL163_13_wctH,KL163_14,KL163_15_wzx,KL163_16_wcuJ,KL163_18_manC,KL163_19_manB	O1/O2v1	O1ab	-+*	Good	0.7231	O1/O2v1_03_wbbM,O1/O2v1_05_wbbN,O1/O2v1_07_kfoC	5914867	16	369679	1488493	3433	329	3	754490	3	576906	4	218112	8	FALSE
434KBVR	SPARK_2845_C1	SPARK_2845_C1	klebpavia_published			KPN_SC4	water - river	water	Klebsiella pneumoniae	strong	ST163	KL8	O3b	KPN	KPN_SC4	5228933		KL8	K8	none	Very high	0.9976		O3b	O3b	none	Very high	0.9963		5228933	17	307584	1209448	438	5	2	746154	3	437385	5	366211	8	TRUE
435KBV	SPARK_581_C1	SPARK_581_C1	klebpavia_published			KGM_SC26	poultry	birds	Klebsiella grimontii	strong	UNK	KL70	O1_O2v1	KGM	KGM_SC27	5848750		KL70	K70	+	Good	0.9689		O1/O2v1	O1ab	-+*	Good	0.7228	O1/O2v1_03_wbbM,O1/O2v1_05_wbbN,O1/O2v1_07_kfoC	5848750	45	129972	777185	300	132	1	593304	5	365700	7	185815	11	FALSE
435KBVR	SPARK_2925_C1	SPARK_2925_C1	klebpavia_published			KAG_SC5	invertebrates		Klebsiella aerogenes	strong	UNK	UNK	UNK	KAG	KAG_SC5	5345895		KL186	unknown (KL186)	-+*		0.7538	KL186_02_cpsACP,KL186_05_wzb,KL186_06_wzc,KL186_07_wbaP,KL186_08_wctK,KL186_09_wcuP,KL186_10_wclJ,KL186_11,KL186_12,KL186_16_wcoW	OL102	unknown (OL102)	-*		0.8261	OL102_05_wbbL,OL102_06_rhamnan,OL102_07_wzm,OL102_08_wzt	5345895	30	178196	1209584	565	145	4	746125	3	342696	6	192838	10	FALSE
447KBVR	SPARK_2393_C1	SPARK_2393_C1	klebpavia_published			KMG_SC1	invertebrates		Klebsiella michiganensis	strong	UNK	UNK	O1_O2v1	KMG	KMG_SC1	5947380		KL107	unknown (KL107)	-+*		0.7674	KL107_02_cpsACP,KL107_05_wzb,KL107_06_wzc,KL107_08,KL107_09,KL107_10	O1/O2v1	O2a	-+*	Good	0.7214	O1/O2v1_03_wbbM,O1/O2v1_05_wbbN,O1/O2v1_07_kfoC	5947380	22	270335	1138207	449	325	4	739934	4	418687	6	164760	10	FALSE
448KBV	SPARK_1445_C1	SPARK_1445_C1	klebpavia_published			KPT_SC9	cow	other mammals	Klebsiella pasteurii	strong	UNK	UNK	O1_O2v1	KPT	KPT_SC17	5899232		KL163	unknown (KL163)	?-+*		0.7305	KL163_02_cpsACP,KL163_05_wzb,KL163_07_wcuD,KL163_08_wzy,KL163_09_wcuE,KL163_10_wcuC,KL163_11_wbaZ,KL163_12_wbaP,KL163_13_wctH,KL163_14,KL163_15_wzx,KL163_16_wcuJ,KL163_18_manC,KL163_19_manB	O1/O2v1	O1ab	-+*	Good	0.7257	O1/O2v1_03_wbbM,O1/O2v1_05_wbbN,O1/O2v1_07_kfoC	5899232	36	163868	1303188	302	459	3	575705	4	365242	6	160082	10	FALSE
448KBVR	SPARK_2321_C1	SPARK_2321_C1	klebpavia_published			KOH_SC114	water - environment	water	Klebsiella ornithinolytica	strong	UNK	UNK	O1_O2v3	KOH	KOH_SC38	5478731		KL35	unknown (K35)	-+*		0.8544	KL35_02_cpsACP,KL35_10_wckL	O1/O2v3	O2aeh	*	High	0.9331		5478731	20	273937	1097819	615	0	0	739750	3	394558	5	325731	8	FALSE
886KBV	SPARK_614_C1	SPARK_614_C1	klebpavia_published			KPC_SC4	turtle		Klebsiella planticola	strong	UNK	UNK	O12	KPC	KPC_SC2	5712547		KL121	unknown (KL121)	-+*		0.7272	KL121_02_cpsACP,KL121_05_wzb,KL121_07_wzx,KL121_08_wclT,KL121_09_wzy,KL121_10_wctC,KL121_11_wcqS,KL121_12_wcqT,KL121_13_wcqU,KL121_15_wcaG,KL121_16_wcaH,KL121_17_wcaI,KL121_18_wcaJ,KL121_19,KL121_20_wcsO,KL121_22_manC,KL121_23_manB	O12	O12	-+*	Good	0.7528	O12_05_wbbL,O12_08_wbbB	5712547	38	150330	1149074	303	531	3	402928	5	362988	8	197696	11	FALSE
449KBV	SPARK_588_C1	SPARK_588_C1	klebpavia_published			KPN_SC15	human - hospital disease	human	Klebsiella pneumoniae	strong	ST101	KL17	O1_O2v1	KPN	KPN_SC20	5527491		KL17	K17	none	Very high	0.9999		O1/O2v1	unknown (O1/O2v1)	none	Very high	0.9803		5527491	37	149392	788489	420	290	5	575045	4	350889	7	112874	12	TRUE
449KBVR	SPARK_1883_C1	SPARK_1883_C1	klebpavia_published			KOX_SC52	human - hospital disease	human	Klebsiella oxytoca	strong	UNK	UNK	O5	KOX	KOX_SC61	5771153		KL55	unknown (K55)	?-+*		0.7376	KL55_02_cpsACP,KL55_05_wzb,KL55_06_wzc,KL55_07_wcaA,KL55_08_wcaJ,KL55_09_wcpH,KL55_10_wcpI,KL55_11_wzy,KL55_12_wcpJ,KL55_13_wzx,KL55_14	O5	O5	*	High	0.8155		5771153	20	288558	2205125	686	172	2	739499	2	398050	5	204814	8	FALSE
44KBV	SPARK_945_C1	SPARK_945_C1	klebpavia_published			KPN_SC32	human - hospital disease	human	Klebsiella pneumoniae	strong	ST857	KL13	O3b	KPN	KPN_SC28	5335050		KL13	K13	none	Very high	0.9879		O3b	O3b	+	Good	0.9921		5335050	17	313826	1530196	440	454	2	1497265	2	391163	4	304674	7	TRUE
885KBVR	SPARK_2797_C1	SPARK_2797_C1	klebpavia_published			KVV_SC101	water - environment	water	Klebsiella variicola subsp. variicola	strong	ST7031	KL23	O3_O3a	KVV	KVV_SC59	5687518		KL23	K23	-*	High	0.8771	KL23_09_wckU	O3/O3a	O3/O3a	none	Very high	0.9938		5687518	23	247283	1303607	415	113	2	482286	4	377782	6	145316	10	TRUE
450KBV	SPARK_1065_C1	SPARK_1065_C1	klebpavia_published			KGM_SC2	sheep	other mammals	Klebsiella grimontii	strong	UNK	UNK	O1_O2v1	KGM	KGM_SC2	5646863		KL161	unknown (KL161)	-+*		0.7788	KL161_02_cpsACP,KL161_12_rmlD,KL161_13_wcuP,KL161_14,KL161_15,KL161_16_wzx	O1/O2v1	O1ab	-+*	Good	0.7227	O1/O2v1_03_wbbM,O1/O2v1_05_wbbN,O1/O2v1_07_kfoC	5646863	21	268898	1299901	373	1	1	572009	3	350284	6	165348	10	FALSE
450KBVR	SPARK_2490_C1	SPARK_2490_C1	klebpavia_published			KMG_SC71	human - hospital disease	human	Klebsiella michiganensis	strong	UNK	KL43	O1_O2v1	KMG	KMG_SC69	5851946		KL43	K43	-+*	Good	0.8993	KL43_02_cpsACP	O1/O2v1	O1ab	?-+*	Good	0.7241	O1/O2v1_03_wbbM,O1/O2v1_05_wbbN,O1/O2v1_07_kfoC	5851946	38	153999	1587268	352	304	3	739238	3	508209	5	111994	10	FALSE
447KBV	SPARK_787_C1	SPARK_787_C1	klebpavia_published			KOX_SC3	human - hospital carriage	human	Klebsiella oxytoca	strong	UNK	UNK	O5	KOX	KOX_SC2	5738660		KL68	unknown (K68)	?+*	Low	0.8581		O5	O5	*	High	0.8166		5738660	25	229546	1237832	302	118	4	576891	3	314964	6	123081	12	FALSE
451KBV	SPARK_181_C2	SPARK_181_C2	klebpavia_published			KOX_SC29	water - river	water	Klebsiella oxytoca	strong	UNK	UNK	O5	KOX	KOX_SC32	5845716		KL107	unknown (KL107)	?-+*		0.7589	KL107_02_cpsACP,KL107_05_wzb,KL107_06_wzc,KL107_08,KL107_09,KL107_10	O5	O5	*	High	0.8154		5845716	35	167020	1387267	302	1287	6	570672	4	509714	6	347910	9	FALSE
452KBV	SPARK_142_C2	SPARK_142_C2	klebpavia_published			KPN_SC73	human - hospital carriage	human	Klebsiella pneumoniae	strong	ST846	KL60	O3b	KPN	KPN_SC63	5444708		KL60	K60	none	Very high	0.9967		O3b	O3b	+	Good	0.9928		5444708	33	164991	1146442	348	1086	7	570553	4	380738	6	101395	10	TRUE
452KBVR	SPARK_2153_C1	SPARK_2153_C1	klebpavia_published			KVV_SC69	water - environment	water	Klebsiella variicola subsp. variicola	strong	ST6950	KL3	O3_O3a	KVV	KVV_SC36	5538229		KL3	K3	*	Very high	0.9716		O3/O3a	O3/O3a	+	Good	0.9911		5538229	29	190973	1453459	485	149	4	738959	3	436618	5	298583	8	TRUE
453KBV	SPARK_1634_C2	SPARK_1634_C2	klebpavia_published			KOX_SC27	water - environment	water	Klebsiella oxytoca	strong	UNK	UNK	O3_O3a	KOX	KOX_SC31	6145337		KL128	unknown (KL128)	?-+*		0.7851	KL128_02_cpsACP,KL128_05_wzb,KL128_06_wzc,KL128_08_wcaA,KL128_09_wzy,KL128_10,KL128_11,KL128_12_wcuD,KL128_13_wcuS,KL128_15	O3/O3a	O3/O3a	*	High	0.9033		6145337	38	161719	1453267	319	1355	13	568109	3	329297	6	115398	13	FALSE
453KBVR	SPARK_2102_C1	SPARK_2102_C1	klebpavia_published			KVV_SC66	human - hospital carriage	human	Klebsiella variicola subsp. variicola	strong	ST205	KL55	O3_O3a	KVV	KVV_SC29	5728935		KL55	K55	none	Very high	0.9993		O3/O3a	O3/O3a	none	Very high	0.9919		5728935	25	229157	1882015	335	223	4	737864	3	473377	4	165185	8	TRUE
454KBV	SPARK_748_C2	SPARK_748_C2	klebpavia_published			KGM_SC68	cow	other mammals	Klebsiella grimontii	strong	UNK	UNK	O1_O2v1	KGM	KGM_SC53	5699286		KL161	unknown (KL161)	-+*		0.7631	KL161_02_cpsACP,KL161_05_wzb,KL161_08,KL161_12_rmlD,KL161_13_wcuP,KL161_14,KL161_15,KL161_16_wzx	O1/O2v1	O1ab	-+*	Good	0.7221	O1/O2v1_03_wbbM,O1/O2v1_05_wbbN,O1/O2v1_07_kfoC	5699286	19	299962	1414793	316	74	2	567234	3	433063	5	218307	8	FALSE
454KBVR	SPARK_2721_C1	SPARK_2721_C1	klebpavia_published			KQQ_SC29	water - environment	water	Klebsiella quasipneumoniae subsp. quasipneumoniae	strong	ST7013	KL13	O5	KQQ	KQQ_SC28	5237461		KL13	K13	?*	Good	0.9484		O5	O5	?	Good	0.947		5237461	18	290970	2574219	498	365	2	736190	2	458270	3	275239	6	TRUE
455KBV	SPARK_1552_C1	SPARK_1552_C1	klebpavia_published			KPN_SC2	human - community carriage	human	Klebsiella pneumoniae	strong	ST20	KL28	O1_O2v2	KPN	KPN_SC1	5577419		KL28	K28	none	Very high	0.9917		O1/O2v2	O1ab	none	Very high	0.9839		5577419	218	25584.5	978215	255	7	3	566081	4	363958	6	80432	12	TRUE
455KBVR	SPARK_2189_C1	SPARK_2189_C1	klebpavia_published			KPN_SC19	poultry	birds	Klebsiella pneumoniae	strong	ST187	KL10	UNK	KPN	KPN_SC14	5183415		KL10	K10	*	Very high	0.9671		O5	unknown (O5)	+*	Low	0.943		5183415	15	345561	1296276	379	172	4	735624	3	399479	5	359531	8	TRUE
456KBV	SPARK_249_C1	SPARK_249_C1	klebpavia_published			KPN_SC253			Klebsiella pneumoniae	strong	ST5163	KL11	O5	KPN	KPN_SC203	5465286		KL11	K11	*	High	0.9239		O5	O5	*	High	0.9429		5465286	31	176300	1175220	415	341	4	565999	3	338884	6	113820	11	TRUE
456KBVR	SPARK_2207_C1	SPARK_2207_C1	klebpavia_published			KOH_SC13	water - environment	water	Klebsiella ornithinolytica	strong	UNK	UNK	O1_O2v3	KOH	KOH_SC19	5695957		KL72	unknown (K72)	+		0.994		O1/O2v3	O2aeh	*	High	0.9331		5695957	24	237332	1987570	518	61	3	734973	3	418653	5	364610	7	FALSE
451KBVR	SPARK_2288_C1	SPARK_2288_C1	klebpavia_published			KPN_SC2	human - hospital carriage	human	Klebsiella pneumoniae	strong	ST636	KL55	O5	KPN	KPN_SC1	5193469		KL55	K55	*	Very high	0.9623		O5	O5	*	High	0.942		5193469	15	346231	1052528	484	126	3	739038	3	367798	6	216414	9	TRUE
457KBVR	SPARK_2009_C2	SPARK_2009_C2	klebpavia_published			KPN_SC32	surface - farm	surface	Klebsiella pneumoniae	strong	ST857	KL42	O1_O2v1	KPN	KPN_SC28	5270406		KL42	K42	none	Very high	0.9981		O1/O2v1	O2a	none	Very high	0.9851		5270406	22	239564	1145169	659	108	2	734344	3	363495	6	209073	9	TRUE
446KBVR	SPARK_2756_C2	SPARK_2756_C2	klebpavia_published			KPT_SC4	surface - environment	surface	Klebsiella pasteurii	strong	UNK	UNK	O1_O2v1	KPT	KPT_SC6	5892086		KL161	unknown (KL161)	-+*		0.767	KL161_02_cpsACP,KL161_12_rmlD,KL161_13_wcuP,KL161_14,KL161_15,KL161_16_wzx,KL161_18_ugd	O1/O2v1	O1ab	-+*	Good	0.7248	O1/O2v1_03_wbbM,O1/O2v1_05_wbbN,O1/O2v1_07_kfoC	5892086	20	294604	1558082	417	208	4	740757	3	441509	5	202665	8	FALSE
445KBVR	SPARK_1859_C1	SPARK_1859_C1	klebpavia_published			KPN_SC20	pig	other mammals	Klebsiella pneumoniae	strong	ST1102	KL63	O1_O2v2	KPN	KPN_SC22	5790174		KL63	K63	none	Very high	0.9936		O1/O2v2	O1ab	none	Very high	0.9928		5790174	23	251747	1519045	901	76	3	740942	3	404135	5	109360	10	TRUE
436KBV	SPARK_217_C1	SPARK_217_C1	klebpavia_published			KPN_SC68	human - hospital disease	human	Klebsiella pneumoniae	strong	ST5102	KL23	O1_O2v2	KPN	KPN_SC62	5507006		KL23	K23	none	Very high	1		O1/O2v2	O2afg	?	Good	0.9846		5507006	38	144921	848544	303	109	3	587201	4	251984	8	117251	14	TRUE
436KBVR	SPARK_2499_C1	SPARK_2499_C1	klebpavia_published			KPN_SC5	human - hospital disease	human	Klebsiella pneumoniae	strong	ST1805	KL48	O3_O3a	KPN	KPN_SC5	5337736		KL48	K48	*	High	0.9478		O3/O3a	O3/O3a	none	Very high	0.983		5337736	24	222406	995153	339	349	4	745030	4	628308	5	217540	8	TRUE
437KBV	SPARK_708_C1	SPARK_708_C1	klebpavia_published			KPN_SC2	human - hospital disease	human	Klebsiella pneumoniae	strong	ST17	KL111	O3b	KPN	KPN_SC1	5406085		KL111	unknown (KL111)	none	Very high	0.9989		O3b	O3b	none	Very high	0.9925		5406085	22	245731	1361967	309	440	2	586042	3	370243	5	103439	9	TRUE
438KBV	SPARK_744_C1	SPARK_744_C1	klebpavia_published			KOX_SC2	cow	other mammals	Klebsiella oxytoca	strong	UNK	KL74	OL104	KOX	KOX_SC10	5870722		KL74	K74	none	Very high	0.994		OL104	unknown (OL104)	none	Very high	0.9911		5870722	30	195691	1489637	358	224	4	585892	3	358844	6	201517	11	FALSE
438KBVR	SPARK_1673_C1	SPARK_1673_C1	klebpavia_published			KQQ_SC1	human - hospital carriage	human	Klebsiella quasipneumoniae subsp. quasipneumoniae	strong	ST6978	KL35	O3_O3a	KQQ	KQQ_SC29	5199573		KL35	K35	?*	Good	0.9534		O3/O3a	O3/O3a	?	Good	0.9602		5199573	15	346638	2511969	461	72	1	744622	2	460866	3	330431	6	TRUE
439KBV	SPARK_1585_C1	SPARK_1585_C1	klebpavia_published			KPN_SC5	cow	other mammals	Klebsiella pneumoniae	strong	ST661	KL12	O3_O3a	KPN	KPN_SC5	5439002		KL12	K12	none	Very high	0.9906		O3/O3a	O3/O3a	none	Very high	0.9589		5439002	29	187552	755692	454	586	7	584776	5	453804	7	148397	10	TRUE
887KBV	SPARK_154_C2	SPARK_154_C2	klebpavia_published			KOX_SC5	human - hospital carriage	human	Klebsiella oxytoca	strong	UNK	UNK	O5	KOX	KOX_SC4	6128819		KL55	unknown (K55)	?-+*		0.7377	KL55_02_cpsACP,KL55_05_wzb,KL55_06_wzc,KL55_07_wcaA,KL55_08_wcaJ,KL55_09_wcpH,KL55_10_wcpI,KL55_11_wzy,KL55_12_wcpJ,KL55_13_wzx,KL55_14	O5	O5	*	High	0.8155		6128819	39	157149	890665	304	74	1	402772	5	329668	8	110444	14	FALSE
439KBVR	SPARK_1914_C1	SPARK_1914_C1	klebpavia_published			KPN_SC52	pig	other mammals	Klebsiella pneumoniae	strong	ST4262	KL128	O3b	KPN	KPN_SC49	5497710		KL128	unknown (KL128)	none	Very high	0.9988		O3b	O3b	none	Very high	0.9912		5497710	23	239031	1490841	441	179	3	742905	3	383193	5	98601	9	TRUE
43KBV	SPARK_913_C1	SPARK_913_C1	klebpavia_published			KGM_SC72	cow	other mammals	Klebsiella grimontii	strong	UNK	UNK	O1_O2v1	KGM	KGM_SC54	5959051		KL20	unknown (K20)	?-+*	Low	0.8276	KL20_02_cpsACP,KL20_11_wcaO,KL20_12	O1/O2v1	O1ab	-+*	Good	0.7227	O1/O2v1_03_wbbM,O1/O2v1_05_wbbN,O1/O2v1_07_kfoC	5959051	44	135433	1868264	300	300	1	1499515	2	415860	4	154480	8	FALSE
43KBVR	SPARK_2572_C1	SPARK_2572_C1	klebpavia_published			KQS_SC12	human - hospital disease	human	Klebsiella quasipneumoniae subsp. similipneumoniae	strong	ST4627	KL43	O12	KQS	KQS_SC19	5332295		KL43	K43	*	High	0.9337		O12	O12	none	Very high	0.986		5332295	90	59247.7	2941774	303	382	3	2941774	1	371993	3	349584	5	TRUE
446KBV	SPARK_645_C2	SPARK_645_C2	klebpavia_published			KPN_SC44	cow	other mammals	Klebsiella pneumoniae	strong	ST1017	KL58	O3b	KPN	KPN_SC27	5441849		KL58	K58	none	Very high	0.9998		O3b	O3b	+	Good	0.9897		5441849	24	226744	1383944	510	742	7	577014	3	481441	5	150603	9	TRUE
886KBVR	SPARK_1665_C1	SPARK_1665_C1	klebpavia_published			KPN_SC51	cow	other mammals	Klebsiella pneumoniae	strong	ST5093	KL141	O4	KPN	KPN_SC50	5277744		KL141	unknown (KL141)	none	Very high	0.9964		O4	O4	none	Very high	0.9968		5277744	21	251321	2006653	413	342	2	482183	3	381405	5	304188	8	TRUE
440KBVR	SPARK_1827_C1	SPARK_1827_C1	klebpavia_published			KOH_SC87	other mammals	other mammals	Klebsiella ornithinolytica	strong	UNK	UNK	O1_O2v3	KOH	KOH_SC32	5409036		KL139	unknown (KL139)	-+*		0.9295	KL139_02_cpsACP	O1/O2v3	O2aeh	*	High	0.9332		5409036	15	360602	1062617	485	337	3	742901	3	453786	5	363426	8	FALSE
441KBV	SPARK_285_C1	SPARK_285_C1	klebpavia_published			KPN_SC2	human - hospital carriage	human	Klebsiella pneumoniae	strong	ST17	KL111	O3b	KPN	KPN_SC1	5409897		KL111	unknown (KL111)	none	Very high	0.9989		O3b	O3b	none	Very high	0.9925		5409897	22	245904	1169058	576	73	2	582915	3	370075	6	115536	10	TRUE
441KBVR	SPARK_2152_C1	SPARK_2152_C1	klebpavia_published			KPN_SC238	cat	other mammals	Klebsiella pneumoniae	strong	ST1836	KL20	O5	KPN	KPN_SC205	5420579		KL20	K20	none	Very high	0.985		O5	O5	+*	Good	0.9427		5420579	25	216823	1258962	327	358	6	741984	3	342375	6	100642	12	TRUE
442KBV	SPARK_1260_C1	SPARK_1260_C1	klebpavia_published			KPT_SC2	cow	other mammals	Klebsiella pasteurii	strong	UNK	UNK	O1_O2v1	KPT	KPT_SC5	5835605		KL124	unknown (KL124)	?-+*		0.7299	KL124_02_cpsACP,KL124_08_wctK,KL124_09_wcuP,KL124_10_wclJ,KL124_11_wzy,KL124_12,KL124_13_wcuA,KL124_14_wcaL,KL124_15_wzx,KL124_17_wclK,KL124_18_rmlB,KL124_20_rmlD,KL124_21_rmlC	O1/O2v1	O1ab	-+*	Good	0.7243	O1/O2v1_03_wbbM,O1/O2v1_05_wbbN,O1/O2v1_07_kfoC	5835605	27	216134	1240569	379	358	2	580524	4	379160	6	125797	11	FALSE
442KBVR	SPARK_1920_C1	SPARK_1920_C1	klebpavia_published			KPN_SC52	pig	other mammals	Klebsiella pneumoniae	strong	ST4262	KL128	O3b	KPN	KPN_SC49	5498287		KL128	unknown (KL128)	none	Very high	0.9988		O3b	O3b	none	Very high	0.9912		5498287	27	203640	1490783	441	381	4	741920	3	649522	4	93152	10	TRUE
443KBV	SPARK_1627_C2	SPARK_1627_C2	klebpavia_published			KMG_SC38	cow	other mammals	Klebsiella michiganensis	strong	UNK	KL26	UNK	KMG	KMG_SC36	5847728		KL26	K26	-+*	Good	0.8938	KL26_17_wcuL	O1/O2v1	unknown (O1ab)	?-+*	Low	0.7317	O1/O2v1_03_wbbM,O1/O2v1_05_wbbN,O1/O2v1_07_kfoC	5847728	24	243655	1135412	310	396	2	579501	4	531298	6	178186	10	FALSE
443KBVR	SPARK_2540_C1	SPARK_2540_C1	klebpavia_published			KPN_SC258	pig	other mammals	Klebsiella pneumoniae	strong	ST5113	KL133	O1_O2v1	KPN	KPN_SC204	5392164		KL133	unknown (KL133)	*	Very high	0.9851		O1/O2v1	O2a	none	Very high	0.9865		5392164	24	224674	1759572	383	788	6	741627	3	351372	5	113339	9	TRUE
444KBV	SPARK_39_C1	SPARK_39_C1	klebpavia_published			KVV_SC12	human - hospital carriage	human	Klebsiella variicola subsp. variicola	strong	ST1563	KL123	O5	KVV	KVV_SC16	6149646		KL123	unknown (KL123)	*	Very high	0.9556		O5	O5	none	Very high	0.9953		6149646	93	66125.2	1561877	302	1330	7	578207	3	378586	5	97402	12	TRUE
444KBVR	SPARK_2755_C1	SPARK_2755_C1	klebpavia_published			KVV_SC9	surface - environment	surface	Klebsiella variicola subsp. variicola	strong	ST3924	KL61	O3_O3a	KVV	KVV_SC8	5483759		KL61	K61	?	Good	0.9972		O3/O3a	O3/O3a	?	Good	0.9922		5483759	32	171367	1470534	422	441	7	741554	3	662344	4	220557	7	TRUE
445KBV	SPARK_1455_C1	SPARK_1455_C1	klebpavia_published			KOX_SC3	human - hospital disease	human	Klebsiella oxytoca	strong	UNK	UNK	OL104	KOX	KOX_SC2	5724164		KL29	unknown (K29)	+*	Low	0.9326		OL104	unknown (OL104)	none	Very high	0.9915		5724164	48	119253	1062472	301	430	5	577777	4	231039	7	100092	14	FALSE
440KBV	SPARK_296_C1	SPARK_296_C1	klebpavia_published			KPN_SC296	human - hospital carriage	human	Klebsiella pneumoniae	strong	ST1644	KL114	O3b	KPN	KPN_SC206	5247761		KL114	unknown (KL114)	none	Very high	0.9918		O3b	O3b	none	Very high	0.9868		5247761	19	276198	1539248	416	131	2	584240	3	415023	5	122083	9	TRUE
350KBV	SPARK_1614_C1	SPARK_1614_C1	klebpavia_published			KPC_SC32	water - environment	water	Klebsiella planticola	strong	UNK	UNK	O1_O2v3	KPC	KPC_SC43	5604666		KL101	unknown (KL101)	-+*		0.7319	KL101_02_cpsACP,KL101_05_wzb,KL101_06_wzc,KL101_08_wcaA,KL101_09_wcuP,KL101_10_wcuR,KL101_11,KL101_12_wzy,KL101_13_wcqP,KL101_14_wzx,KL101_15_wcuN,KL101_17_rmlB,KL101_19_rmlD,KL101_20_rmlC	O1/O2v3	O2aeh	none	Very high	0.9643		5604666	17	329686	1009725	424	443	2	683443	4	508831	6	353280	8	FALSE
349KBV	SPARK_1381_C1	SPARK_1381_C1	klebpavia_published			KPN_SC15	human - hospital disease	human	Klebsiella pneumoniae	strong	ST101	KL17	O1_O2v1	KPN	KPN_SC20	5369919		KL17	K17	none	Very high	0.9999		O1/O2v1	O1ab	none	Very high	0.9802		5369919	41	130974	737863	303	213	3	689205	4	407065	6	100665	10	TRUE
34KBVR	SPARK_2517_C1	SPARK_2517_C1	klebpavia_published			KQS_SC2	dog	other mammals	Klebsiella quasipneumoniae subsp. similipneumoniae	strong	ST138	KL48	O5	KQS	KQS_SC5	5402561		KL48	K48	*	High	0.9348		O5	O5	*	High	0.9458		5402561	12	450213	3042309	561	2	2	3042309	1	928518	2	242745	5	TRUE
280KBVR	SPARK_2498_C1	SPARK_2498_C1	klebpavia_published			KOH_SC2	human - hospital carriage	human	Klebsiella ornithinolytica	strong	UNK	UNK	O1_O2v3	KOH	KOH_SC3	5521675		KL32	unknown (K32)	+		0.9999		O1/O2v3	O2aeh	*	High	0.9333		5521675	15	368112	2035305	658	495	2	883579	2	424703	4	371231	6	FALSE
969KBV	SPARK_1247_C1	SPARK_1247_C1	klebpavia_published			KPN_SC10	cow	other mammals	Klebsiella pneumoniae	strong	ST2703	KL34	O1_O2v2	KPN	KPN_SC7	5463991		KL34	K34	*	Very high	0.9922		O1/O2v2	O2afg	none	Very high	0.9861		5463991	31	176258	717205	362	220	4	388058	6	298398	9	119089	15	TRUE
968KBVR	SPARK_2395_C1	SPARK_2395_C1	klebpavia_published			KOX_SC13	invertebrates		Klebsiella oxytoca	strong	UNK	UNK	UNK	KOX	KOX_SC15	5719420		KL20	unknown (K20)	?-+*	Low	0.8226	KL20_02_cpsACP,KL20_11_wcaO,KL20_12	O5	unknown (O5)	+*	Low	0.8142		5719420	31	184497	819762	357	468	6	457345	5	347997	8	151460	14	FALSE
281KBV	SPARK_1615_C2	SPARK_1615_C2	klebpavia_published			KPC_SC2	water - river	water	Klebsiella planticola	strong	UNK	UNK	UNK	KPC	KPC_SC3	5892379		KL155	unknown (KL155)	-+*		0.7521	KL155_02_cpsACP,KL155_05_wzb,KL155_06_wzc,KL155_07_wcaJ,KL155_08,KL155_09_epsH_1,KL155_10,KL155_11,KL155_12,KL155_13_wzy,KL155_14_epsH_2,KL155_15_wzx	OL102	unknown (OL102)	-*		0.8106	OL102_05_wbbL,OL102_06_rhamnan,OL102_07_wzm,OL102_08_wzt	5892379	24	245516	1631988	403	0	0	745211	3	478000	5	358125	8	FALSE
968KBV	SPARK_1243_C1	SPARK_1243_C1	klebpavia_published			KPN_SC10	cow	other mammals	Klebsiella pneumoniae	strong	ST2703	KL34	O1_O2v2	KPN	KPN_SC7	5464704		KL34	K34	*	Very high	0.9922		O1/O2v2	O2afg	none	Very high	0.9861		5464704	32	170772	721080	330	444	3	388073	6	302022	9	121604	14	TRUE
281KBVR	SPARK_1729_C1	SPARK_1729_C1	klebpavia_published			KOH_SC22	human - hospital carriage	human	Klebsiella ornithinolytica	strong	UNK	UNK	O1_O2v3	KOH	KOH_SC9	5783643		KL14	unknown (K14)	-+*		0.8297	KL14_02_cpsACP,KL14_13	O1/O2v3	unknown (O1/O2v3)	*	High	0.9327		5783643	41	141064	1168245	423	368	5	877140	3	361024	6	102791	12	FALSE
967KBVR	SPARK_2772_C2	SPARK_2772_C2	klebpavia_published			KPN_SC12	water - environment	water	Klebsiella pneumoniae	strong	ST200	KL23	O1_O2v2	KPN	KPN_SC18	5143854		KL23	K23	none	Very high	0.9983		O1/O2v2	O2afg	none	Very high	0.9849		5143854	17	302580	1457217	362	359	6	458073	3	435681	5	275784	8	TRUE
967KBV	SPARK_1249_C1	SPARK_1249_C1	klebpavia_published			KPN_SC10	cow	other mammals	Klebsiella pneumoniae	strong	ST2703	KL34	O1_O2v2	KPN	KPN_SC7	5465176		KL34	K34	*	Very high	0.9922		O1/O2v2	O2afg	none	Very high	0.9861		5465176	31	176296	716746	316	403	4	388073	6	307785	9	119103	15	TRUE
282KBV	SPARK_743_C1	SPARK_743_C1	klebpavia_published			KVV_SC124	cow	other mammals	Klebsiella variicola subsp. variicola	strong	ST7068	KL165	O5	KVV	KVV_SC101	5441173		KL165	unknown (KL165)	none	Very high	0.9954		O5	O5	none	Very high	0.9957		5441173	18	302287	1549370	307	400	3	744828	3	573630	4	363598	7	TRUE
282KBVR	SPARK_2544_C1	SPARK_2544_C1	klebpavia_published			KOH_SC26	dog	other mammals	Klebsiella ornithinolytica	strong	UNK	UNK	O1_O2v3	KOH	KOH_SC26	5872299		KL16	unknown (K16)	-+*		0.8542	KL16_02_cpsACP,KL16_19	O1/O2v3	unknown (O1/O2v3)	*	High	0.9341		5872299	30	195743	1400554	785	44	1	875094	3	688758	4	100025	10	FALSE
966KBVR	SPARK_2652_C1	SPARK_2652_C1	klebpavia_published			KOH_SC123	water - river	water	Klebsiella ornithinolytica	strong	UNK	UNK	O1_O2v3	KOH	KOH_SC57	5563192		KL121	unknown (KL121)	-+*		0.7245	KL121_02_cpsACP,KL121_05_wzb,KL121_07_wzx,KL121_08_wclT,KL121_09_wzy,KL121_10_wctC,KL121_11_wcqS,KL121_12_wcqT,KL121_13_wcqU,KL121_15_wcaG,KL121_16_wcaH,KL121_17_wcaI,KL121_18_wcaJ,KL121_19,KL121_20_wcsO,KL121_22_manC,KL121_23_manB	O1/O2v3	O2aeh	*	High	0.9338		5563192	24	231800	991121	322	4	1	458177	5	364497	7	216648	11	FALSE
966KBV	SPARK_1248_C1	SPARK_1248_C1	klebpavia_published			KPN_SC10	cow	other mammals	Klebsiella pneumoniae	strong	ST2703	KL34	O1_O2v2	KPN	KPN_SC7	5463525		KL34	K34	*	Very high	0.9922		O1/O2v2	O2afg	none	Very high	0.9861		5463525	31	176243	716770	414	291	4	388077	6	301493	9	135758	15	TRUE
283KBV	SPARK_1541_C1	SPARK_1541_C1	klebpavia_published			KPC_SC2	human - community carriage	human	Klebsiella planticola	strong	UNK	UNK	UNK	KPC	KPC_SC3	5884611		KL155	unknown (KL155)	-+*		0.7522	KL155_02_cpsACP,KL155_05_wzb,KL155_06_wzc,KL155_07_wcaJ,KL155_08,KL155_09_epsH_1,KL155_10,KL155_11,KL155_12,KL155_13_wzy,KL155_14_epsH_2,KL155_15_wzx	OL102	unknown (OL102)	-*		0.8106	OL102_05_wbbL,OL102_06_rhamnan,OL102_07_wzm,OL102_08_wzt	5884611	358	16437.5	1136562	265	304	4	743227	4	495175	6	82012	9	FALSE
965KBVR	SPARK_2878_C2	SPARK_2878_C2	klebpavia_published			KOH_SC133	water - environment	water	Klebsiella ornithinolytica	strong	UNK	UNK	O1_O2v3	KOH	KOH_SC58	5410587		KL29	unknown (K29)	?-+*		0.7707	KL29_02_cpsACP,KL29_08_wcuD,KL29_09_wcuE,KL29_12_wckH,KL29_13_wzx	O1/O2v3	O2aeh	*	High	0.933		5410587	18	300588	1065206	465	74	2	458782	4	436493	6	339525	9	FALSE
283KBVR	SPARK_1672_C2	SPARK_1672_C2	klebpavia_published			KPC_SC37	cow	other mammals	Klebsiella planticola	strong	UNK	UNK	O1_O2v3	KPC	KPC_SC50	5778046		KL50	unknown (K50)	?-+*		0.7441	KL50_02_cpsACP,KL50_07_wcuU,KL50_08_wcuH,KL50_09_wzx,KL50_10	O1/O2v3	O2aeh	none	Very high	0.9627		5778046	18	321003	1105873	344	325	2	870784	3	560361	5	372516	7	FALSE
965KBV	SPARK_1073_C1	SPARK_1073_C1	klebpavia_published			KQQ_SC16	human - hospital disease	human	Klebsiella quasipneumoniae subsp. quasipneumoniae	strong	ST5325	KL58	O3_O3a	KQQ	KQQ_SC16	5544746		KL58	K58	?+*	Good	0.9177		O3/O3a	O3/O3a	none	Very high	0.9599		5544746	62	89431.4	983837	397	528	5	388078	5	232050	9	76000	17	TRUE
964KBVR	SPARK_1862_C1	SPARK_1862_C1	klebpavia_published			KPN_SC52	pig	other mammals	Klebsiella pneumoniae	strong	ST4262	KL128	O3b	KPN	KPN_SC49	5498152		KL128	unknown (KL128)	none	Very high	0.9988		O3b	O3b	none	Very high	0.9912		5498152	27	203635	1490784	441	396	3	459355	3	362674	6	101741	10	TRUE
284KBV	SPARK_282_C2	SPARK_282_C2	klebpavia_published			KPC_SC2	human - hospital carriage	human	Klebsiella planticola	strong	UNK	UNK	UNK	KPC	KPC_SC3	5690715		KL155	unknown (KL155)	-+*		0.7522	KL155_02_cpsACP,KL155_05_wzb,KL155_06_wzc,KL155_07_wcaJ,KL155_08,KL155_09_epsH_1,KL155_10,KL155_11,KL155_12,KL155_13_wzy,KL155_14_epsH_2,KL155_15_wzx	OL102	unknown (OL102)	-*		0.8106	OL102_05_wbbL,OL102_06_rhamnan,OL102_07_wzm,OL102_08_wzt	5690715	23	247422	1131938	470	259	2	743146	4	659475	5	357500	8	FALSE
284KBVR	SPARK_1796_C1	SPARK_1796_C1	klebpavia_published			KOX_SC8	endophytes	plant	Klebsiella oxytoca	strong	UNK	UNK	OL104	KOX	KOX_SC8	5714447		KL50	unknown (K50)	?-+*		0.8035	KL50_02_cpsACP,KL50_07_wcuU,KL50_09_wzx	OL104	unknown (OL104)	none	Very high	0.9913		5714447	23	248454	1386523	431	70	1	869156	3	373586	5	224504	8	FALSE
964KBV	SPARK_1232_C1	SPARK_1232_C1	klebpavia_published			KPN_SC10	cow	other mammals	Klebsiella pneumoniae	strong	ST2703	KL34	O1_O2v2	KPN	KPN_SC7	5465469		KL34	K34	*	Very high	0.9922		O1/O2v2	O2afg	none	Very high	0.9861		5465469	32	170796	665853	351	205	5	388094	6	302977	9	119109	14	TRUE
963KBVR	SPARK_2850_C2	SPARK_2850_C2	klebpavia_published			KPN_SC289	soil	plant	Klebsiella pneumoniae	strong	ST992	KL11	O3_O3a	KPN	KPN_SC159	5216289		KL11	K11	*	High	0.9241		O3/O3a	O3/O3a	*	Very high	0.9544		5216289	19	274542	903603	428	69	2	459886	4	371840	6	205352	10	TRUE
280KBV	SPARK_1060_C1	SPARK_1060_C1	klebpavia_published			KVV_SC44	human - hospital carriage	human	Klebsiella variicola subsp. variicola	strong	ST6972	KL80	OL103	KVV	KVV_SC102	5486635		KL80	K80	?	Good	0.9701		OL103	unknown (OL103)	none	Very high	0.9889		5486635	28	195951	1359087	301	99	1	746489	3	478940	4	326211	7	TRUE
969KBVR	SPARK_150_C1	SPARK_150_C1	klebpavia_published			KPN_SC1	human - hospital carriage	human	Klebsiella pneumoniae	strong	ST307	KL102	O1_O2v2	KPN	KPN_SC2	5488832		KL102	unknown (KL102)	none	Very high	0.9927		O1/O2v2	O2afg	none	Very high	0.9845		5488832	37	148347	1148726	311	11	1	457093	4	307964	7	138092	13	TRUE
96KBV	SPARK_1328_C1	SPARK_1328_C1	klebpavia_published			KOH_SC58	human - hospital carriage	human	Klebsiella ornithinolytica	strong	UNK	UNK	O1_O2v3	KOH	KOH_SC56	5531290		KL58	unknown (K58)	-+*		0.7741	KL58_02_cpsACP,KL58_05_wzb,KL58_06_wzc,KL58_07_wzx,KL58_08_wclY,KL58_09_wzy,KL58_10_wcqS,KL58_11_wcqT,KL58_12,KL58_13_wcqU	O1/O2v3	O2aeh	*	High	0.9331		5531290	18	307294	1201988	363	338	2	1036915	3	414503	5	350920	8	FALSE
27KBVR	SPARK_2763_C1	SPARK_2763_C1	klebpavia_published			KVV_SC1	water - environment	water	Klebsiella variicola subsp. variicola	strong	ST1562	KL114	O3_O3a	KVV	KVV_SC1	5384237		KL114	unknown (KL114)	?+	Good	0.9744		O3/O3a	O3/O3a	none	Very high	0.9926		5384237	15	358949	3101584	425	588	6	3101584	1	744763	2	468027	4	TRUE
275KBVR	SPARK_2532_C1	SPARK_2532_C1	klebpavia_published			KVV_SC81	pig	other mammals	Klebsiella variicola subsp. variicola	strong	ST7001	UNK	OL103	KVV	KVV_SC103	5614225		KL67	unknown (K67)	?-+*	Low	0.9614	KL67_20_rmlB	OL103	unknown (OL103)	none	Very high	0.9898		5614225	30	187141	2673226	439	135	4	889555	2	472265	3	89070	8	TRUE
975KBV	SPARK_1298_C1	SPARK_1298_C1	klebpavia_published			KPN_SC34	human - hospital disease	human	Klebsiella pneumoniae	strong	ST13	KL3	O1_O2v2	KPN	KPN_SC41	5466823		KL3	K3	none	Very high	0.9998		O1/O2v2	O1ab	none	Very high	0.9873		5466823	49	111568	1052202	311	133	3	387073	5	348687	8	94334	12	TRUE
974KBVR	SPARK_1729_C2	SPARK_1729_C2	klebpavia_published			KOH_SC22	human - hospital carriage	human	Klebsiella ornithinolytica	strong	UNK	UNK	O1_O2v3	KOH	KOH_SC9	5767333		KL14	unknown (K14)	-+*		0.8297	KL14_02_cpsACP,KL14_13	O1/O2v3	unknown (O1/O2v3)	*	High	0.9327		5767333	36	160204	955904	428	380	4	455896	4	310034	7	102799	14	FALSE
276KBV	SPARK_181_C1	SPARK_181_C1	klebpavia_published			KPN_SC117	water - river	water	Klebsiella pneumoniae	strong	ST5083	KL13	O3b	KPN	KPN_SC120	5205988		KL13	K13	?-+	Good	0.9879	KL13_17_manC	O3b	O3b	?-	Good	0.9913	O3b_01_manC	5205988	18	289222	1045617	530	465	5	747108	3	471146	5	211528	8	TRUE
974KBV	SPARK_1083_C1	SPARK_1083_C1	klebpavia_published			KPN_SC53	human - hospital disease	human	Klebsiella pneumoniae	strong	ST277	KL46	O3b	KPN	KPN_SC47	5435487		KL46	K46	?+*	Good	0.9958		O3b	O3b	?	Good	0.9923		5435487	49	110928	654329	421	205	2	387523	6	224890	9	69152	20	TRUE
276KBVR	SPARK_1777_C1	SPARK_1777_C1	klebpavia_published			KPN_SC2	human - hospital disease	human	Klebsiella pneumoniae	strong	ST20	KL28	O1_O2v2	KPN	KPN_SC1	5444807		KL28	K28	none	Very high	0.9917		O1/O2v2	O2afg	none	Very high	0.9839		5444807	26	209416	1379288	487	303	5	887252	3	377546	5	103489	8	TRUE
973KBVR	SPARK_2642_C1	SPARK_2642_C1	klebpavia_published			KOH_SC8	water - river	water	Klebsiella ornithinolytica	strong	UNK	UNK	O1_O2v3	KOH	KOH_SC2	5377216		KL35	unknown (K35)	-+*		0.8528	KL35_02_cpsACP,KL35_10_wckL	O1/O2v3	O2aeh	*	High	0.9332		5377216	19	283011	1038553	414	172	2	455959	4	402129	6	343638	9	FALSE
973KBV	SPARK_297_C1	SPARK_297_C1	klebpavia_published			KPN_SC64	human - hospital carriage	human	Klebsiella pneumoniae	strong	ST534	KL164	OL102	KPN	KPN_SC65	5326887		KL164	unknown (KL164)	none	Very high	0.9995		OL102	unknown (OL102)	?-*	Good	0.7889	OL102_05_wbbL,OL102_06_rhamnan	5326887	36	147969	595575	467	67	2	387638	6	350956	8	97025	14	TRUE
277KBV	SPARK_597_C2	SPARK_597_C2	klebpavia_published			KOH_SC141	human - hospital carriage	human	Klebsiella ornithinolytica	strong	UNK	UNK	O1_O2v3	KOH	KOH_SC85	5338887		KL181	unknown (KL181)	-+*		0.7312	KL181_02_cpsACP,KL181_05_wzb,KL181_08_wctK,KL181_09_wcqM,KL181_10_wzy,KL181_11_wcuM,KL181_12_wcuR,KL181_13,KL181_14_wckC,KL181_15_wzx,KL181_16,KL181_17_wcqF,KL181_19_rmlB,KL181_20_rmlA,KL181_21_rmlD,KL181_22_rmlC	O1/O2v3	O2aeh	*	High	0.9329		5338887	17	314052	1043925	302	37	1	747107	3	458593	5	364615	8	FALSE
277KBVR	SPARK_2810_C2	SPARK_2810_C2	klebpavia_published			KAG_SC65	water - environment	water	Klebsiella aerogenes	strong	UNK	UNK	O3_O3a	KAG	KAG_SC68	5228994		KL119	unknown (KL119)	?-+*		0.7027	KL119_02_cpsACP,KL119_05_wzb,KL119_06_wzc,KL119_07_wzy,KL119_08,KL119_09,KL119_10,KL119_11,KL119_12_wzx,KL119_13_pglJ,KL119_14,KL119_15_manC,KL119_16_manB,KL119_17_wcaJ	O3/O3a	O3/O3a	?-	Good	0.9513	O3/O3a_01_manC,O3/O3a_02_manB	5228994	19	275210	1103402	393	226	3	886708	3	829925	4	208779	7	FALSE
285KBV	SPARK_877_C1	SPARK_877_C1	klebpavia_published			KGM_SC4	invertebrates		Klebsiella grimontii	strong	UNK	UNK	O1_O2v1	KGM	KGM_SC4	5880936		KL47	unknown (K47)	?-+*		0.7971	KL47_02_cpsACP,KL47_09,KL47_10_wcqC,KL47_12_wcuT	O1/O2v1	O1ab	-+*	Good	0.7228	O1/O2v1_03_wbbM,O1/O2v1_05_wbbN,O1/O2v1_07_kfoC	5880936	26	226190	1527919	304	214	1	742293	3	407347	5	116989	9	FALSE
972KBVR	SPARK_2568_C2	SPARK_2568_C2	klebpavia_published			KGM_SC33	endophytes	plant	Klebsiella grimontii	strong	UNK	KL26	O1_O2v1	KGM	KGM_SC25	5697093		KL26	K26	+	Good	0.9994		O1/O2v1	O1ab	-+*	Good	0.7221	O1/O2v1_03_wbbM,O1/O2v1_05_wbbN,O1/O2v1_07_kfoC	5697093	25	227884	1199026	384	76	1	456340	4	370060	7	117022	12	FALSE
972KBV	SPARK_1635_C1	SPARK_1635_C1	klebpavia_published			KOH_SC6	water - environment	water	Klebsiella ornithinolytica	strong	UNK	UNK	O1_O2v3	KOH	KOH_SC8	5958695		KL153	unknown (KL153)	-+		0.9803	KL153_03_wzi	O1/O2v3	O2aeh	*	High	0.9342		5958695	29	205472	976728	352	446	3	387845	6	279341	9	135134	15	FALSE
278KBVR	SPARK_1970_C1	SPARK_1970_C1	klebpavia_published			KVV_SC11	cow	other mammals	Klebsiella variicola subsp. variicola	strong	ST6986	KL115	O5	KVV	KVV_SC11	5744957		KL115	unknown (KL115)	none	Very high	0.9873		O5	O5	none	Very high	0.9958		5744957	19	302366	1131177	418	226	4	885730	3	474717	5	377280	7	TRUE
971KBVR	SPARK_1944_C1	SPARK_1944_C1	klebpavia_published			KPN_SC1	human - hospital disease	human	Klebsiella pneumoniae	strong	ST307	KL102	O1_O2v2	KPN	KPN_SC2	5429949		KL102	unknown (KL102)	none	Very high	0.9927		O1/O2v2	O2afg	none	Very high	0.9845		5429949	37	146755	949279	311	3	1	456478	4	274944	7	99710	13	TRUE
971KBV	SPARK_1626_C2	SPARK_1626_C2	klebpavia_published			KPN_SC19	water - environment	water	Klebsiella pneumoniae	strong	ST5179	KL42	O4	KPN	KPN_SC14	5478795		KL42	K42	none	Very high	0.9981		O4	O4	none	Very high	0.9994		5478795	36	152189	760238	417	872	7	387849	5	209011	9	86692	17	TRUE
279KBV	SPARK_280_C1	SPARK_280_C1	klebpavia_published			KQQ_SC3	cow	other mammals	Klebsiella quasipneumoniae subsp. quasipneumoniae	strong	ST3865	KL14	O3_O3a	KQQ	KQQ_SC41	5206333		KL14	K14	-*	High	0.9026	KL14_13	O3/O3a	O3/O3a	?	Good	0.9606		5206333	20	260317	1005338	887	69	2	746668	3	374938	6	175561	9	TRUE
279KBVR	SPARK_2676_C1	SPARK_2676_C1	klebpavia_published			KPN_SC145	cow	other mammals	Klebsiella pneumoniae	strong	ST2406	KL6	O1_O2v1	KPN	KPN_SC117	5259331		KL6	K6	none	Very high	0.998		O1/O2v1	O2a	none	Very high	0.9845		5259331	21	250444	1090020	370	661	3	883682	3	756308	4	360038	7	TRUE
970KBVR	SPARK_1738_C1	SPARK_1738_C1	klebpavia_published			KPN_SC6	human - hospital carriage	human	Klebsiella pneumoniae	strong	ST37	KL12	UNK	KPN	KPN_SC6	5412931		KL12	K12	none	Very high	0.9999		OL103	unknown (OL103)	+*		0.9453		5412931	23	235345	1147614	380	459	6	456770	4	395833	6	103973	10	TRUE
970KBV	SPARK_1236_C1	SPARK_1236_C1	klebpavia_published			KPN_SC10	cow	other mammals	Klebsiella pneumoniae	strong	ST2703	KL34	O1_O2v2	KPN	KPN_SC7	5464214		KL34	K34	*	Very high	0.9922		O1/O2v2	O2afg	none	Very high	0.9861		5464214	28	195150	716752	431	671	4	388058	6	302920	9	119084	15	TRUE
27KBV	SPARK_244_C1	SPARK_244_C1	klebpavia_published			KPN_SC24	cow	other mammals	Klebsiella pneumoniae	strong	ST1754	KL62	O1_O2v1	KPN	KPN_SC30	5416892		KL62	K62	none	Very high	0.997		O1/O2v1	O2a	none	Very high	0.9875		5416892	28	193460	2949462	454	179	4	2949462	1	397151	3	101920	6	TRUE
96KBVR	SPARK_2906_C1	SPARK_2906_C1	klebpavia_published			KVV_SC6	turtle		Klebsiella variicola subsp. variicola	strong	ST7048	KL64	O3_O3a	KVV	KVV_SC7	5483391		KL64	K64	+*	Good	0.9336		O3/O3a	O3/O3a	none	Very high	0.9867		5483391	16	342712	2062571	464	85	3	1352691	2	755235	3	170110	6	TRUE
278KBV	SPARK_1326_C1	SPARK_1326_C1	klebpavia_published			KVV_SC47	human - hospital carriage	human	Klebsiella variicola subsp. variicola	strong	ST6974	KL3	O3_O3a	KVV	KVV_SC49	5421353		KL3	K3	*	Very high	0.9719		O3/O3a	O3/O3a	none	Very high	0.9925		5421353	33	164283	1339428	305	494	5	746719	3	396880	5	187454	8	TRUE
275KBV	SPARK_1334_C1	SPARK_1334_C1	klebpavia_published			KAG_SC32	human - hospital carriage	human	Klebsiella aerogenes	strong	UNK	UNK	UNK	KAG	KAG_SC69	4997573		KL167	unknown (KL167)	-*		0.7355	KL167_02_cpsACP,KL167_07_wzy,KL167_08_wckL,KL167_09_wzx,KL167_13_wbaZ,KL167_14_wbaP,KL167_15_wcuI,KL167_16_wcuC,KL167_17	O1/O2v1	unknown (O2a)	?-*		0.6993	O1/O2v1_02_wzt,O1/O2v1_03_wbbM,O1/O2v1_04_glf,O1/O2v1_05_wbbN,O1/O2v1_06_wbbO,O1/O2v1_07_kfoC	4997573	26	192214	2384787	342	229	3	749245	2	480655	3	330011	6	FALSE
963KBV	SPARK_1235_C1	SPARK_1235_C1	klebpavia_published			KPN_SC10	cow	other mammals	Klebsiella pneumoniae	strong	ST2703	KL34	O1_O2v2	KPN	KPN_SC7	5463195		KL34	K34	*	Very high	0.9922		O1/O2v2	O2afg	none	Very high	0.9861		5463195	31	176232	716327	305	286	4	388111	6	301482	9	135758	14	TRUE
962KBVR	SPARK_2443_C1	SPARK_2443_C1	klebpavia_published			KOX_SC64	water - environment	water	Klebsiella oxytoca	strong	UNK	UNK	OL104	KOX	KOX_SC45	6221635		KL50	unknown (K50)	?-+*		0.8033	KL50_02_cpsACP,KL50_07_wcuU,KL50_09_wzx	OL104	unknown (OL104)	none	Very high	0.9919		6221635	29	214539	1280974	382	115	2	460324	5	374250	8	218672	12	FALSE
291KBV	SPARK_1077_C1	SPARK_1077_C1	klebpavia_published			KPN_SC15	human - hospital disease	human	Klebsiella pneumoniae	strong	ST101	KL17	O1_O2v1	KPN	KPN_SC20	5363852		KL17	K17	none	Very high	0.9999		O1/O2v1	O1ab	none	Very high	0.9802		5363852	25	214554	1080602	403	282	4	735199	3	416572	5	257158	8	TRUE
956KBV	SPARK_1557_C1	SPARK_1557_C1	klebpavia_published			KOH_SC9	dog	other mammals	Klebsiella ornithinolytica	strong	UNK	UNK	O1_O2v3	KOH	KOH_SC18	5949442		KL61	unknown (K61)	-+*		0.8864	KL61_02_cpsACP	O1/O2v3	unknown (O1/O2v3)	*	High	0.9331		5949442	256	23240	903623	300	537	8	388340	5	278963	8	74215	16	FALSE
291KBVR	SPARK_2225_C2	SPARK_2225_C2	klebpavia_published			KOH_SC111	human - hospital carriage	human	Klebsiella ornithinolytica	strong	UNK	UNK	O1_O2v3	KOH	KOH_SC20	5804347		KL8	unknown (K8)	-+*		0.9141	KL8_02_cpsACP	O1/O2v3	O2aeh	*	High	0.9332		5804347	27	214976	2065176	312	98	3	859383	2	370099	5	148826	9	FALSE
955KBVR	SPARK_2070_C2	SPARK_2070_C2	klebpavia_published			KGM_SC50	cat	other mammals	Klebsiella grimontii	strong	UNK	UNK	O1_O2v1	KGM	KGM_SC38	5835464		KL62	unknown (K62)	?-+*		0.7882	KL62_02_cpsACP,KL62_09,KL62_10,KL62_12,KL62_13,KL62_14	O1/O2v1	O1ab	-+*	Good	0.7236	O1/O2v1_03_wbbM,O1/O2v1_05_wbbN,O1/O2v1_07_kfoC	5835464	38	153565	1055810	303	313	1	463608	5	219356	8	93951	16	FALSE
955KBV	SPARK_962_C1	SPARK_962_C1	klebpavia_published			KPN_SC1	human - hospital disease	human	Klebsiella pneumoniae	strong	ST307	KL102	O1_O2v2	KPN	KPN_SC2	5412753		KL102	unknown (KL102)	none	Very high	0.9927		O1/O2v2	O2afg	none	Very high	0.9845		5412753	29	186647	1202605	321	1	1	388345	4	308060	7	125067	12	TRUE
292KBV	SPARK_650_C1	SPARK_650_C1	klebpavia_published			KPN_SC2	cow	other mammals	Klebsiella pneumoniae	strong	ST17	KL23	O1_O2v2	KPN	KPN_SC1	5367198		KL23	K23	none	Very high	0.9994		O1/O2v2	O2afg	none	Very high	0.9843		5367198	25	214688	1039989	305	138	5	734919	3	433684	6	369875	8	TRUE
292KBVR	SPARK_2555_C1	SPARK_2555_C1	klebpavia_published			KPN_SC12	poultry	birds	Klebsiella pneumoniae	strong	ST200	KL123	O3b	KPN	KPN_SC18	5170438		KL123	unknown (KL123)	*	High	0.9497		O3b	O3b	none	Very high	0.9889		5170438	20	258522	1209584	332	705	5	856349	3	640485	4	203435	8	TRUE
954KBVR	SPARK_2263_C1	SPARK_2263_C1	klebpavia_published			KOH_SC49	water - environment	water	Klebsiella ornithinolytica	strong	UNK	UNK	O1_O2v3	KOH	KOH_SC29	6023299		KL101	unknown (KL101)	-+*		0.7292	KL101_02_cpsACP,KL101_05_wzb,KL101_06_wzc,KL101_08_wcaA,KL101_09_wcuP,KL101_10_wcuR,KL101_11,KL101_12_wzy,KL101_13_wcqP,KL101_14_wzx,KL101_15_wcuN,KL101_17_rmlB,KL101_18_rmlA,KL101_19_rmlD,KL101_20_rmlC	O1/O2v3	unknown (O1/O2v3)	*	High	0.9336		6023299	50	120466	1071663	364	546	2	464509	4	310438	8	86562	16	FALSE
954KBV	SPARK_1229_C1	SPARK_1229_C1	klebpavia_published			KPN_SC10	cow	other mammals	Klebsiella pneumoniae	strong	ST2703	KL34	O1_O2v2	KPN	KPN_SC7	5465079		KL34	K34	*	Very high	0.9922		O1/O2v2	O2afg	none	Very high	0.9861		5465079	36	151808	717574	409	555	4	388352	6	301473	9	119094	15	TRUE
293KBV	SPARK_857_C1	SPARK_857_C1	klebpavia_published			KPN_SC4	human - hospital disease	human	Klebsiella pneumoniae	strong	ST45	KL24	O1_O2v1	KPN	KPN_SC4	5314269		KL24	K24	none	Very high	0.9902		O1/O2v1	O2a	none	Very high	0.9876		5314269	29	183251	1019892	313	67	3	734790	3	362390	6	168390	10	TRUE
953KBVR	SPARK_2507_C1	SPARK_2507_C1	klebpavia_published			KPN_SC1	human - hospital disease	human	Klebsiella pneumoniae	strong	ST307	KL102	O1_O2v2	KPN	KPN_SC2	5834164		KL102	unknown (KL102)	none	Very high	0.9927		O1/O2v2	O2afg	none	Very high	0.9845		5834164	83	70291.1	1187173	311	662	4	464614	5	241933	8	79633	16	TRUE
293KBVR	SPARK_2856_C2	SPARK_2856_C2	klebpavia_published			KAG_SC71	water - environment	water	Klebsiella aerogenes	strong	UNK	UNK	O5	KAG	KAG_SC67	5086744		KL68	unknown (K68)	?-+*		0.7849	KL68_02_cpsACP,KL68_09_wclV,KL68_10_wckX,KL68_11_wckW,KL68_16_wcuC	O5	O5	*	High	0.9365		5086744	12	423895	1273260	14179	390	6	854525	3	750297	4	207314	6	FALSE
953KBV	SPARK_81_C1	SPARK_81_C1	klebpavia_published			KMG_SC33	human - hospital carriage	human	Klebsiella michiganensis	strong	UNK	KL145	O1_O2v1	KMG	KMG_SC31	5904132		KL145	unknown (KL145)	none	Very high	0.9956		O1/O2v1	O1ab	?-+*	Good	0.7217	O1/O2v1_03_wbbM,O1/O2v1_05_wbbN,O1/O2v1_07_kfoC	5904132	32	184504	838010	479	269	4	388355	6	341688	9	102670	14	FALSE
294KBV	SPARK_1459_C1	SPARK_1459_C1	klebpavia_published			KAG_SC34	invertebrates		Klebsiella aerogenes	strong	UNK	UNK	UNK	KAG	KAG_SC66	5224359		KL167	unknown (KL167)	?-+*		0.7178	KL167_02_cpsACP,KL167_05_wzb,KL167_06_wzc,KL167_07_wzy,KL167_08_wckL,KL167_09_wzx,KL167_10_wckK,KL167_11_manC,KL167_12_manB,KL167_13_wbaZ,KL167_14_wbaP,KL167_15_wcuI,KL167_16_wcuC,KL167_17	O1/O2v1	unknown (O2a)	?-*		0.7106	O1/O2v1_03_wbbM,O1/O2v1_04_glf,O1/O2v1_05_wbbN,O1/O2v1_06_wbbO,O1/O2v1_07_kfoC	5224359	24	217682	1244761	324	313	3	734671	3	469199	5	190910	9	FALSE
294KBVR	SPARK_1845_C1	SPARK_1845_C1	klebpavia_published			KPN_SC7	cow	other mammals	Klebsiella pneumoniae	strong	ST36	KL27	O1_O2v2	KPN	KPN_SC8	5323520		KL27	K27	none	Very high	0.9999		O1/O2v2	O2afg	none	Very high	0.9843		5323520	18	295751	2037599	593	373	2	851956	2	412523	4	309054	7	TRUE
952KBVR	SPARK_1922_C1	SPARK_1922_C1	klebpavia_published			KPN_SC100	pig	other mammals	Klebsiella pneumoniae	strong	ST113	KL35	O3_O3a	KPN	KPN_SC8	5936786		KL35	K35	-+	Good	0.9874	KL35_01_galF	O3/O3a	O3/O3a	?+	Good	0.9794		5936786	29	204717	837671	719	1245	9	464968	5	256279	9	94847	16	TRUE
952KBV	SPARK_1494_C4	SPARK_1494_C4	klebpavia_published			KQS_SC7	rhizosphere	plant	Klebsiella quasipneumoniae subsp. similipneumoniae	strong	ST1676	KL139	O4	KQS	KQS_SC13	5322853		KL139	unknown (KL139)	*	Very high	0.9764		O4	O4	none	Very high	0.9965		5322853	45	118286	772882	303	19	2	388471	6	251660	9	94336	15	TRUE
295KBV	SPARK_512_C2	SPARK_512_C2	klebpavia_published			KPN_SC318	human - hospital carriage	human	Klebsiella pneumoniae	strong	ST5134	UNK	OL13	KPN	KPN_SC231	5280039		KL124	unknown (KL124)	?-	Low	0.9504	KL124_17_wclK,KL124_18_rmlB	OL13	O13	?-	Good	0.9227	OL13_01_rfbB,OL13_09_glycosylhydrolase	5280039	26	203078	1416115	382	567	4	731551	3	473637	5	330669	7	TRUE
951KBVR	SPARK_1900_C1	SPARK_1900_C1	klebpavia_published			KVV_SC7	cow	other mammals	Klebsiella variicola subsp. variicola	strong	ST6238	KL49	O3_O3a	KVV	KVV_SC9	5892427		KL49	K49	+	Good	0.9892		O3/O3a	O3/O3a	none	Very high	0.9914		5892427	41	143718	1073258	325	670	5	465390	5	365313	8	98583	14	TRUE
295KBVR	SPARK_2935_C2	SPARK_2935_C2	klebpavia_published			KGM_SC1	invertebrates		Klebsiella grimontii	strong	UNK	UNK	O1_O2v1	KGM	KGM_SC1	5763716		KL124	unknown (KL124)	?-+*		0.7305	KL124_02_cpsACP,KL124_08_wctK,KL124_09_wcuP,KL124_10_wclJ,KL124_11_wzy,KL124_12,KL124_13_wcuA,KL124_14_wcaL,KL124_15_wzx,KL124_17_wclK,KL124_18_rmlB,KL124_20_rmlD,KL124_21_rmlC	O1/O2v1	O1ab	-+*	Good	0.7229	O1/O2v1_03_wbbM,O1/O2v1_05_wbbN,O1/O2v1_07_kfoC	5763716	16	360232	1511363	398	376	2	851895	3	441866	4	201480	8	FALSE
951KBV	SPARK_308_C1	SPARK_308_C1	klebpavia_published			KPN_SC298	human - hospital disease	human	Klebsiella pneumoniae	strong	ST587	KL27	O1_O2v2	KPN	KPN_SC105	5624277		KL27	K27	none	Very high	1		O1/O2v2	O2afg	none	Very high	0.9845		5624277	30	187476	1431912	425	104	4	388860	5	262575	8	112078	14	TRUE
956KBVR	SPARK_1740_C1	SPARK_1740_C1	klebpavia_published			KPN_SC1	human - hospital disease	human	Klebsiella pneumoniae	strong	ST307	KL102	O1_O2v2	KPN	KPN_SC2	5628856		KL102	unknown (KL102)	?-	Good	0.9927	KL102_13	O1/O2v2	O2afg	none	Very high	0.9845		5628856	60	93814.3	928574	311	1	1	463081	5	303856	9	86839	15	TRUE
957KBV	SPARK_165_C1	SPARK_165_C1	klebpavia_published			KPN_SC1	human - hospital disease	human	Klebsiella pneumoniae	strong	ST307	KL102	O1_O2v2	KPN	KPN_SC2	5544158		KL102	unknown (KL102)	none	Very high	0.9927		O1/O2v2	O2afg	none	Very high	0.9845		5544158	45	123204	802310	311	3	1	388330	5	220283	9	99719	16	TRUE
290KBVR	SPARK_1676_C1	SPARK_1676_C1	klebpavia_published			KVV_SC13	human - hospital carriage	human	Klebsiella variicola subsp. variicola	strong	ST2819	KL53	O3_O3a	KVV	KVV_SC17	5660277		KL53	K53	none	Very high	0.9984		O3/O3a	O3/O3a	none	Very high	0.9927		5660277	23	246099	1175555	415	375	5	860545	3	317238	6	124762	11	TRUE
290KBV	SPARK_1109_C2	SPARK_1109_C2	klebpavia_published			KPN_SC12	cow	other mammals	Klebsiella pneumoniae	strong	ST1537	KL111	O3b	KPN	KPN_SC18	5578708		KL111	unknown (KL111)	none	Very high	1		O3b	O3b	none	Very high	0.9924		5578708	40	139468	1118937	331	277	1	736866	3	373312	6	101599	12	TRUE
286KBV	SPARK_742_C1	SPARK_742_C1	klebpavia_published			KMG_SC1	cow	other mammals	Klebsiella michiganensis	strong	UNK	UNK	O1_O2v1	KMG	KMG_SC1	5965396		KL107	unknown (KL107)	-+*		0.7673	KL107_02_cpsACP,KL107_05_wzb,KL107_06_wzc,KL107_08,KL107_09,KL107_10	O1/O2v1	O2a	-+*	Good	0.7214	O1/O2v1_03_wbbM,O1/O2v1_05_wbbN,O1/O2v1_07_kfoC	5965396	34	175453	984502	302	1089	7	740736	4	528281	6	214769	9	FALSE
286KBVR	SPARK_2029_C1	SPARK_2029_C1	klebpavia_published			KOH_SC94	water - environment	water	Klebsiella ornithinolytica	strong	UNK	UNK	O1_O2v3	KOH	KOH_SC84	5575828		KL62	unknown (K62)	-+*		0.7746	KL62_02_cpsACP,KL62_08,KL62_09,KL62_10,KL62_11_wzy,KL62_12,KL62_13,KL62_14,KL62_15_wzx	O1/O2v3	O2aeh	*	High	0.9331		5575828	16	348489	1411767	331	170	3	866173	3	387011	5	301092	8	FALSE
962KBV	SPARK_1231_C1	SPARK_1231_C1	klebpavia_published			KPN_SC10	cow	other mammals	Klebsiella pneumoniae	strong	ST2703	KL34	O1_O2v2	KPN	KPN_SC7	5465044		KL34	K34	*	Very high	0.9922		O1/O2v2	O2afg	none	Very high	0.9861		5465044	27	202409	717646	419	698	5	388145	6	302009	9	121609	14	TRUE
961KBVR	SPARK_2753_C1	SPARK_2753_C1	klebpavia_published			KOX_SC4	surface - environment	surface	Klebsiella oxytoca	strong	UNK	KL74	UNK	KOX	KOX_SC3	5679825		KL74	K74	none	Very high	0.9949		OL104	unknown (OL104)	+	Low	0.9922		5679825	27	210364	853753	442	236	4	461370	5	295886	8	120732	13	FALSE
287KBV	SPARK_882_C2	SPARK_882_C2	klebpavia_published			KGM_SC4	invertebrates		Klebsiella grimontii	strong	UNK	UNK	O1_O2v1	KGM	KGM_SC4	5878513		KL47	unknown (K47)	?-+*		0.7971	KL47_02_cpsACP,KL47_09,KL47_10_wcqC,KL47_12_wcuT	O1/O2v1	O1ab	-+*	Good	0.7228	O1/O2v1_03_wbbM,O1/O2v1_05_wbbN,O1/O2v1_07_kfoC	5878513	16	367407	1528045	2381	200	2	740298	3	502544	5	217200	8	FALSE
961KBV	SPARK_1233_C1	SPARK_1233_C1	klebpavia_published			KPN_SC10	cow	other mammals	Klebsiella pneumoniae	strong	ST2703	KL34	O1_O2v2	KPN	KPN_SC7	5469368		KL34	K34	*	Very high	0.9922		O1/O2v2	O2afg	none	Very high	0.9861		5469368	32	170918	666856	431	713	6	388145	6	304306	9	121570	14	TRUE
287KBVR	SPARK_2390_C1	SPARK_2390_C1	klebpavia_published			KOX_SC8	invertebrates		Klebsiella oxytoca	strong	UNK	UNK	OL104	KOX	KOX_SC8	5712654		KL50	unknown (K50)	?-+*		0.8035	KL50_02_cpsACP,KL50_07_wcuU,KL50_09_wzx	OL104	unknown (OL104)	none	Very high	0.9914		5712654	22	259666	1385392	381	138	3	863178	3	377615	5	224537	8	FALSE
960KBVR	SPARK_1721_C1	SPARK_1721_C1	klebpavia_published			KPN_SC216	dog	other mammals	Klebsiella pneumoniae	strong	ST2055	UNK	O3b	KPN	KPN_SC160	5421642		KL14	unknown (K14)	?+	Low	0.998		O3b	O3b	none	Very high	0.9978		5421642	28	193630	783259	410	1156	8	461844	4	254190	8	86905	15	TRUE
960KBV	SPARK_1242_C1	SPARK_1242_C1	klebpavia_published			KPN_SC10	cow	other mammals	Klebsiella pneumoniae	strong	ST2703	KL34	O1_O2v2	KPN	KPN_SC7	5464903		KL34	K34	*	Very high	0.9922		O1/O2v2	O2afg	none	Very high	0.9861		5464903	28	195175	716720	431	506	6	388145	6	304490	9	121604	14	TRUE
288KBV	SPARK_632_C2	SPARK_632_C2	klebpavia_published			KPN_SC8	human - hospital carriage	human	Klebsiella pneumoniae	strong	ST29	KL30	O1_O2v2	KPN	KPN_SC9	5425897		KL30	K30	*	Very high	0.9655		O1/O2v2	O1ab	none	Very high	0.9938		5425897	26	208688	1452999	337	69	2	739383	3	376603	5	225665	9	TRUE
285KBVR	SPARK_2074_C1	SPARK_2074_C1	klebpavia_published			KPN_SC234	other birds	birds	Klebsiella pneumoniae	strong	ST4112	KL133	O1_O2v1	KPN	KPN_SC236	5359019		KL133	unknown (KL133)	none	Very high	0.9945		O1/O2v1	O2a	none	Very high	0.9877		5359019	34	157618	1990211	360	166	9	866820	2	381854	5	341034	7	TRUE
288KBVR	SPARK_1760_C1	SPARK_1760_C1	klebpavia_published			KPN_SC219	human - hospital carriage	human	Klebsiella pneumoniae	strong	ST380	KL2	O1_O2v1	KPN	KPN_SC234	5462072		KL2	K2	none	Very high	0.9975		O1/O2v1	O1ab	none	Very high	0.9996		5462072	26	210080	1939455	421	118	2	862594	2	386209	4	101344	8	TRUE
95KBV	SPARK_1391_C1	SPARK_1391_C1	klebpavia_published			KVV_SC15	human - hospital disease	human	Klebsiella variicola subsp. variicola	strong	ST596	UNK	O3_O3a	KVV	KVV_SC15	5454171		KL45	unknown (K45)	-+	Low	0.939	KL45_05_wzb,KL45_06_wzc	O3/O3a	O3/O3a	none	Very high	0.9925		5454171	23	237138	1801761	334	445	6	1037266	2	405594	4	281370	7	TRUE
289KBV	SPARK_287_C1	SPARK_287_C1	klebpavia_published			KPN_SC2	human - hospital carriage	human	Klebsiella pneumoniae	strong	ST17	KL25	O5	KPN	KPN_SC1	5569108		KL25	K25	-	High	0.9917	KL25_09_wfeD	O5	O5	*	High	0.9421		5569108	48	116023	1321964	396	19	2	738014	3	344963	6	93017	12	TRUE
959KBVR	SPARK_2238_C1	SPARK_2238_C1	klebpavia_published			KPN_SC1	human - hospital disease	human	Klebsiella pneumoniae	strong	ST307	KL102	O1_O2v2	KPN	KPN_SC2	5644556		KL102	unknown (KL102)	none	Very high	0.9927		O1/O2v2	O2afg	none	Very high	0.9845		5644556	51	110678	1286929	311	1	1	462465	3	225510	7	106871	14	TRUE
289KBVR	SPARK_1715_C1	SPARK_1715_C1	klebpavia_published			KTR_SC7	rhizoplane	plant	Klebsiella terrigena	strong	UNK	UNK	O8	KTR	KTR_SC14	5633745		KL70	unknown (K70)	-+*		0.7602	KL70_08_wcuF,KL70_09_wcmY,KL70_10_wzy,KL70_11_wclR,KL70_12_wcuT,KL70_13_wzx,KL70_14_wcuN,KL70_15_wcuC	O8	O2aeh	none	Very high	0.9917		5633745	16	352109	2280586	450	71	1	862320	2	852413	3	243151	6	FALSE
959KBV	SPARK_1227_C1	SPARK_1227_C1	klebpavia_published			KPN_SC10	cow	other mammals	Klebsiella pneumoniae	strong	ST2703	KL34	O1_O2v2	KPN	KPN_SC7	5465940		KL34	K34	*	Very high	0.9922		O1/O2v2	O2afg	none	Very high	0.9861		5465940	29	188481	717261	322	504	7	388145	6	352931	9	121549	14	TRUE
958KBVR	SPARK_2056_C1	SPARK_2056_C1	klebpavia_published			KPN_SC233	human - hospital carriage	human	Klebsiella pneumoniae	strong	ST322	KL17	O4	KPN	KPN_SC10	5408532		KL17	K17	none	Very high	0.9853		O4	O4	none	Very high	0.9976		5408532	26	208020	893891	1400	283	5	462679	5	367365	7	104930	13	TRUE
28KBV	SPARK_268_C1	SPARK_268_C1	klebpavia_published			KPN_SC24	cow	other mammals	Klebsiella pneumoniae	strong	ST1754	KL62	O1_O2v1	KPN	KPN_SC30	5410677		KL62	K62	none	Very high	0.997		O1/O2v1	O2a	none	Very high	0.9875		5410677	31	174538	2949283	433	217	3	2949283	1	439115	3	349232	5	TRUE
28KBVR	SPARK_2605_C1	SPARK_2605_C1	klebpavia_published			KQQ_SC26	human - hospital carriage	human	Klebsiella quasipneumoniae subsp. quasipneumoniae	strong	ST1246	KL1	O5	KQQ	KQQ_SC40	5503870		KL1	K1	*	High	0.9482		O5	O5	none	High	0.9461		5503870	27	203847	3099530	396	211	3	3099530	1	381351	3	97895	7	TRUE
958KBV	SPARK_562_C2	SPARK_562_C2	klebpavia_published			KPN_SC323	water - environment	water	Klebsiella pneumoniae	strong	ST5140	KL35	O1_O2v1	KPN	KPN_SC74	5368048		KL35	K35	none	Very high	0.9933		O1/O2v1	O1ab	none	Very high	0.9797		5368048	37	145082	719913	405	715	6	388245	6	155909	11	99555	19	TRUE
957KBVR	SPARK_2172_C1	SPARK_2172_C1	klebpavia_published			KGM_SC1	invertebrates		Klebsiella grimontii	strong	UNK	UNK	O1_O2v1	KGM	KGM_SC1	5746045		KL161	unknown (KL161)	-+*		0.7659	KL161_02_cpsACP,KL161_12_rmlD,KL161_13_wcuP,KL161_14,KL161_15,KL161_16_wzx	O1/O2v1	O1ab	-+*	Good	0.7229	O1/O2v1_03_wbbM,O1/O2v1_05_wbbN,O1/O2v1_07_kfoC	5746045	20	287302	1158493	599	0	0	463023	4	377374	7	132856	11	FALSE
95KBVR	SPARK_2903_C1	SPARK_2903_C1	klebpavia_published			KVV_SC6	turtle		Klebsiella variicola subsp. variicola	strong	ST7048	KL64	O3_O3a	KVV	KVV_SC7	5482286		KL64	K64	+*	Good	0.9336		O3/O3a	O3/O3a	none	Very high	0.9868		5482286	14	391592	2232502	408	190	4	1352829	2	754712	3	364226	5	TRUE
950KBVR	SPARK_1839_C1	SPARK_1839_C1	klebpavia_published			KVV_SC7	cow	other mammals	Klebsiella variicola subsp. variicola	strong	ST6238	KL49	O3_O3a	KVV	KVV_SC9	5892202		KL49	K49	+	Good	0.9892		O3/O3a	O3/O3a	none	Very high	0.9918		5892202	41	143712	1073284	417	608	7	465436	5	365323	8	87824	15	TRUE
975KBVR	SPARK_2894_C1	SPARK_2894_C1	klebpavia_published			KVV_SC10	turtle		Klebsiella variicola subsp. variicola	strong	ST4174	KL18	O5	KVV	KVV_SC10	5526615		KL18	K18	*	High	0.9328		O5	O5	none	Very high	0.9951		5526615	20	276331	1462845	425	151	3	455729	3	340369	6	173386	11	TRUE
274KBVR	SPARK_1893_C1	SPARK_1893_C1	klebpavia_published			KOH_SC45	epiphytes	plant	Klebsiella ornithinolytica	strong	UNK	UNK	UNK	KOH	KOH_SC34	5352970		KL17	unknown (K17)	?-+*		0.7511	KL17_02_cpsACP,KL17_05_wzb,KL17_07_wzy,KL17_08_wctR,KL17_09_wctS,KL17_10_wctT,KL17_11_wctU,KL17_12_wcaJ,KL17_13_wcmZ,KL17_14_wzx	O12	unknown (O12)	-+*	Low	0.7522	O12_05_wbbL,O12_08_wbbB	5352970	16	334561	1048052	2982	66	1	891238	3	401406	5	203578	8	FALSE
25KBV	SPARK_248_C2	SPARK_248_C2	klebpavia_published			KPN_SC24	cow	other mammals	Klebsiella pneumoniae	strong	ST1754	KL62	O1_O2v1	KPN	KPN_SC30	5418318		KL62	K62	none	Very high	0.997		O1/O2v1	O2a	none	Very high	0.9875		5418318	31	174784	2949682	433	398	6	2949682	1	471271	3	349232	5	TRUE
993KBVR	SPARK_2175_C1	SPARK_2175_C1	klebpavia_published			KOH_SC103	water - environment	water	Klebsiella ornithinolytica	strong	UNK	UNK	O1_O2v3	KOH	KOH_SC53	5734448		KL108	unknown (KL108)	-+*		0.7504	KL108_02_cpsACP,KL108_05_wzb,KL108_06_wzc,KL108_07_wzxC,KL108_08,KL108_09,KL108_10,KL108_11,KL108_12,KL108_13,KL108_15_wcaG,KL108_16,KL108_17_wcaI,KL108_18_rfbp,KL108_19_wcaM	O1/O2v3	O2aeh	*	High	0.933		5734448	24	238935	887416	358	29	1	447811	5	382154	7	193027	12	FALSE
25KBVR	SPARK_2768_C1	SPARK_2768_C1	klebpavia_published			KVV_SC93	water - environment	water	Klebsiella variicola subsp. variicola	strong	ST7020	KL61	O5	KVV	KVV_SC106	5361207		KL61	K61	none	Very high	0.9954		O5	O5	none	Very high	0.995		5361207	16	335075	3120291	363	74	2	3120291	1	714781	2	221490	5	TRUE
993KBV	SPARK_670_C1	SPARK_670_C1	klebpavia_published			KPN_SC336	human - hospital disease	human	Klebsiella pneumoniae	strong	ST2856	KL25	O5	KPN	KPN_SC116	5201163		KL25	K25	-	High	0.9825	KL25_09_wfeD	O5	O5	*	High	0.9429		5201163	27	192636	720240	311	11	2	383417	5	363220	8	192127	12	TRUE
992KBVR	SPARK_164_C1	SPARK_164_C1	klebpavia_published			KPN_SC69	human - hospital carriage	human	Klebsiella pneumoniae	strong	ST23	KL1	O1_O2v2	KPN	KPN_SC53	5474023		KL1	K1	none	Very high	0.9999		O1/O2v2	O1ab	none	Very high	0.9913		5474023	37	147947	1265090	489	465	8	448910	4	203821	8	74992	17	TRUE
260KBV	SPARK_1431_C1	SPARK_1431_C1	klebpavia_published			KPN_SC40	human - hospital carriage	human	Klebsiella pneumoniae	strong	ST76	KL10	O3_O3a	KPN	KPN_SC25	5577180		KL10	K10	none	Very high	0.9673		O3/O3a	O3/O3a	+	Good	0.9789		5577180	44	126754	1216511	311	515	4	763164	3	377241	5	141535	8	TRUE
260KBVR	SPARK_2932_C1	SPARK_2932_C1	klebpavia_published			KGM_SC1	invertebrates		Klebsiella grimontii	strong	UNK	UNK	O1_O2v1	KGM	KGM_SC1	5764422		KL124	unknown (KL124)	?-+*		0.7305	KL124_02_cpsACP,KL124_08_wctK,KL124_09_wcuP,KL124_10_wclJ,KL124_11_wzy,KL124_12,KL124_13_wcuA,KL124_14_wcaL,KL124_15_wzx,KL124_17_wclK,KL124_18_rmlB,KL124_20_rmlD,KL124_21_rmlC	O1/O2v1	O1ab	-+*	Good	0.7229	O1/O2v1_03_wbbM,O1/O2v1_05_wbbN,O1/O2v1_07_kfoC	5764422	19	303391	1510930	341	366	1	908763	3	809537	4	184586	7	FALSE
992KBV	SPARK_1127_C1	SPARK_1127_C1	klebpavia_published			KPN_SC9	cow	other mammals	Klebsiella pneumoniae	strong	ST3068	KL119	O4	KPN	KPN_SC12	5586775		KL119	unknown (KL119)	none	Very high	0.9998		O4	O4	none	Very high	0.9999		5586775	38	147020	812821	387	451	5	383699	5	265591	8	94749	15	TRUE
991KBVR	SPARK_2882_C1	SPARK_2882_C1	klebpavia_published			KGM_SC30	surface - environment	surface	Klebsiella grimontii	strong	UNK	KL29	O1_O2v1	KGM	KGM_SC26	5816104		KL29	K29	+	Good	0.9981		O1/O2v1	O1ab	-+*	Good	0.7229	O1/O2v1_03_wbbM,O1/O2v1_05_wbbN,O1/O2v1_07_kfoC	5816104	35	166174	1275641	345	0	0	449095	5	283698	8	103536	14	FALSE
261KBV	SPARK_530_C1	SPARK_530_C1	klebpavia_published			KAG_SC6	human - hospital carriage	human	Klebsiella aerogenes	strong	UNK	UNK	O5	KAG	KAG_SC6	5028370		KL68	unknown (K68)	?-+*		0.785	KL68_02_cpsACP,KL68_09_wclV,KL68_10_wckX,KL68_11_wckW,KL68_16_wcuC	O5	O5	*	High	0.9364		5028370	22	228562	1152037	313	452	3	762396	3	400051	5	245928	8	FALSE
261KBVR	SPARK_2392_C1	SPARK_2392_C1	klebpavia_published			KAG_SC8	invertebrates		Klebsiella aerogenes	strong	UNK	UNK	O3_O3a	KAG	KAG_SC7	5164887		KL119	unknown (KL119)	?-+*		0.7026	KL119_02_cpsACP,KL119_05_wzb,KL119_06_wzc,KL119_07_wzy,KL119_08,KL119_09,KL119_10,KL119_11,KL119_12_wzx,KL119_13_pglJ,KL119_14,KL119_15_manC,KL119_16_manB,KL119_17_wcaJ	O3/O3a	O3/O3a	none	Very high	0.9512		5164887	22	234768	1167133	557	53	2	908672	3	353867	5	201509	9	FALSE
991KBV	SPARK_560_C1	SPARK_560_C1	klebpavia_published			KPC_SC23	water - environment	water	Klebsiella planticola	strong	UNK	UNK	O1_O2v3	KPC	KPC_SC7	6013521		KL79	unknown (K79)	+		0.9984		O1/O2v3	O2a	none	High	0.9493		6013521	60	100225	1119810	306	129	2	383828	5	287887	8	81927	15	FALSE
990KBVR	SPARK_1724_C1	SPARK_1724_C1	klebpavia_published			KQQ_SC21	human - hospital carriage	human	Klebsiella quasipneumoniae subsp. quasipneumoniae	strong	ST6980	KL101	O3_O3a	KQQ	KQQ_SC14	5209015		KL101	unknown (KL101)	none	Very high	0.9581		O3/O3a	O3/O3a	none	Very high	0.9604		5209015	21	248048	2040581	354	313	2	449176	3	433785	5	215675	8	TRUE
262KBV	SPARK_326_C1	SPARK_326_C1	klebpavia_published			KQS_SC19	cow	other mammals	Klebsiella quasipneumoniae subsp. similipneumoniae	strong	ST5569	KL47	OL103	KQS	KQS_SC23	5107823		KL47	K47	?*	Good	0.9534		OL103	unknown (OL103)	none	Very high	0.9856		5107823	19	268833	1367980	301	19	2	761539	3	457619	4	314802	7	TRUE
262KBVR	SPARK_2389_C1	SPARK_2389_C1	klebpavia_published			KOX_SC8	invertebrates		Klebsiella oxytoca	strong	UNK	UNK	OL104	KOX	KOX_SC8	5711993		KL50	unknown (K50)	?-+*		0.8035	KL50_02_cpsACP,KL50_07_wcuU,KL50_09_wzx	OL104	unknown (OL104)	none	Very high	0.9914		5711993	18	317333	1385318	585	113	3	907350	3	494376	4	216863	8	FALSE
990KBV	SPARK_1366_C1	SPARK_1366_C1	klebpavia_published			KPN_SC9	cow	other mammals	Klebsiella pneumoniae	strong	ST3068	KL119	O4	KPN	KPN_SC12	5568153		KL119	unknown (KL119)	none	Very high	0.9998		O4	O4	none	Very high	0.9999		5568153	92	60523.4	818172	257	388	2	383874	5	255504	9	94749	15	TRUE
98KBVR	SPARK_2889_C1	SPARK_2889_C1	klebpavia_published			KVV_SC6	turtle		Klebsiella variicola subsp. variicola	strong	ST7048	UNK	O3_O3a	KVV	KVV_SC7	5483114		KL64	unknown (K64)	?+*	Low	0.9374		O3/O3a	O3/O3a	none	Very high	0.9867		5483114	16	342695	2063839	418	482	4	1349344	2	798253	3	344480	5	TRUE
263KBV	SPARK_861_C1	SPARK_861_C1	klebpavia_published			KPN_SC2	human - hospital disease	human	Klebsiella pneumoniae	strong	ST20	KL22	O1_O2v2	KPN	KPN_SC1	5428702		KL22	K22	-	Good	0.9907	KL22_17	O1/O2v2	O2afg	none	Very high	0.9838		5428702	29	187197	1968913	325	335	2	760724	2	377592	4	101081	8	TRUE
98KBV	SPARK_544_C1	SPARK_544_C1	klebpavia_published			KOH_SC15	water - environment	water	Klebsiella ornithinolytica	strong	UNK	UNK	O1_O2v3	KOH	KOH_SC15	5589438		KL45	unknown (K45)	-+*		0.8405	KL45_02_cpsACP,KL45_05_wzb,KL45_06_wzc	O1/O2v3	O2aeh	*	High	0.9328		5589438	16	349340	1592156	491	78	1	1028558	3	389545	4	344492	7	FALSE
263KBVR	SPARK_40_C1	SPARK_40_C1	klebpavia_published			KPN_SC2	human - hospital disease	human	Klebsiella pneumoniae	strong	ST17	KL38	O1_O2v2	KPN	KPN_SC1	5233876		KL38	K38	none	Very high	0.9898		O1/O2v2	O2afg	none	Very high	0.9845		5233876	24	218078	929153	373	361	2	902706	3	370213	6	157274	9	TRUE
989KBVR	SPARK_2115_C1	SPARK_2115_C1	klebpavia_published			KOH_SC98	soil	plant	Klebsiella ornithinolytica	strong	UNK	UNK	O1_O2v3	KOH	KOH_SC54	5558045		KL29	unknown (K29)	?-+*		0.7709	KL29_02_cpsACP,KL29_08_wcuD,KL29_09_wcuE,KL29_12_wckH,KL29_13_wzx	O1/O2v3	O2aeh	*	High	0.9329		5558045	22	252638	1084216	494	161	2	449623	4	375093	6	109705	11	FALSE
994KBV	SPARK_1101_C1	SPARK_1101_C1	klebpavia_published			KPN_SC11	human - hospital disease	human	Klebsiella pneumoniae	strong	ST392	KL27	O4	KPN	KPN_SC16	5304190		KL27	K27	none	Very high	0.9927		O4	O4	?-	Good	0.9971	O4_06_glycosyltransferase	5304190	32	165756	915823	332	72	2	382986	4	286705	7	99808	13	TRUE
994KBVR	SPARK_2418_C1	SPARK_2418_C1	klebpavia_published			KPN_SC16	other birds	birds	Klebsiella pneumoniae	strong	ST1948	KL24	O1_O2v1	KPN	KPN_SC17	5335930		KL24	K24	none	Very high	0.9923		O1/O2v1	O1ab	none	Very high	0.9834		5335930	22	242542	1648854	423	387	2	446023	3	393099	6	243945	9	TRUE
259KBVR	SPARK_2754_C1	SPARK_2754_C1	klebpavia_published			KPT_SC4	surface - environment	surface	Klebsiella pasteurii	strong	UNK	UNK	O1_O2v1	KPT	KPT_SC6	5890903		KL161	unknown (KL161)	-+*		0.7672	KL161_02_cpsACP,KL161_12_rmlD,KL161_13_wcuP,KL161_14,KL161_15,KL161_16_wzx,KL161_18_ugd	O1/O2v1	O1ab	-+*	Good	0.7248	O1/O2v1_03_wbbM,O1/O2v1_05_wbbN,O1/O2v1_07_kfoC	5890903	21	280519	1190165	324	402	3	909396	3	545308	5	519054	7	FALSE
259KBV	SPARK_516_C1	SPARK_516_C1	klebpavia_published			KAG_SC76	human - hospital carriage	human	Klebsiella aerogenes	strong	UNK	UNK	UNK	KAG	KAG_SC70	5033068		KL167	unknown (KL167)	-*		0.7356	KL167_02_cpsACP,KL167_07_wzy,KL167_08_wckL,KL167_09_wzx,KL167_13_wbaZ,KL167_14_wbaP,KL167_15_wcuI,KL167_16_wcuC,KL167_17	O1/O2v1	unknown (O2a)	?-*		0.6993	O1/O2v1_02_wzt,O1/O2v1_03_wbbM,O1/O2v1_04_glf,O1/O2v1_05_wbbN,O1/O2v1_06_wbbO,O1/O2v1_07_kfoC	5033068	19	264898	2279167	451	39	1	763432	2	404156	4	205596	7	FALSE
9KBV	SPARK_267_C1	SPARK_267_C1	klebpavia_published			KVV_SC87	cow	other mammals	Klebsiella variicola subsp. variicola	strong	ST7009	KL39	O5	KVV	KVV_SC52	5542332		KL39	K39	+*	Good	0.9182		O5	O5	none	Very high	0.995		5542332	13	426333	3200308	517	199	5	3200308	1	771715	2	371513	5	TRUE
254KBVR	SPARK_2417_C2	SPARK_2417_C2	klebpavia_published			KOH_SC50	other birds	birds	Klebsiella ornithinolytica	strong	UNK	UNK	O1_O2v3	KOH	KOH_SC35	5630879		KL45	unknown (K45)	-+*		0.8407	KL45_02_cpsACP,KL45_05_wzb,KL45_06_wzc	O1/O2v3	O2aeh	*	High	0.932		5630879	12	469240	1525396	5011	19	1	920158	3	855949	4	364287	6	FALSE
99KBVR	SPARK_2898_C1	SPARK_2898_C1	klebpavia_published			KVV_SC6	turtle		Klebsiella variicola subsp. variicola	strong	ST7048	KL64	O3_O3a	KVV	KVV_SC7	5481938		KL64	K64	+*	Good	0.9336		O3/O3a	O3/O3a	none	Very high	0.9868		5481938	17	322467	1838533	418	135	2	1349247	2	798248	3	386920	5	TRUE
99KBV	SPARK_699_C1	SPARK_699_C1	klebpavia_published			KPN_SC339	human - hospital disease	human	Klebsiella pneumoniae	strong	ST145	KL35	O1_O2v1	KPN	KPN_SC154	5644250		KL35	K35	none	Very high	0.9881		O1/O2v1	O1ab	none	Very high	0.9988		5644250	25	225770	1990501	393	942	9	1026199	2	376285	5	176456	8	TRUE
255KBV	SPARK_1430_C1	SPARK_1430_C1	klebpavia_published			KPN_SC92	human - hospital carriage	human	Klebsiella pneumoniae	strong	ST391	KL30	O1_O2v2	KPN	KPN_SC83	5471986		KL30	K30	*	Very high	0.9645		O1/O2v2	O1ab	none	Very high	0.9947		5471986	53	103245	1451966	224	84	2	764404	3	378052	5	145326	10	TRUE
255KBVR	SPARK_2418_C2	SPARK_2418_C2	klebpavia_published			KOH_SC50	other birds	birds	Klebsiella ornithinolytica	strong	UNK	UNK	O1_O2v3	KOH	KOH_SC35	5630148		KL45	unknown (K45)	-+*		0.8407	KL45_02_cpsACP,KL45_05_wzb,KL45_06_wzc	O1/O2v3	O2aeh	*	High	0.932		5630148	16	351884	1186422	310	0	0	920060	3	403732	5	364483	8	FALSE
999KBVR	SPARK_2258_C1	SPARK_2258_C1	klebpavia_published			KAG_SC50	water - environment	water	Klebsiella aerogenes	strong	UNK	UNK	O3_O3a	KAG	KAG_SC28	5392196		KL68	unknown (K68)	?-+*		0.786	KL68_02_cpsACP,KL68_09_wclV,KL68_10_wckX,KL68_11_wckW,KL68_16_wcuC	O3/O3a	O3/O3a	none	Very high	0.9509		5392196	30	179740	725077	1385	455	5	443831	5	370244	7	87043	12	FALSE
999KBV	SPARK_1330_C2	SPARK_1330_C2	klebpavia_published			KPC_SC2	human - hospital carriage	human	Klebsiella planticola	strong	UNK	UNK	UNK	KPC	KPC_SC3	5918508		KL107	unknown (KL107)	-+*		0.7766	KL107_02_cpsACP,KL107_05_wzb,KL107_06_wzc,KL107_07_wbaP,KL107_08,KL107_09,KL107_10	OL102	unknown (OL102)	-*		0.8119	OL102_05_wbbL,OL102_06_rhamnan,OL102_07_wzm,OL102_08_wzt	5918508	75	78913.4	1144326	301	321	2	381783	5	358178	8	81931	14	FALSE
256KBV	SPARK_328_C1	SPARK_328_C1	klebpavia_published			KPN_SC4	cow	other mammals	Klebsiella pneumoniae	strong	ST485	KL8	O3b	KPN	KPN_SC4	5322160		KL8	K8	none	Very high	0.9976		O3b	O3b	none	Very high	0.9963		5322160	21	253436	1238437	388	287	2	763935	3	472454	5	370695	8	TRUE
998KBVR	SPARK_1810_C1	SPARK_1810_C1	klebpavia_published			KOH_SC43	human - hospital carriage	human	Klebsiella ornithinolytica	strong	UNK	UNK	O1_O2v3	KOH	KOH_SC20	5616564		KL139	unknown (KL139)	-+*		0.9277	KL139_02_cpsACP	O1/O2v3	unknown (O1/O2v3)	*	High	0.9331		5616564	48	117012	1097967	312	102	1	444576	4	264875	7	94202	14	FALSE
989KBV	SPARK_19_C1	SPARK_19_C1	klebpavia_published			KMG_SC9	human - hospital carriage	human	Klebsiella michiganensis	strong	UNK	KL181	O1_O2v1	KMG	KMG_SC11	6315210		KL181	unknown (KL181)	*	High	0.947		O1/O2v1	O1ab	?-+*	Good	0.7224	O1/O2v1_03_wbbM,O1/O2v1_05_wbbN,O1/O2v1_07_kfoC	6315210	56	112772	581996	301	131	2	383991	7	241025	12	124817	19	FALSE
256KBVR	SPARK_2128_C1	SPARK_2128_C1	klebpavia_published			KTR_SC10	epiphytes	plant	Klebsiella terrigena	strong	UNK	KL160	O8	KTR	KTR_SC15	5532912		KL160	unknown (KL160)	*	Very high	0.9941		O8	O2aeh	none	Very high	0.9923		5532912	16	345807	2200851	380	533	4	919630	2	793832	3	259093	6	FALSE
997KBVR	SPARK_2781_C3	SPARK_2781_C3	klebpavia_published			KAG_SC19	water - environment	water	Klebsiella aerogenes	strong	UNK	UNK	UNK	KAG	KAG_SC17	5063076		KL65	unknown (K65)	?-+*		0.7272	KL65_02_cpsACP,KL65_07_wzy,KL65_08_wcuC,KL65_09_wcuE,KL65_10_wcuO,KL65_11_wbaZ,KL65_13_wzx,KL65_14_wcuN,KL65_15_wcuS,KL65_16_rmlA,KL65_17_rmlC,KL65_18_rmlD	OL102	unknown (OL102)	-*		0.8205	OL102_05_wbbL,OL102_06_rhamnan,OL102_07_wzm,OL102_08_wzt	5063076	23	220134	1213977	436	214	2	444666	4	402352	6	101410	11	FALSE
257KBV	SPARK_1482_C1	SPARK_1482_C1	klebpavia_published			KOH_SC11	water - environment	water	Klebsiella ornithinolytica	strong	UNK	UNK	O1_O2v3	KOH	KOH_SC1	5579105		KL149	unknown (KL149)	-+*		0.7512	KL149_02_cpsACP,KL149_05_wzb,KL149_08,KL149_09,KL149_10_wzx,KL149_11,KL149_12,KL149_13	O1/O2v3	O2aeh	*	High	0.9331		5579105	22	253596	1068287	319	173	2	763867	3	452567	5	333294	8	FALSE
257KBVR	SPARK_2187_C1	SPARK_2187_C1	klebpavia_published			KOH_SC36	human - hospital carriage	human	Klebsiella ornithinolytica	strong	UNK	UNK	O1_O2v3	KOH	KOH_SC6	5402866		KL14	unknown (K14)	-+*		0.8309	KL14_02_cpsACP,KL14_13	O1/O2v3	O2aeh	*	High	0.9331		5402866	14	385919	1111504	627	0	0	917776	3	765666	4	375271	7	FALSE
997KBV	SPARK_507_C2	SPARK_507_C2	klebpavia_published			KOX_SC4	human - hospital carriage	human	Klebsiella oxytoca	strong	UNK	UNK	OL104	KOX	KOX_SC3	5732103		KL27	unknown (K27)	?-+*		0.7918	KL27_02_cpsACP,KL27_08_wckI,KL27_09_wckS,KL27_10_wckR,KL27_13_wckQ,KL27_15_wctE,KL27_16_wctF	OL104	unknown (OL104)	none	Very high	0.9926		5732103	33	173700	1105220	323	262	1	382298	5	298883	8	106648	15	FALSE
996KBVR	SPARK_1860_C1	SPARK_1860_C1	klebpavia_published			KPN_SC20	pig	other mammals	Klebsiella pneumoniae	strong	ST1102	KL63	O1_O2v2	KPN	KPN_SC22	5790321		KL63	K63	none	Very high	0.9936		O1/O2v2	O1ab	none	Very high	0.9928		5790321	25	231613	1519270	890	389	3	445121	4	368703	7	109360	11	TRUE
258KBV	SPARK_656_C1	SPARK_656_C1	klebpavia_published			KPN_SC106	cow	other mammals	Klebsiella pneumoniae	strong	ST1966	KL11	O3_O3a	KPN	KPN_SC27	5382423		KL11	K11	*	High	0.9236		O3/O3a	O3/O3a	none	Very high	0.9878		5382423	25	215297	1485445	378	73	1	763443	3	363636	5	102884	9	TRUE
996KBV	SPARK_1356_C1	SPARK_1356_C1	klebpavia_published			KPN_SC72	cow	other mammals	Klebsiella pneumoniae	strong	ST5177	KL42	O4	KPN	KPN_SC14	5377762		KL42	K42	none	Very high	0.9981		O4	O4	none	Very high	0.9994		5377762	65	82734.8	752700	300	532	6	382356	5	364015	7	94493	13	TRUE
258KBVR	SPARK_2864_C1	SPARK_2864_C1	klebpavia_published			KVV_SC108	surface - environment	surface	Klebsiella variicola subsp. variicola	strong	ST7046	KL61	O3_O3a	KVV	KVV_SC45	5367301		KL61	K61	none	Very high	0.999		O3/O3a	O3/O3a	+	Good	0.9858		5367301	23	233361	2115523	367	51	3	913443	2	394386	4	171142	7	TRUE
995KBVR	SPARK_1704_C1	SPARK_1704_C1	klebpavia_published			KOH_SC40	endophytes	plant	Klebsiella ornithinolytica	strong	UNK	UNK	O1_O2v3	KOH	KOH_SC6	5561977		KL52	unknown (K52)	-+*		0.9251	KL52_02_cpsACP	O1/O2v3	O2aeh	*	High	0.9324		5561977	23	241825	1040151	2516	186	2	445714	4	395530	6	109500	10	FALSE
995KBV	SPARK_156_C1	SPARK_156_C1	klebpavia_published			KVV_SC7	human - hospital carriage	human	Klebsiella variicola subsp. variicola	strong	ST6238	KL49	UNK	KVV	KVV_SC9	5586459		KL49	K49	+	Good	0.9891		O3/O3a	unknown (O3/O3a)	+	Low	0.9916		5586459	25	223458	1075042	417	1175	6	382912	4	357929	7	154062	12	TRUE
998KBV	SPARK_133_C1	SPARK_133_C1	klebpavia_published			KPN_SC186	human - hospital carriage	human	Klebsiella pneumoniae	strong	ST5176	KL30	O1_O2v1	KPN	KPN_SC155	5514955		KL30	K30	none	Very high	0.9911		O1/O2v1	unknown (O1/O2v1)	none	Very high	0.9821		5514955	40	137874	707010	338	744	6	381951	6	218366	9	99731	16	TRUE
976KBV	SPARK_609_C1	SPARK_609_C1	klebpavia_published			KPN_SC7	human - hospital carriage	human	Klebsiella pneumoniae	strong	ST36	KL27	O1_O2v2	KPN	KPN_SC8	5468128		KL27	K27	none	Very high	0.9997		O1/O2v2	O2afg	none	Very high	0.9844		5468128	37	147787	1011924	302	1	1	386942	5	318990	8	97760	13	TRUE
264KBV	SPARK_124_C1	SPARK_124_C1	klebpavia_published			KPN_SC89	human - hospital carriage	human	Klebsiella pneumoniae	strong	ST202	UNK	OL13	KPN	KPN_SC82	5186061		KL124	unknown (KL124)	?-	Low	0.9674	KL124_17_wclK	OL13	O13	-	High	0.9514	OL13_09_glycosylhydrolase	5186061	17	305062	1381234	339	2	2	759164	3	594827	4	359178	7	TRUE
988KBVR	SPARK_1818_C1	SPARK_1818_C1	klebpavia_published			KPN_SC69	human - hospital disease	human	Klebsiella pneumoniae	strong	ST23	KL1	O1_O2v2	KPN	KPN_SC53	5552045		KL1	K1	none	Very high	1		O1/O2v2	O2afg	none	Very high	0.9913		5552045	30	185068	1216877	388	738	5	449675	4	308865	7	86516	14	TRUE
981KBV	SPARK_1568_C1	SPARK_1568_C1	klebpavia_published			KPN_SC5	human - hospital disease	human	Klebsiella pneumoniae	strong	ST3655	KL140	O1_O2v2	KPN	KPN_SC5	5392385		KL140	unknown (KL140)	none	Very high	0.9999		O1/O2v2	O2afg	none	Very high	0.9845		5392385	40	134810	818905	378	595	7	385848	5	318193	8	99992	14	TRUE
270KBV	SPARK_1238_C2	SPARK_1238_C2	klebpavia_published			KAG_SC2	cow	other mammals	Klebsiella aerogenes	strong	UNK	UNK	UNK	KAG	KAG_SC2	5338385		KL119	unknown (KL119)	-+*		0.7025	KL119_02_cpsACP,KL119_05_wzb,KL119_06_wzc,KL119_07_wzy,KL119_08,KL119_09,KL119_10,KL119_11,KL119_12_wzx,KL119_13_pglJ,KL119_14,KL119_15_manC,KL119_16_manB,KL119_17_wcaJ	O1/O2v1	unknown (O2a)	-*		0.7141	O1/O2v1_02_wzt,O1/O2v1_03_wbbM,O1/O2v1_04_glf,O1/O2v1_05_wbbN,O1/O2v1_06_wbbO,O1/O2v1_07_kfoC	5338385	20	266919	1336194	303	238	3	755164	3	477069	4	193142	8	FALSE
980KBVR	SPARK_2646_C2	SPARK_2646_C2	klebpavia_published			KPN_SC266	dog	other mammals	Klebsiella pneumoniae	strong	ST1662	KL125	O5	KPN	KPN_SC157	5858093		KL125	unknown (KL125)	*	High	0.9033		O5	O5	*	High	0.9437		5858093	44	133138	734881	423	385	7	454386	5	230582	8	99509	15	TRUE
270KBVR	SPARK_2460_C1	SPARK_2460_C1	klebpavia_published			KOH_SC14	rhizosphere	plant	Klebsiella ornithinolytica	strong	UNK	UNK	O1_O2v3	KOH	KOH_SC16	5386461		KL36	unknown (K36)	-+*		0.7834	KL36_02_cpsACP,KL36_14_wcuM,KL36_15,KL36_16_wckT,KL36_17_wzx	O1/O2v3	O2aeh	*	High	0.9326		5386461	19	283498	1385837	600	389	2	895773	3	398290	5	197809	8	FALSE
980KBV	SPARK_925_C1	SPARK_925_C1	klebpavia_published			KMG_SC94	cow	other mammals	Klebsiella michiganensis	strong	UNK	UNK	O1_O2v1	KMG	KMG_SC52	6086479		KL161	unknown (KL161)	-+*		0.7771	KL161_02_cpsACP,KL161_12_rmlD,KL161_13_wcuP,KL161_14,KL161_15,KL161_16_wzx	O1/O2v1	O1ab	-+*	Good	0.7241	O1/O2v1_03_wbbM,O1/O2v1_05_wbbN,O1/O2v1_07_kfoC	6086479	35	173899	628425	320	202	3	385863	6	213337	11	116379	18	FALSE
97KBVR	SPARK_2900_C1	SPARK_2900_C1	klebpavia_published			KVV_SC6	turtle		Klebsiella variicola subsp. variicola	strong	ST7048	KL64	O3_O3a	KVV	KVV_SC7	5482063		KL64	K64	?-+*	Good	0.9344	KL64_18_manC	O3/O3a	O3/O3a	?-+	Good	0.9873	O3/O3a_01_manC	5482063	16	342629	2275353	422	938	5	1349409	2	757874	3	220699	5	TRUE
271KBV	SPARK_773_C1	SPARK_773_C1	klebpavia_published			KPN_SC22	human - hospital disease	human	Klebsiella pneumoniae	strong	ST441	KL62	O1_O2v1	KPN	KPN_SC1	5248671		KL62	K62	none	Very high	0.999		O1/O2v1	O2a	none	Very high	0.9892		5248671	26	201872	1365971	302	453	4	754342	3	674120	4	124933	8	TRUE
271KBVR	SPARK_2766_C1	SPARK_2766_C1	klebpavia_published			KOH_SC16	water - environment	water	Klebsiella ornithinolytica	strong	UNK	UNK	O12	KOH	KOH_SC22	5383015		KL182	unknown (KL182)	?-+*		0.7457	KL182_02_cpsACP,KL182_05_wzb,KL182_06_wzc,KL182_07_wzy,KL182_08_wckT,KL182_09,KL182_10,KL182_11_wcqP,KL182_12_wcaJ,KL182_13,KL182_14_wzx,KL182_15_wcqF,KL182_16_wcsF	O12	O12	-+*	Good	0.7528	O12_05_wbbL,O12_08_wbbB	5383015	21	256334	1928062	304	43	2	895656	2	444663	4	372102	7	FALSE
97KBV	SPARK_944_C1	SPARK_944_C1	klebpavia_published			KVV_SC38	human - hospital disease	human	Klebsiella variicola subsp. variicola	strong	ST146	KL53	O3_O3a	KVV	KVV_SC33	5527432		KL53	K53	+	Good	0.9973		O3/O3a	O3/O3a	none	Very high	0.9881		5527432	17	325143	2143747	1083	204	3	1034619	2	389612	4	171113	8	TRUE
979KBVR	SPARK_1636_C2	SPARK_1636_C2	klebpavia_published			KPN_SC213	human - hospital carriage	human	Klebsiella pneumoniae	strong	ST589	KL125	O3_O3a	KPN	KPN_SC158	5546783		KL125	unknown (KL125)	?*	Good	0.9033		O3/O3a	O3/O3a	*	Very high	0.9538		5546783	41	135287	802640	441	214	4	455455	5	322270	8	92981	14	TRUE
272KBV	SPARK_536_C2	SPARK_536_C2	klebpavia_published			KOH_SC15	turtle		Klebsiella ornithinolytica	strong	UNK	UNK	O1_O2v3	KOH	KOH_SC15	5588772		KL45	unknown (K45)	-+*		0.8417	KL45_02_cpsACP,KL45_05_wzb,KL45_06_wzc	O1/O2v3	O2aeh	*	High	0.9328		5588772	28	199599	1038106	330	116	2	754011	4	389545	6	234540	9	FALSE
979KBV	SPARK_920_C1	SPARK_920_C1	klebpavia_published			KOX_SC78	human - hospital disease	human	Klebsiella oxytoca	strong	UNK	UNK	O5	KOX	KOX_SC44	5916376		KL169	unknown (KL169)	?-		0.9915	KL169_22,KL169_23_wzx,KL169_24	O5	O5	?*	Good	0.8188		5916376	36	164344	911305	338	676	5	386226	6	198786	10	111009	17	FALSE
272KBVR	SPARK_1889_C1	SPARK_1889_C1	klebpavia_published			KOH_SC44	rhizoplane	plant	Klebsiella ornithinolytica	strong	UNK	UNK	O1_O2v3	KOH	KOH_SC39	5345748		KL6	unknown (K6)	-+*		0.8818	KL6_02_cpsACP	O1/O2v3	O2aeh	*	High	0.9327		5345748	13	411211	1185909	412	391	3	895414	3	759591	4	340055	7	FALSE
978KBVR	SPARK_2675_C1	SPARK_2675_C1	klebpavia_published			KGM_SC12	cow	other mammals	Klebsiella grimontii	strong	UNK	UNK	O1_O2v1	KGM	KGM_SC12	5652939		KL124	unknown (KL124)	?-+*		0.7301	KL124_02_cpsACP,KL124_08_wctK,KL124_09_wcuP,KL124_10_wclJ,KL124_11_wzy,KL124_12,KL124_13_wcuA,KL124_14_wcaL,KL124_15_wzx,KL124_17_wclK,KL124_18_rmlB,KL124_20_rmlD,KL124_21_rmlC	O1/O2v1	O1ab	-+*	Good	0.7232	O1/O2v1_03_wbbM,O1/O2v1_05_wbbN,O1/O2v1_07_kfoC	5652939	27	209368	1156935	336	465	3	455562	5	323115	8	151693	13	FALSE
978KBV	SPARK_251_C3	SPARK_251_C3	klebpavia_published			KPN_SC6	cow	other mammals	Klebsiella pneumoniae	strong	ST727	KL23	O1_O2v2	KPN	KPN_SC6	5383034		KL23	K23	none	Very high	0.999		O1/O2v2	O2afg	none	Very high	0.9851		5383034	21	256335	1627512	450	3	3	386315	4	331979	7	285397	10	TRUE
273KBV	SPARK_1231_C2	SPARK_1231_C2	klebpavia_published			KAG_SC2	cow	other mammals	Klebsiella aerogenes	strong	UNK	UNK	UNK	KAG	KAG_SC2	5303118		KL119	unknown (KL119)	-+*		0.7025	KL119_02_cpsACP,KL119_05_wzb,KL119_06_wzc,KL119_07_wzy,KL119_08,KL119_09,KL119_10,KL119_11,KL119_12_wzx,KL119_13_pglJ,KL119_14,KL119_15_manC,KL119_16_manB,KL119_17_wcaJ	O1/O2v1	unknown (O2a)	-*		0.7141	O1/O2v1_02_wzt,O1/O2v1_03_wbbM,O1/O2v1_04_glf,O1/O2v1_05_wbbN,O1/O2v1_06_wbbO,O1/O2v1_07_kfoC	5303118	27	196412	1203790	301	335	2	752520	3	461662	5	192152	9	FALSE
273KBVR	SPARK_2485_C1	SPARK_2485_C1	klebpavia_published			KOH_SC8	sheep	other mammals	Klebsiella ornithinolytica	strong	UNK	UNK	O1_O2v3	KOH	KOH_SC2	5404110		KL35	unknown (K35)	-+*		0.8529	KL35_02_cpsACP,KL35_10_wckL	O1/O2v3	O2aeh	*	High	0.9332		5404110	19	284427	1038573	499	195	2	894874	3	442016	5	343819	8	FALSE
977KBVR	SPARK_2747_C3	SPARK_2747_C3	klebpavia_published			KPN_SC55	surface - environment	surface	Klebsiella pneumoniae	strong	ST290	KL21	O1_O2v1	KPN	KPN_SC36	5210125		KL21	K21	*	Very high	0.9857		O1/O2v1	O1ab	none	Very high	0.9811		5210125	21	248101	917150	465	846	6	455565	4	363176	7	191254	10	TRUE
977KBV	SPARK_603_C1	SPARK_603_C1	klebpavia_published			KPN_SC7	human - hospital carriage	human	Klebsiella pneumoniae	strong	ST36	KL27	O1_O2v2	KPN	KPN_SC8	5467134		KL27	K27	none	Very high	0.9997		O1/O2v2	O2afg	none	Very high	0.9844		5467134	31	176359	1337773	352	1	1	386937	5	336718	8	99807	13	TRUE
274KBV	SPARK_1242_C2	SPARK_1242_C2	klebpavia_published			KAG_SC2	cow	other mammals	Klebsiella aerogenes	strong	UNK	UNK	UNK	KAG	KAG_SC2	5301780		KL119	unknown (KL119)	-+*		0.7025	KL119_02_cpsACP,KL119_05_wzb,KL119_06_wzc,KL119_07_wzy,KL119_08,KL119_09,KL119_10,KL119_11,KL119_12_wzx,KL119_13_pglJ,KL119_14,KL119_15_manC,KL119_16_manB,KL119_17_wcaJ	O1/O2v1	unknown (O2a)	-*		0.7141	O1/O2v1_02_wzt,O1/O2v1_03_wbbM,O1/O2v1_04_glf,O1/O2v1_05_wbbN,O1/O2v1_06_wbbO,O1/O2v1_07_kfoC	5301780	23	230512	1202911	304	203	2	751337	3	470850	5	192149	9	FALSE
976KBVR	SPARK_2169_C1	SPARK_2169_C1	klebpavia_published			KPN_SC33	rhizosphere	plant	Klebsiella pneumoniae	strong	ST37	UNK	O3b	KPN	KPN_SC6	5476783		KL46	unknown (K46)	?+*	Low	0.9873		O3b	O3b	none	Very high	0.9914		5476783	50	109536	1199298	305	381	3	455714	4	368332	7	104190	12	TRUE
981KBVR	SPARK_1786_C1	SPARK_1786_C1	klebpavia_published			KOH_SC5	rhizoplane	plant	Klebsiella ornithinolytica	strong	UNK	UNK	O1_O2v3	KOH	KOH_SC5	5361487		KL101	unknown (KL101)	-+*		0.73	KL101_02_cpsACP,KL101_05_wzb,KL101_06_wzc,KL101_08_wcaA,KL101_09_wcuP,KL101_10_wcuR,KL101_11,KL101_12_wzy,KL101_13_wcqP,KL101_14_wzx,KL101_15_wcuN,KL101_17_rmlB,KL101_18_rmlA,KL101_19_rmlD,KL101_20_rmlC	O1/O2v3	O2aeh	*	High	0.933		5361487	17	315382	1446962	340	354	2	454061	4	436993	6	254400	9	FALSE
26KBVR	SPARK_2904_C1	SPARK_2904_C1	klebpavia_published			KVV_SC111	turtle		Klebsiella variicola subsp. variicola	strong	ST4033	KL10	O5	KVV	KVV_SC104	5683512		KL10	K10	+	Good	0.9634		O5	O5	none	Very high	0.9957		5683512	21	270643	3106529	417	194	4	3106529	1	487288	3	178656	6	TRUE
26KBV	SPARK_248_C1	SPARK_248_C1	klebpavia_published			KPN_SC24	cow	other mammals	Klebsiella pneumoniae	strong	ST1754	KL62	O1_O2v1	KPN	KPN_SC30	5412053		KL62	K62	none	Very high	0.997		O1/O2v1	O2a	none	Very high	0.9875		5412053	30	180402	2949520	422	154	5	2949520	1	369959	3	101874	6	TRUE
982KBV	SPARK_316_C2	SPARK_316_C2	klebpavia_published			KPN_SC5	human - hospital carriage	human	Klebsiella pneumoniae	strong	ST3655	KL140	O1_O2v2	KPN	KPN_SC5	5668327		KL140	unknown (KL140)	none	Very high	0.9999		O1/O2v2	O2afg	none	Very high	0.9845		5668327	69	82149.7	970748	307	1065	11	385702	5	268717	8	86898	15	TRUE
988KBV	SPARK_106_C1	SPARK_106_C1	klebpavia_published			KPN_SC9	cow	other mammals	Klebsiella pneumoniae	strong	ST3068	KL119	O4	KPN	KPN_SC12	5518127		KL119	unknown (KL119)	none	Very high	0.9998		O4	O4	none	Very high	0.9999		5518127	47	117407	976669	481	449	5	384036	5	220224	9	78033	17	TRUE
265KBV	SPARK_1474_C1	SPARK_1474_C1	klebpavia_published			KOH_SC64	human - community carriage	human	Klebsiella ornithinolytica	strong	UNK	UNK	O1_O2v3	KOH	KOH_SC86	6048570		KL58	unknown (K58)	-+*		0.7738	KL58_02_cpsACP,KL58_05_wzb,KL58_06_wzc,KL58_07_wzx,KL58_08_wclY,KL58_09_wzy,KL58_10_wcqS,KL58_11_wcqT,KL58_12,KL58_13_wcqU	O1/O2v3	unknown (O1/O2v3)	*	High	0.9335		6048570	102	59299.7	1305414	301	336	6	759041	3	223323	6	84998	15	FALSE
987KBVR	SPARK_1733_C1	SPARK_1733_C1	klebpavia_published			KOX_SC10	human - hospital carriage	human	Klebsiella oxytoca	strong	UNK	UNK	O5	KOX	KOX_SC9	5664585		KL68	unknown (K68)	?+*	Low	0.858		O5	O5	*	High	0.8167		5664585	28	202307	937639	318	219	4	449759	5	302975	8	210352	12	FALSE
265KBVR	SPARK_2082_C1	SPARK_2082_C1	klebpavia_published			KMG_SC17	other birds	birds	Klebsiella michiganensis	strong	UNK	UNK	O1_O2v1	KMG	KMG_SC21	5825636		KL68	unknown (K68)	?-+*	Low	0.8909	KL68_02_cpsACP	O1/O2v1	O1ab	-+*	Good	0.7233	O1/O2v1_03_wbbM,O1/O2v1_05_wbbN,O1/O2v1_07_kfoC	5825636	23	253289	1152781	400	478	2	898420	3	514041	5	154883	8	FALSE
987KBV	SPARK_901_C1	SPARK_901_C1	klebpavia_published			KPN_SC9	cow	other mammals	Klebsiella pneumoniae	strong	ST3068	KL119	O4	KPN	KPN_SC12	5564029		KL119	unknown (KL119)	none	Very high	0.9998		O4	O4	none	Very high	0.9999		5564029	34	163648	655481	361	111	3	384666	6	334205	9	101399	14	TRUE
986KBVR	SPARK_2858_C1	SPARK_2858_C1	klebpavia_published			KQQ_SC8	surface - environment	surface	Klebsiella quasipneumoniae subsp. quasipneumoniae	strong	ST7044	KL6	O5	KQQ	KQQ_SC15	5656084		KL6	K6	*	Very high	0.9516		O5	O5	none	High	0.947		5656084	26	217542	1125432	305	146	3	450577	4	373540	7	112896	11	TRUE
266KBV	SPARK_625_C1	SPARK_625_C1	klebpavia_published			KOH_SC27	water - environment	water	Klebsiella ornithinolytica	strong	UNK	UNK	O1_O2v3	KOH	KOH_SC23	5431455		KL121	unknown (KL121)	-+*		0.7244	KL121_02_cpsACP,KL121_05_wzb,KL121_07_wzx,KL121_08_wclT,KL121_09_wzy,KL121_10_wctC,KL121_11_wcqS,KL121_12_wcqT,KL121_13_wcqU,KL121_15_wcaG,KL121_16_wcaH,KL121_17_wcaI,KL121_18_wcaJ,KL121_19,KL121_20_wcsO,KL121_22_manC,KL121_23_manB	O1/O2v3	O2aeh	*	High	0.9324		5431455	24	226311	1043748	303	75	2	757779	3	442035	5	363664	8	FALSE
266KBVR	SPARK_2524_C1	SPARK_2524_C1	klebpavia_published			KPC_SC13	rhizosphere	plant	Klebsiella planticola	strong	UNK	KL119	O12	KPC	KPC_SC12	5493828		KL119	unknown (KL119)	none	Very high	0.9819		O12	O12	-+*	Good	0.7527	O12_05_wbbL,O12_08_wbbB	5493828	14	392416	2156331	638	108	2	898320	2	497816	4	348240	6	FALSE
986KBV	SPARK_112_C2	SPARK_112_C2	klebpavia_published			KVV_SC46	human - hospital carriage	human	Klebsiella variicola subsp. variicola	strong	ST4146	KL107	O3_O3a	KVV	KVV_SC53	5846755		KL107	unknown (KL107)	*	Very high	0.9611		O3/O3a	O3/O3a	none	Very high	0.9929		5846755	54	108273	1119826	418	810	9	384698	5	303994	9	89042	15	TRUE
985KBVR	SPARK_2245_C1	SPARK_2245_C1	klebpavia_published			KTR_SC12	cow	other mammals	Klebsiella terrigena	strong	UNK	UNK	O12	KTR	KTR_SC5	5686473		KL50	unknown (K50)	?-+*		0.7441	KL50_02_cpsACP,KL50_07_wcuU,KL50_08_wcuH,KL50_09_wzx,KL50_10	O12	O12	-+*	Good	0.7513	O12_05_wbbL,O12_08_wbbB	5686473	20	284324	1731371	305	190	2	450765	3	374515	6	146865	9	FALSE
264KBVR	SPARK_2171_C1	SPARK_2171_C1	klebpavia_published			KOH_SC14	epiphytes	plant	Klebsiella ornithinolytica	strong	UNK	UNK	O1_O2v3	KOH	KOH_SC16	5355606		KL36	unknown (K36)	-+*		0.7834	KL36_02_cpsACP,KL36_14_wcuM,KL36_15,KL36_16_wckT,KL36_17_wzx	O1/O2v3	O2aeh	*	High	0.9326		5355606	17	315036	1035082	595	635	2	900168	3	421226	5	197809	9	FALSE
267KBV	SPARK_831_C1	SPARK_831_C1	klebpavia_published			KAG_SC10	human - hospital carriage	human	Klebsiella aerogenes	strong	UNK	UNK	O5	KAG	KAG_SC12	5238704		KL68	unknown (K68)	?-+*		0.7851	KL68_02_cpsACP,KL68_09_wclV,KL68_10_wckX,KL68_11_wckW,KL68_16_wcuC	O5	O5	*	High	0.9362		5238704	22	238123	1028810	314	336	4	755678	3	400096	6	334340	8	FALSE
267KBVR	SPARK_2521_C1	SPARK_2521_C1	klebpavia_published			KPC_SC13	soil	plant	Klebsiella planticola	strong	UNK	KL119	O12	KPC	KPC_SC12	5531257		KL119	unknown (KL119)	none	Very high	0.9819		O12	O12	-+*	Good	0.7527	O12_05_wbbL,O12_08_wbbB	5531257	25	221250	2156599	301	364	2	898282	2	418899	4	227925	8	FALSE
984KBVR	SPARK_2800_C2	SPARK_2800_C2	klebpavia_published			KMG_SC29	water - environment	water	Klebsiella michiganensis	strong	UNK	UNK	O1_O2v1	KMG	KMG_SC29	6064461		KL36	unknown (K36)	?-+*		0.745	KL36_02_cpsACP,KL36_06_wzc,KL36_08_wcaA,KL36_12_wzy,KL36_13_wckE,KL36_14_wcuM,KL36_15,KL36_16_wckT,KL36_17_wzx,KL36_18_wcuJ,KL36_19_rmlD	O1/O2v1	O1ab	?-+*	Good	0.7233	O1/O2v1_03_wbbM,O1/O2v1_05_wbbN,O1/O2v1_07_kfoC	6064461	27	224610	1062977	410	283	5	452100	5	376822	8	153525	13	FALSE
984KBV	SPARK_660_C1	SPARK_660_C1	klebpavia_published			KPN_SC67	cow	other mammals	Klebsiella pneumoniae	strong	ST9	KL8	O1_O2v2	KPN	KPN_SC69	5611948		KL8	K8	none	Very high	0.9986		O1/O2v2	O2afg	none	Very high	0.9844		5611948	36	155887	1130378	309	617	4	385609	4	353893	7	99775	12	TRUE
268KBV	SPARK_1228_C2	SPARK_1228_C2	klebpavia_published			KAG_SC2	cow	other mammals	Klebsiella aerogenes	strong	UNK	UNK	UNK	KAG	KAG_SC2	5302030		KL119	unknown (KL119)	-+*		0.7025	KL119_02_cpsACP,KL119_05_wzb,KL119_06_wzc,KL119_07_wzy,KL119_08,KL119_09,KL119_10,KL119_11,KL119_12_wzx,KL119_13_pglJ,KL119_14,KL119_15_manC,KL119_16_manB,KL119_17_wcaJ	O1/O2v1	unknown (O2a)	-*		0.7141	O1/O2v1_02_wzt,O1/O2v1_03_wbbM,O1/O2v1_04_glf,O1/O2v1_05_wbbN,O1/O2v1_06_wbbO,O1/O2v1_07_kfoC	5302030	23	230523	1203775	317	403	2	755328	3	461705	5	192197	9	FALSE
268KBVR	SPARK_1705_C1	SPARK_1705_C1	klebpavia_published			KTR_SC3	epiphytes	plant	Klebsiella terrigena	strong	UNK	UNK	UNK	KTR	KTR_SC3	5710123		KL34	unknown (K34)	-+*		0.7422	KL34_02_cpsACP,KL34_07_wcaA,KL34_09_rmlB,KL34_12_rmlD,KL34_13_wzy,KL34_14_wclL,KL34_15,KL34_16,KL34_17	O4	unknown (O4)	?-*		0.7465	O4_01_hydrolase,O4_03_hypothetical,O4_06_glycosyltransferase	5710123	23	248266	2210233	508	114	1	896137	2	475676	4	190067	8	FALSE
983KBVR	SPARK_2021_C1	SPARK_2021_C1	klebpavia_published			KOH_SC93	soil	plant	Klebsiella ornithinolytica	strong	UNK	UNK	O1_O2v3	KOH	KOH_SC55	5490357		KL59	unknown (K59)	-+*		0.7441	KL59_02_cpsACP,KL59_05_wzb,KL59_06_wzc,KL59_07_wzy,KL59_08_wcuI,KL59_09_manC,KL59_10_manB,KL59_11_wbaZ,KL59_12_wcaJ,KL59_13_wcqV,KL59_14_wckV,KL59_15_wzx,KL59_16_wckJ	O1/O2v3	O2aeh	*	High	0.933		5490357	24	228765	1075469	324	298	1	452702	4	390280	6	309865	9	FALSE
983KBV	SPARK_523_C1	SPARK_523_C1	klebpavia_published			KPN_SC5	human - hospital carriage	human	Klebsiella pneumoniae	strong	ST3655	KL140	O1_O2v2	KPN	KPN_SC5	5665302		KL140	unknown (KL140)	none	Very high	0.9999		O1/O2v2	O2afg	none	Very high	0.9845		5665302	64	88520.3	786197	348	582	9	385684	6	217405	9	86904	17	TRUE
269KBV	SPARK_1250_C1	SPARK_1250_C1	klebpavia_published			KAG_SC2	cow	other mammals	Klebsiella aerogenes	strong	UNK	UNK	UNK	KAG	KAG_SC2	5302525		KL119	unknown (KL119)	-+*		0.7025	KL119_02_cpsACP,KL119_05_wzb,KL119_06_wzc,KL119_07_wzy,KL119_08,KL119_09,KL119_10,KL119_11,KL119_12_wzx,KL119_13_pglJ,KL119_14,KL119_15_manC,KL119_16_manB,KL119_17_wcaJ	O1/O2v1	unknown (O2a)	-*		0.7141	O1/O2v1_02_wzt,O1/O2v1_03_wbbM,O1/O2v1_04_glf,O1/O2v1_05_wbbN,O1/O2v1_06_wbbO,O1/O2v1_07_kfoC	5302525	24	220939	1211840	312	514	2	755324	3	461662	5	192193	9	FALSE
982KBVR	SPARK_2315_C1	SPARK_2315_C1	klebpavia_published			KPC_SC3	cow	other mammals	Klebsiella planticola	strong	UNK	UNK	O12	KPC	KPC_SC2	5568182		KL121	unknown (KL121)	-+*		0.7272	KL121_02_cpsACP,KL121_05_wzb,KL121_07_wzx,KL121_08_wclT,KL121_09_wzy,KL121_10_wctC,KL121_11_wcqS,KL121_12_wcqT,KL121_13_wcqU,KL121_15_wcaG,KL121_16_wcaH,KL121_17_wcaI,KL121_18_wcaJ,KL121_19,KL121_20_wcsO,KL121_22_manC,KL121_23_manB	O12	O12	-+*	Good	0.7527	O12_05_wbbL,O12_08_wbbB	5568182	24	232008	948441	457	69	1	453686	5	358824	7	249967	11	FALSE
269KBVR	SPARK_1703_C1	SPARK_1703_C1	klebpavia_published			KTR_SC3	rhizosphere	plant	Klebsiella terrigena	strong	UNK	UNK	UNK	KTR	KTR_SC3	5710107		KL34	unknown (K34)	-+*		0.7422	KL34_02_cpsACP,KL34_07_wcaA,KL34_09_rmlB,KL34_12_rmlD,KL34_13_wzy,KL34_14_wclL,KL34_15,KL34_16,KL34_17	O4	unknown (O4)	?-*		0.7465	O4_01_hydrolase,O4_03_hypothetical,O4_06_glycosyltransferase	5710107	18	317228	2210194	506	73	2	896126	2	375737	4	190051	8	FALSE
985KBV	SPARK_1140_C1	SPARK_1140_C1	klebpavia_published			KOX_SC43	human - hospital disease	human	Klebsiella oxytoca	strong	UNK	UNK	OL104	KOX	KOX_SC43	5844904		KL20	unknown (K20)	?-+*		0.8252	KL20_02_cpsACP,KL20_11_wcaO,KL20_12	OL104	unknown (OL104)	none	Very high	0.9921		5844904	44	132839	946434	315	456	4	384785	5	184989	10	83470	18	FALSE
913KBVR	SPARK_2369_C1	SPARK_2369_C1	klebpavia_published			KPN_SC20	cow	other mammals	Klebsiella pneumoniae	strong	ST111	KL104	O1_O2v2	KPN	KPN_SC22	5358533		KL104	unknown (KL104)	?	Good	0.9974		O1/O2v2	O1ab	none	Very high	0.9929		5358533	30	178618	828621	682	416	6	473918	5	359816	7	93101	13	TRUE
296KBV	SPARK_684_C1	SPARK_684_C1	klebpavia_published			KVV_SC1	human - hospital carriage	human	Klebsiella variicola subsp. variicola	strong	ST1562	KL19	O3_O3a	KVV	KVV_SC1	5570225		KL19	K19	none	Very high	0.9953		O3/O3a	O3/O3a	none	Very high	0.9949		5570225	23	242184	1572257	376	0	0	731486	3	521556	4	181841	8	TRUE
950KBV	SPARK_1448_C2	SPARK_1448_C2	klebpavia_published			KPT_SC10	cow	other mammals	Klebsiella pasteurii	strong	UNK	KL181	O1_O2v1	KPT	KPT_SC7	6066157		KL181	unknown (KL181)	*	Very high	0.9741		O1/O2v1	O1ab	-+*	Good	0.7247	O1/O2v1_03_wbbM,O1/O2v1_05_wbbN,O1/O2v1_07_kfoC	6066157	38	159636	1338879	301	334	2	388908	5	349794	8	107643	15	FALSE
329KBV	SPARK_848_C1	SPARK_848_C1	klebpavia_published			KPC_SC76	invertebrates		Klebsiella planticola	strong	UNK	UNK	O12	KPC	KPC_SC46	5585962		KL11	unknown (K11)	-+*		0.8526	KL11_02_cpsACP	O12	O12	-+*	Good	0.7527	O12_05_wbbL,O12_08_wbbB	5585962	28	199499	1320331	303	316	2	709983	3	497996	5	268812	7	FALSE
329KBVR	SPARK_2781_C2	SPARK_2781_C2	klebpavia_published			KOH_SC129	water - environment	water	Klebsiella ornithinolytica	strong	UNK	UNK	O1_O2v3	KOH	KOH_SC82	5438669		KL25	unknown (K25)	-+*		0.7403	KL25_02_cpsACP,KL25_05_wzb,KL25_06_wzc,KL25_07_wcaJ,KL25_08_wzy,KL25_09_wfeD,KL25_10,KL25_11_wcuB,KL25_12_wzx	O1/O2v3	O2aeh	*	High	0.933		5438669	18	302148	1052404	509	246	2	808187	3	417328	5	329219	8	FALSE
925KBV	SPARK_1464_C1	SPARK_1464_C1	klebpavia_published			KPN_SC1	human - hospital disease	human	Klebsiella pneumoniae	strong	ST307	KL102	O1_O2v2	KPN	KPN_SC2	5795666		KL102	unknown (KL102)	none	Very high	0.9927		O1/O2v2	O2afg	none	Very high	0.9845		5795666	70	82795.2	949530	300	92	2	394495	5	218404	9	99722	16	TRUE
32KBV	SPARK_146_C1	SPARK_146_C1	klebpavia_published			KQS_SC3	human - hospital carriage	human	Klebsiella quasipneumoniae subsp. similipneumoniae	strong	ST4345	UNK	O3b	KQS	KQS_SC3	5646078		KL72	unknown (K72)	-+*	Low	0.9486	KL72_02_cpsACP	O3b	O3b	none	Very high	0.9886		5646078	52	108578	2913477	304	755	6	2913477	1	373919	4	74210	9	TRUE
32KBVR	SPARK_2626_C1	SPARK_2626_C1	klebpavia_published			KQQ_SC1	dog	other mammals	Klebsiella quasipneumoniae subsp. quasipneumoniae	strong	ST738	KL6	O3_O3a	KQQ	KQQ_SC38	5297038		KL6	K6	*	Very high	0.9517		O3/O3a	O3/O3a	none	Very high	0.9609		5297038	18	294280	3050141	364	0	0	3050141	1	770586	2	163609	6	TRUE
330KBV	SPARK_939_C1	SPARK_939_C1	klebpavia_published			KVV_SC19	human - hospital carriage	human	Klebsiella variicola subsp. variicola	strong	ST1928	KL34	O5	KVV	KVV_SC23	5487308		KL34	K34	*	Very high	0.9592		O5	O5	none	Very high	0.9945		5487308	24	228638	1701410	387	791	5	709326	3	359267	5	188898	9	TRUE
924KBVR	SPARK_2899_C1	SPARK_2899_C1	klebpavia_published			KPN_SC45	turtle		Klebsiella pneumoniae	strong	ST496	KL46	O3b	KPN	KPN_SC4	5285328		KL46	K46	?+*	Good	0.9869		O3b	O3b	?	Good	0.9961		5285328	23	229797	1441070	443	3	3	472560	4	385094	6	302678	9	TRUE
330KBVR	SPARK_2939_C1	SPARK_2939_C1	klebpavia_published			KGM_SC1	invertebrates		Klebsiella grimontii	strong	UNK	UNK	O1_O2v1	KGM	KGM_SC1	5765833		KL124	unknown (KL124)	?-+*		0.7305	KL124_02_cpsACP,KL124_08_wctK,KL124_09_wcuP,KL124_10_wclJ,KL124_11_wzy,KL124_12,KL124_13_wcuA,KL124_14_wcaL,KL124_15_wzx,KL124_17_wclK,KL124_18_rmlB,KL124_20_rmlD,KL124_21_rmlC	O1/O2v1	O1ab	-+*	Good	0.7229	O1/O2v1_03_wbbM,O1/O2v1_05_wbbN,O1/O2v1_07_kfoC	5765833	23	250688	1475896	386	701	2	807391	3	561022	4	184518	8	FALSE
924KBV	SPARK_948_C1	SPARK_948_C1	klebpavia_published			KPN_SC1	human - hospital disease	human	Klebsiella pneumoniae	strong	ST307	KL102	O1_O2v2	KPN	KPN_SC2	5718581		KL102	unknown (KL102)	none	Very high	0.9927		O1/O2v2	O2afg	none	Very high	0.9845		5718581	62	92235.2	1107241	328	22	2	394495	5	324278	8	86639	16	TRUE
331KBV	SPARK_938_C1	SPARK_938_C1	klebpavia_published			KVV_SC19	human - hospital carriage	human	Klebsiella variicola subsp. variicola	strong	ST1928	KL34	O5	KVV	KVV_SC23	5486573		KL34	K34	*	Very high	0.9592		O5	O5	none	Very high	0.9945		5486573	20	274329	1649693	301	291	4	709126	3	379217	5	212352	9	TRUE
331KBVR	SPARK_2728_C1	SPARK_2728_C1	klebpavia_published			KGM_SC11	soil	plant	Klebsiella grimontii	strong	UNK	UNK	O1_O2v1	KGM	KGM_SC9	5766862		KL124	unknown (KL124)	?-+*		0.7302	KL124_02_cpsACP,KL124_08_wctK,KL124_09_wcuP,KL124_10_wclJ,KL124_11_wzy,KL124_12,KL124_13_wcuA,KL124_14_wcaL,KL124_15_wzx,KL124_17_wclK,KL124_18_rmlB,KL124_20_rmlD,KL124_21_rmlC	O1/O2v1	O1ab	-+*	Good	0.7228	O1/O2v1_03_wbbM,O1/O2v1_05_wbbN,O1/O2v1_07_kfoC	5766862	19	303519	1436350	412	1	1	807379	3	502808	4	188745	8	FALSE
923KBVR	SPARK_101_C2	SPARK_101_C2	klebpavia_published			KPN_SC65	surface - farm	surface	Klebsiella pneumoniae	strong	ST1106	KL122	O1_O2v2	KPN	KPN_SC4	5665952		KL122	unknown (KL122)	none	Very high	0.9994		O1/O2v2	O2afg	none	Very high	0.9848		5665952	28	202355	927870	1010	99	6	472570	4	376501	7	346400	10	TRUE
332KBV	SPARK_324_C3	SPARK_324_C3	klebpavia_published			KPN_SC68	human - hospital carriage	human	Klebsiella pneumoniae	strong	ST280	KL23	O1_O2v2	KPN	KPN_SC62	5446950		KL23	K23	none	Very high	0.9999		O1/O2v2	O2afg	none	Very high	0.9846		5446950	19	286682	1592349	345	487	3	707904	3	461510	5	145282	9	TRUE
332KBVR	SPARK_2937_C1	SPARK_2937_C1	klebpavia_published			KGM_SC1	invertebrates		Klebsiella grimontii	strong	UNK	UNK	O1_O2v1	KGM	KGM_SC1	5764199		KL124	unknown (KL124)	?-+*		0.7305	KL124_02_cpsACP,KL124_08_wctK,KL124_09_wcuP,KL124_10_wclJ,KL124_11_wzy,KL124_12,KL124_13_wcuA,KL124_14_wcaL,KL124_15_wzx,KL124_17_wclK,KL124_18_rmlB,KL124_20_rmlD,KL124_21_rmlC	O1/O2v1	O1ab	-+*	Good	0.7229	O1/O2v1_03_wbbM,O1/O2v1_05_wbbN,O1/O2v1_07_kfoC	5764199	21	274486	1476415	563	550	2	806786	3	384714	5	176291	9	FALSE
923KBV	SPARK_1090_C1	SPARK_1090_C1	klebpavia_published			KPN_SC1	human - hospital carriage	human	Klebsiella pneumoniae	strong	ST307	KL102	O1_O2v2	KPN	KPN_SC2	5652373		KL102	unknown (KL102)	none	Very high	0.9927		O1/O2v2	O2afg	none	Very high	0.9845		5652373	55	102770	899813	304	25	3	394495	5	324270	8	105658	15	TRUE
333KBV	SPARK_1621_C1	SPARK_1621_C1	klebpavia_published			KGM_SC4	water - environment	water	Klebsiella grimontii	strong	UNK	UNK	O1_O2v1	KGM	KGM_SC4	5772790		KL19	unknown (K19)	-+*		0.7909	KL19_02_cpsACP,KL19_08_wcuF,KL19_11_wctW,KL19_14	O1/O2v1	O1ab	-+*	Good	0.725	O1/O2v1_03_wbbM,O1/O2v1_05_wbbN,O1/O2v1_07_kfoC	5772790	26	222030	1789106	302	1	1	706541	3	403905	5	183552	9	FALSE
333KBVR	SPARK_2936_C1	SPARK_2936_C1	klebpavia_published			KGM_SC1	invertebrates		Klebsiella grimontii	strong	UNK	UNK	O1_O2v1	KGM	KGM_SC1	5763964		KL124	unknown (KL124)	?-+*		0.7305	KL124_02_cpsACP,KL124_08_wctK,KL124_09_wcuP,KL124_10_wclJ,KL124_11_wzy,KL124_12,KL124_13_wcuA,KL124_14_wcaL,KL124_15_wzx,KL124_17_wclK,KL124_18_rmlB,KL124_20_rmlD,KL124_21_rmlC	O1/O2v1	O1ab	-+*	Good	0.7229	O1/O2v1_03_wbbM,O1/O2v1_05_wbbN,O1/O2v1_07_kfoC	5763964	17	339057	1475911	499	1	1	806664	3	561022	4	183663	8	FALSE
922KBVR	SPARK_2891_C1	SPARK_2891_C1	klebpavia_published			KPN_SC291	turtle		Klebsiella pneumoniae	strong	ST5150	KL28	O1_O2v1	KPN	KPN_SC66	5189444		KL28	K28	none	Very high	0.994		O1/O2v1	O2a	none	Very high	0.9886		5189444	22	235884	1286302	392	140	3	472848	4	362632	6	220260	10	TRUE
334KBV	SPARK_624_C1	SPARK_624_C1	klebpavia_published			KPC_SC9	water - environment	water	Klebsiella planticola	strong	UNK	UNK	O12	KPC	KPC_SC13	5496784		KL11	unknown (K11)	-+*		0.8525	KL11_02_cpsACP	O12	O12	-+*	Good	0.7524	O12_05_wbbL,O12_08_wbbB	5496784	23	238991	1374418	308	102	1	704510	3	394360	5	331480	8	FALSE
334KBVR	SPARK_2938_C1	SPARK_2938_C1	klebpavia_published			KGM_SC1	invertebrates		Klebsiella grimontii	strong	UNK	UNK	O1_O2v1	KGM	KGM_SC1	5762630		KL124	unknown (KL124)	?-+*		0.7305	KL124_02_cpsACP,KL124_08_wctK,KL124_09_wcuP,KL124_10_wclJ,KL124_11_wzy,KL124_12,KL124_13_wcuA,KL124_14_wcaL,KL124_15_wzx,KL124_17_wclK,KL124_18_rmlB,KL124_20_rmlD,KL124_21_rmlC	O1/O2v1	O1ab	-+*	Good	0.7229	O1/O2v1_03_wbbM,O1/O2v1_05_wbbN,O1/O2v1_07_kfoC	5762630	16	360164	1473930	404	297	1	806528	3	414786	4	216519	8	FALSE
922KBV	SPARK_545_C1	SPARK_545_C1	klebpavia_published			KOH_SC140	water - environment	water	Klebsiella ornithinolytica	strong	UNK	UNK	O1_O2v3	KOH	KOH_SC6	5591466		KL50	unknown (K50)	?-+*		0.7452	KL50_02_cpsACP,KL50_07_wcuU,KL50_08_wcuH,KL50_09_wzx,KL50_10	O1/O2v3	O2aeh	*	High	0.9331		5591466	26	215056	1213111	487	748	2	394512	4	349500	7	188813	11	FALSE
925KBVR	SPARK_2905_C1	SPARK_2905_C1	klebpavia_published			KPN_SC45	turtle		Klebsiella pneumoniae	strong	ST496	KL46	O3b	KPN	KPN_SC4	5283881		KL46	K46	*	Very high	0.9874		O3b	O3b	?+	Good	0.9949		5283881	24	220162	1131673	517	0	0	472547	4	378906	7	302689	10	TRUE
328KBVR	SPARK_2868_C1	SPARK_2868_C1	klebpavia_published			KGM_SC1	water - environment	water	Klebsiella grimontii	strong	UNK	UNK	O1_O2v1	KGM	KGM_SC1	5718254		KL47	unknown (K47)	?-+*		0.7972	KL47_02_cpsACP,KL47_09,KL47_10_wcqC,KL47_12_wcuT	O1/O2v1	O1ab	-+*	Good	0.7228	O1/O2v1_03_wbbM,O1/O2v1_05_wbbN,O1/O2v1_07_kfoC	5718254	19	300961	1469694	306	592	2	809275	3	520022	4	216528	7	FALSE
328KBV	SPARK_286_C1	SPARK_286_C1	klebpavia_published			KOX_SC67	human - hospital carriage	human	Klebsiella oxytoca	strong	UNK	UNK	OL104	KOX	KOX_SC63	6009734		KL20	unknown (K20)	?-+*		0.8251	KL20_02_cpsACP,KL20_11_wcaO,KL20_12	OL104	unknown (OL104)	none	Very high	0.992		6009734	23	261293	932764	381	174	5	710880	4	524127	6	218476	10	FALSE
926KBV	SPARK_1048_C1	SPARK_1048_C1	klebpavia_published			KPN_SC1	human - hospital disease	human	Klebsiella pneumoniae	strong	ST307	KL102	O1_O2v2	KPN	KPN_SC2	5657848		KL102	unknown (KL102)	none	Very high	0.9927		O1/O2v2	O2afg	none	Very high	0.9845		5657848	53	106752	951291	311	5	3	394495	5	225309	8	109234	15	TRUE
321KBV	SPARK_696_C1	SPARK_696_C1	klebpavia_published			KPN_SC78	human - hospital disease	human	Klebsiella pneumoniae	strong	ST1190	KL64	O1_O2v1	KPN	KPN_SC21	5478774		KL64	K64	none	Very high	0.9982		O1/O2v1	O1ab	none	Very high	0.9806		5478774	47	116570	1292438	551	237	5	720235	3	218116	7	73587	15	TRUE
321KBVR	SPARK_2086_C1	SPARK_2086_C1	klebpavia_published			KPN_SC2	human - hospital disease	human	Klebsiella pneumoniae	strong	ST17	KL25	O5	KPN	KPN_SC1	5299101		KL25	K25	-	High	0.9916	KL25_09_wfeD	O5	O5	*	High	0.9421		5299101	24	220796	1409861	487	135	5	814304	3	377663	5	116011	9	TRUE
92KBV	SPARK_264_C2	SPARK_264_C2	klebpavia_published			KPN_SC32	cow	other mammals	Klebsiella pneumoniae	strong	ST857	KL13	UNK	KPN	KPN_SC28	5173363		KL13	K13	none	Very high	0.9879		O3b	unknown (O3b)	+	Low	0.9922		5173363	12	431114	1919757	597	144	4	1040324	2	462768	4	305979	7	TRUE
322KBV	SPARK_284_C1	SPARK_284_C1	klebpavia_published			KPN_SC8	human - hospital carriage	human	Klebsiella pneumoniae	strong	ST29	KL10	O1_O2v2	KPN	KPN_SC9	5388331		KL10	K10	?-	Good	0.9956	KL10_07_wbaP	O1/O2v2	O1ab	none	Very high	0.9941		5388331	18	299352	1469261	392	1	1	719940	3	444050	5	376571	7	TRUE
322KBVR	SPARK_1644_C1	SPARK_1644_C1	klebpavia_published			KPC_SC14	human - community carriage	human	Klebsiella planticola	strong	UNK	UNK	UNK	KPC	KPC_SC7	5971871		KL180	unknown (KL180)	-+*	Low	0.9515	KL180_02_cpsACP	OL102	unknown (OL102)	-*		0.8136	OL102_05_wbbL,OL102_06_rhamnan,OL102_07_wzm,OL102_08_wzt	5971871	30	199062	1165544	303	391	4	813836	3	426356	6	94352	11	FALSE
929KBVR	SPARK_2775_C1	SPARK_2775_C1	klebpavia_published			KVV_SC95	water - environment	water	Klebsiella variicola subsp. variicola	strong	ST4670	KL121	O5	KVV	KVV_SC55	5604559		KL121	unknown (KL121)	none	Very high	0.9934		O5	O5	none	Very high	0.9963		5604559	23	243676	1038069	300	104	4	472141	4	347610	7	205676	11	TRUE
929KBV	SPARK_492_C2	SPARK_492_C2	klebpavia_published			KPN_SC5	human - hospital disease	human	Klebsiella pneumoniae	strong	ST3655	KL140	O1_O2v2	KPN	KPN_SC5	5663115		KL140	unknown (KL140)	none	Very high	0.9999		O1/O2v2	O2afg	none	Very high	0.9845		5663115	71	79762.2	782559	316	291	6	393775	5	354128	8	86898	15	TRUE
323KBV	SPARK_584_C1	SPARK_584_C1	klebpavia_published			KPN_SC324	human - hospital disease	human	Klebsiella pneumoniae	strong	ST2493	KL111	O3b	KPN	KPN_SC225	5540213		KL111	unknown (KL111)	*	Very high	0.9949		O3b	O3b	none	Very high	0.988		5540213	24	230842	1545380	324	438	4	719179	3	398311	5	112766	9	TRUE
323KBVR	SPARK_2139_C1	SPARK_2139_C1	klebpavia_published			KOX_SC29	invertebrates		Klebsiella oxytoca	strong	UNK	UNK	O5	KOX	KOX_SC32	5840371		KL107	unknown (KL107)	?-+*		0.7589	KL107_02_cpsACP,KL107_05_wzb,KL107_06_wzc,KL107_08,KL107_09,KL107_10	O5	O5	*	High	0.8154		5840371	24	243349	1380897	359	646	6	813759	3	354435	5	199335	9	FALSE
928KBVR	SPARK_2918_C1	SPARK_2918_C1	klebpavia_published			KPN_SC45	turtle		Klebsiella pneumoniae	strong	ST496	KL46	O3b	KPN	KPN_SC4	5284247		KL46	K46	?*	Good	0.987		O3b	O3b	?	Good	0.9966		5284247	23	229750	1135374	306	2	2	472418	4	378588	7	302678	10	TRUE
335KBV	SPARK_110_C3	SPARK_110_C3	klebpavia_published			KPN_SC170	cow	other mammals	Klebsiella pneumoniae	strong	ST5153	KL22	O3b	KPN	KPN_SC148	5527193		KL22	K22	none	Very high	0.9922		O3b	O3b	none	Very high	0.993		5527193	18	307066	995131	390	459	3	703875	4	388529	6	212951	9	TRUE
324KBV	SPARK_339_C1	SPARK_339_C1	klebpavia_published			KPN_SC301	cow	other mammals	Klebsiella pneumoniae	strong	ST4336	KL116	O1_O2v1	KPN	KPN_SC5	5417951		KL116	unknown (KL116)	none	Very high	0.9957		O1/O2v1	O2a	none	Very high	0.9857		5417951	25	216718	943473	325	494	5	718540	4	651787	5	143212	9	TRUE
928KBV	SPARK_1529_C1	SPARK_1529_C1	klebpavia_published			KPN_SC202	human - hospital disease	human	Klebsiella pneumoniae	strong	ST2411	KL31	O3b	KPN	KPN_SC161	5377971		KL31	K31	?-+	Good	0.9939	KL31_19_manB	O3b	O3b	?-	Good	0.9889	O3b_02_manB	5377971	34	158176	1417747	306	538	4	394336	4	322450	7	140649	13	TRUE
325KBV	SPARK_1623_C2	SPARK_1623_C2	klebpavia_published			KOH_SC2	water - environment	water	Klebsiella ornithinolytica	strong	UNK	UNK	O1_O2v3	KOH	KOH_SC3	5664240		KL45	unknown (K45)	-+*		0.8424	KL45_02_cpsACP,KL45_05_wzb,KL45_06_wzc	O1/O2v3	O2aeh	*	High	0.9324		5664240	22	257465	1586802	742	373	6	717119	3	371231	6	218714	9	FALSE
325KBVR	SPARK_2779_C2	SPARK_2779_C2	klebpavia_published			KAG_SC63	water - environment	water	Klebsiella aerogenes	strong	UNK	KL117	UNK	KAG	KAG_SC64	5113198		KL117	unknown (KL117)	-*	Good	0.9509	KL117_02_cpsACP	O1/O2v1	unknown (O2a)	-*		0.7154	O1/O2v1_02_wzt,O1/O2v1_03_wbbM,O1/O2v1_04_glf,O1/O2v1_05_wbbN,O1/O2v1_06_wbbO,O1/O2v1_07_kfoC	5113198	17	300776	1754441	429	189	3	811409	2	396731	5	206748	8	FALSE
927KBVR	SPARK_2911_C1	SPARK_2911_C1	klebpavia_published			KPN_SC45	turtle		Klebsiella pneumoniae	strong	ST496	UNK	O3b	KPN	KPN_SC4	5282739		KL46	unknown (K46)	?-+*	Low	0.9869	KL46_18_manC	O3b	O3b	-	High	0.9963	O3b_01_manC	5282739	26	203182	1139046	423	1	1	472419	4	378919	7	151988	11	TRUE
326KBV	SPARK_594_C1	SPARK_594_C1	klebpavia_published			KOH_SC10	human - hospital carriage	human	Klebsiella ornithinolytica	strong	UNK	UNK	O1_O2v3	KOH	KOH_SC21	5540725		KL16	unknown (K16)	-+*		0.8542	KL16_02_cpsACP,KL16_19	O1/O2v3	unknown (O1/O2v3)	*	High	0.9341		5540725	18	307818	1427841	334	82	2	713484	3	389948	5	277770	8	FALSE
326KBVR	SPARK_2197_C2	SPARK_2197_C2	klebpavia_published			KPC_SC53	water - environment	water	Klebsiella planticola	strong	UNK	UNK	O1_O2v3	KPC	KPC_SC20	5536663		KL124	unknown (KL124)	?-+*		0.7323	KL124_02_cpsACP,KL124_08_wctK,KL124_09_wcuP,KL124_10_wclJ,KL124_11_wzy,KL124_12,KL124_13_wcuA,KL124_14_wcaL,KL124_15_wzx,KL124_17_wclK,KL124_18_rmlB,KL124_20_rmlD,KL124_21_rmlC	O1/O2v3	O2aeh	none	Very high	0.9643		5536663	15	369111	1363316	396	328	3	810850	3	771788	4	286257	7	FALSE
927KBV	SPARK_161_C1	SPARK_161_C1	klebpavia_published			KPN_SC75	human - hospital carriage	human	Klebsiella pneumoniae	strong	ST528	KL46	O3b	KPN	KPN_SC76	5387628		KL46	K46	?-+*	Good	0.9881	KL46_18_manC	O3b	O3b	?-	Good	0.9905	O3b_01_manC	5387628	39	138144	1381824	314	497	5	394368	4	231927	8	91764	15	TRUE
926KBVR	SPARK_2901_C1	SPARK_2901_C1	klebpavia_published			KPN_SC45	turtle		Klebsiella pneumoniae	strong	ST496	KL46	O3b	KPN	KPN_SC4	5285794		KL46	K46	?-*	Good	0.9872	KL46_18_manC	O3b	O3b	?-	Good	0.9963	O3b_01_manC	5285794	23	229817	1131622	493	13	3	472545	4	378900	7	302681	10	TRUE
327KBV	SPARK_1348_C1	SPARK_1348_C1	klebpavia_published			KPN_SC2	human - hospital carriage	human	Klebsiella pneumoniae	strong	ST22	KL147	O1_O2v2	KPN	KPN_SC1	5164289		KL147	unknown (KL147)	none	Very high	0.9998		O1/O2v2	O2afg	none	Very high	0.9842		5164289	30	172143	1692012	302	250	2	711200	3	361226	5	214932	8	TRUE
327KBVR	SPARK_2802_C2	SPARK_2802_C2	klebpavia_published			KAG_SC26	water - environment	water	Klebsiella aerogenes	strong	UNK	UNK	UNK	KAG	KAG_SC25	5072146		KL186	unknown (KL186)	-*		0.7953	KL186_02_cpsACP,KL186_09_wcuP,KL186_10_wclJ,KL186_11	OL102	unknown (OL102)	-*		0.83	OL102_05_wbbL,OL102_06_rhamnan,OL102_07_wzm,OL102_08_wzt	5072146	21	241531	1051706	566	847	6	810150	3	794484	4	133108	8	FALSE
324KBVR	SPARK_2916_C1	SPARK_2916_C1	klebpavia_published			KVV_SC15	turtle		Klebsiella variicola subsp. variicola	strong	ST596	KL64	O3_O3a	KVV	KVV_SC15	5520656		KL64	K64	*	High	0.9338		O3/O3a	O3/O3a	none	Very high	0.9932		5520656	23	240029	1661340	450	778	8	813021	3	406911	4	100876	8	TRUE
92KBVR	SPARK_2026_C1	SPARK_2026_C1	klebpavia_published			KVV_SC61	human - hospital carriage	human	Klebsiella variicola subsp. variicola	strong	ST3974	KL20	O3_O3a	KVV	KVV_SC54	5462572		KL20	K20	?*	Good	0.9487		O3/O3a	O3/O3a	none	Very high	0.9939		5462572	20	273129	1872488	420	179	3	1363892	2	377254	4	220507	7	TRUE
335KBVR	SPARK_2801_C1	SPARK_2801_C1	klebpavia_published			KVV_SC30	water - environment	water	Klebsiella variicola subsp. variicola	strong	ST2456	KL101	O3_O3a	KVV	KVV_SC26	5587161		KL101	unknown (KL101)	none	Very high	0.9997		O3/O3a	O3/O3a	none	Very high	0.9934		5587161	25	223486	1283903	426	207	3	804177	3	447436	5	359747	8	TRUE
336KBV	SPARK_766_C3	SPARK_766_C3	klebpavia_published			KPN_SC44	water - river	water	Klebsiella pneumoniae	strong	ST1017	KL58	UNK	KPN	KPN_SC27	5197530		KL58	K58	none	Very high	0.9996		O3b	unknown (O3b)	+	Low	0.9895		5197530	28	185626	1327171	316	1238	4	700906	3	490301	5	216144	8	TRUE
917KBVR	SPARK_2879_C1	SPARK_2879_C1	klebpavia_published			KPN_SC4	water - environment	water	Klebsiella pneumoniae	strong	ST45	KL20	O3_O3a	KPN	KPN_SC4	5467431		KL20	K20	?-	Good	0.9847	KL20_02_cpsACP	O3/O3a	O3/O3a	*	Very high	0.9538		5467431	29	188532	977144	714	3	3	473195	4	359370	7	99712	11	TRUE
917KBV	SPARK_736_C2	SPARK_736_C2	klebpavia_published			KOX_SC5	water - river	water	Klebsiella oxytoca	strong	UNK	UNK	O5	KOX	KOX_SC4	5930805		KL55	unknown (K55)	?-+*		0.7377	KL55_02_cpsACP,KL55_05_wzb,KL55_06_wzc,KL55_07_wcaA,KL55_08_wcaJ,KL55_09_wcpH,KL55_10_wcpI,KL55_11_wzy,KL55_12_wcpJ,KL55_13_wzx,KL55_14	O5	O5	*	High	0.8156		5930805	42	141210	1154605	300	265	1	395225	5	344361	8	193488	12	FALSE
344KBV	SPARK_536_C1	SPARK_536_C1	klebpavia_published			KOH_SC15	turtle		Klebsiella ornithinolytica	strong	UNK	UNK	O1_O2v3	KOH	KOH_SC15	5587701		KL45	unknown (K45)	-+*		0.8417	KL45_02_cpsACP,KL45_05_wzb,KL45_06_wzc	O1/O2v3	O2aeh	*	High	0.9328		5587701	24	232821	1038370	300	66	2	694294	4	408077	6	344487	9	FALSE
344KBVR	SPARK_2122_C1	SPARK_2122_C1	klebpavia_published			KOH_SC7	water - environment	water	Klebsiella ornithinolytica	strong	UNK	UNK	O1_O2v3	KOH	KOH_SC14	5466913		KL32	unknown (K32)	+		0.9962		O1/O2v3	O2aeh	*	High	0.9323		5466913	18	303717	1592237	495	215	2	794122	3	428734	4	364400	7	FALSE
916KBVR	SPARK_2711_C1	SPARK_2711_C1	klebpavia_published			KPN_SC275	water - environment	water	Klebsiella pneumoniae	strong	ST1574	KL54	O1_O2v2	KPN	KPN_SC7	5398824		KL54	K54	none	Very high	0.9954		O1/O2v2	O2afg	none	Very high	0.986		5398824	26	207647	808922	467	994	10	473300	5	323912	8	130311	13	TRUE
916KBV	SPARK_1567_C1	SPARK_1567_C1	klebpavia_published			KPN_SC6	water - farm	water	Klebsiella pneumoniae	strong	ST37	KL12	UNK	KPN	KPN_SC6	5550849		KL12	K12	none	Very high	0.9997		OL103	unknown (OL103)	+*		0.9451		5550849	47	118103	716751	304	384	4	395809	6	222600	10	103936	16	TRUE
345KBV	SPARK_562_C3	SPARK_562_C3	klebpavia_published			KAG_SC78	water - environment	water	Klebsiella aerogenes	strong	UNK	UNK	O3_O3a	KAG	KAG_SC63	5097058		KL119	unknown (KL119)	?-+*		0.702	KL119_02_cpsACP,KL119_05_wzb,KL119_06_wzc,KL119_07_wzy,KL119_08,KL119_09,KL119_10,KL119_11,KL119_12_wzx,KL119_13_pglJ,KL119_14,KL119_15_manC,KL119_16_manB,KL119_17_wcaJ	O3/O3a	O3/O3a	none	Very high	0.9552		5097058	21	242717	1179480	308	726	4	691752	3	363532	5	198555	9	FALSE
345KBVR	SPARK_2231_C2	SPARK_2231_C2	klebpavia_published			KPN_SC4	human - hospital carriage	human	Klebsiella pneumoniae	strong	ST45	KL137	O1_O2v1	KPN	KPN_SC4	5223847		KL137	unknown (KL137)	*	Very high	0.9597		O1/O2v1	O2a	none	Very high	0.9876		5223847	23	227124	1019519	458	11	1	793353	3	334939	6	167770	10	TRUE
915KBVR	SPARK_2350_C1	SPARK_2350_C1	klebpavia_published			KPN_SC19	cow	other mammals	Klebsiella pneumoniae	strong	ST187	KL167	OL13	KPN	KPN_SC14	5619741		KL167	unknown (KL167)	?	Good	0.9995		OL13	O13	*	High	0.9495		5619741	35	160564	1279284	347	290	4	473424	4	337279	7	99569	14	TRUE
346KBV	SPARK_1000_C1	SPARK_1000_C1	klebpavia_published			KPN_SC15	human - hospital disease	human	Klebsiella pneumoniae	strong	ST101	KL17	O1_O2v1	KPN	KPN_SC20	5384732		KL17	K17	none	Very high	0.9996		O1/O2v1	O1ab	none	Very high	0.98		5384732	24	224364	1168593	425	149	2	691632	3	594818	5	203084	8	TRUE
346KBVR	SPARK_2596_C1	SPARK_2596_C1	klebpavia_published				human - hospital carriage	human	Klebsiella grimontii	weak	UNK	UNK	O1_O2v1	KGM		6042080	weak_species	KL19	unknown (K19)	-+*		0.7909	KL19_02_cpsACP,KL19_08_wcuF,KL19_11_wctW,KL19_14	O1/O2v1	O1ab	-+*	Good	0.7249	O1/O2v1_03_wbbM,O1/O2v1_05_wbbN,O1/O2v1_07_kfoC	6042080	27	223781	1493378	431	659	3	792125	3	502165	5	103475	10	FALSE
347KBV	SPARK_1597_C1	SPARK_1597_C1	klebpavia_published			KVV_SC52	human - hospital disease	human	Klebsiella variicola subsp. variicola	strong	ST5781	KL35	UNK	KVV	KVV_SC94	5480267		KL35	K35	*	Very high	0.9584		O3/O3a	unknown (O3/O3a)	+	Low	0.9921		5480267	24	228344	1295908	307	865	5	690605	3	472808	5	187009	8	TRUE
347KBVR	SPARK_1738_C2	SPARK_1738_C2	klebpavia_published			KAG_SC39	human - hospital carriage	human	Klebsiella aerogenes	strong	UNK	UNK	O3_O3a	KAG	KAG_SC62	5037646		KL68	unknown (K68)	?-+*		0.785	KL68_02_cpsACP,KL68_09_wclV,KL68_10_wckX,KL68_11_wckW,KL68_16_wcuC	O3/O3a	O3/O3a	none	Very high	0.9505		5037646	18	279869	1229303	396	260	3	791688	3	718453	4	255575	7	FALSE
915KBV	SPARK_832_C1	SPARK_832_C1	klebpavia_published			KOH_SC53	human - community carriage	human	Klebsiella ornithinolytica	strong	UNK	UNK	O1_O2v3	KOH	KOH_SC33	5638832		KL72	unknown (K72)	+		0.9997		O1/O2v3	unknown (O1/O2v3)	*	High	0.9329		5638832	45	125307	1040623	316	2	2	395844	4	290986	7	95160	14	FALSE
348KBV	SPARK_145_C1	SPARK_145_C1	klebpavia_published			KOH_SC10	human - hospital carriage	human	Klebsiella ornithinolytica	strong	UNK	UNK	O1_O2v3	KOH	KOH_SC21	5540363		KL16	unknown (K16)	-+*		0.8542	KL16_02_cpsACP,KL16_19	O1/O2v3	unknown (O1/O2v3)	*	High	0.9341		5540363	20	277018	1595274	310	326	2	689296	3	416583	5	235915	8	FALSE
348KBVR	SPARK_2402_C1	SPARK_2402_C1	klebpavia_published			KGM_SC4	invertebrates		Klebsiella grimontii	strong	UNK	UNK	O1_O2v1	KGM	KGM_SC4	5865972		KL161	unknown (KL161)	-+*		0.7659	KL161_02_cpsACP,KL161_12_rmlD,KL161_13_wcuP,KL161_14,KL161_15,KL161_16_wzx	O1/O2v1	O1ab	-+*	Good	0.7229	O1/O2v1_03_wbbM,O1/O2v1_05_wbbN,O1/O2v1_07_kfoC	5865972	18	325887	1521011	354	150	2	790714	3	512174	4	367542	7	FALSE
914KBVR	SPARK_2648_C1	SPARK_2648_C1	klebpavia_published			KPN_SC267	dog	other mammals	Klebsiella pneumoniae	strong	ST4356	KL55	O5	KPN	KPN_SC163	5181462		KL55	K55	*	Very high	0.9624		O5	O5	*	High	0.9426		5181462	19	272709	1653804	423	801	7	473744	3	368093	6	255402	9	TRUE
4KBVR	SPARK_2779_C1	SPARK_2779_C1	klebpavia_published			KVV_SC36	water - environment	water	Klebsiella variicola subsp. variicola	strong	ST7022	KL67	OL103	KVV	KVV_SC34	5643725		KL67	K67	*	Very high	0.9769		OL103	unknown (OL103)	none	Very high	0.9892		5643725	16	352733	3290162	412	334	3	3290162	1	737746	2	359342	5	TRUE
349KBVR	SPARK_1846_C3	SPARK_1846_C3	klebpavia_published			KOH_SC2	cow	other mammals	Klebsiella ornithinolytica	strong	UNK	UNK	O1_O2v3	KOH	KOH_SC3	5349519		KL32	unknown (K32)	+		0.9999		O1/O2v3	O2aeh	*	High	0.9333		5349519	17	314678	1991408	361	444	2	790364	2	426944	4	231422	7	FALSE
914KBV	SPARK_13_C2	SPARK_13_C2	klebpavia_published			KMG_SC37	human - hospital carriage	human	Klebsiella michiganensis	strong	UNK	KL152	O1_O2v1	KMG	KMG_SC35	6137540		KL152	unknown (KL152)	none	Very high	0.9835		O1/O2v1	O1ab	-+*	Good	0.7234	O1/O2v1_03_wbbM,O1/O2v1_05_wbbN,O1/O2v1_07_kfoC	6137540	138	44474.9	787567	300	467	5	396170	6	320656	9	111121	17	FALSE
34KBV	SPARK_61_C1	SPARK_61_C1	klebpavia_published			KPN_SC326	human - hospital carriage	human	Klebsiella pneumoniae	strong	ST4439	KL30	O1_O2v2	KPN	KPN_SC220	5193139		KL30	K30	none	Very high	0.9895		O1/O2v2	O1ab	none	Very high	0.9915		5193139	60	86552.3	2900395	300	141	3	2900395	1	372214	3	340993	5	TRUE
343KBVR	SPARK_2200_C2	SPARK_2200_C2	klebpavia_published			KOH_SC107	water - environment	water	Klebsiella ornithinolytica	strong	UNK	UNK	O1_O2v3	KOH	KOH_SC2	5422075		KL70	unknown (K70)	-+*		0.7636	KL70_02_cpsACP,KL70_08_wcuF,KL70_09_wcmY,KL70_11_wclR,KL70_12_wcuT,KL70_14_wcuN,KL70_15_wcuC	O1/O2v3	O2aeh	*	High	0.9331		5422075	17	318946	1315891	445	29	1	794573	3	720137	4	239399	7	FALSE
343KBV	SPARK_533_C1	SPARK_533_C1	klebpavia_published			KPC_SC4	turtle		Klebsiella planticola	strong	UNK	UNK	O12	KPC	KPC_SC2	5707437		KL121	unknown (KL121)	-+*		0.7272	KL121_02_cpsACP,KL121_05_wzb,KL121_07_wzx,KL121_08_wclT,KL121_09_wzy,KL121_10_wctC,KL121_11_wcqS,KL121_12_wcqT,KL121_13_wcqU,KL121_15_wcaG,KL121_16_wcaH,KL121_17_wcaI,KL121_18_wcaJ,KL121_19,KL121_20_wcsO,KL121_22_manC,KL121_23_manB	O12	O12	-+*	Good	0.7528	O12_05_wbbL,O12_08_wbbB	5707437	30	190248	1278713	301	373	3	695568	3	402918	5	197695	9	FALSE
918KBV	SPARK_152_C1	SPARK_152_C1	klebpavia_published			KMG_SC9	human - hospital carriage	human	Klebsiella michiganensis	strong	UNK	UNK	O1_O2v1	KMG	KMG_SC11	6043780		KL107	unknown (KL107)	?-+*		0.7735	KL107_02_cpsACP,KL107_05_wzb,KL107_06_wzc,KL107_08,KL107_09,KL107_10	O1/O2v1	O1ab	-+*	Good	0.723	O1/O2v1_03_wbbM,O1/O2v1_05_wbbN,O1/O2v1_07_kfoC	6043780	46	131387	738547	300	86	1	395158	6	285430	9	123522	16	FALSE
342KBVR	SPARK_2075_C1	SPARK_2075_C1	klebpavia_published			KMG_SC17	cat	other mammals	Klebsiella michiganensis	strong	UNK	UNK	O1_O2v1	KMG	KMG_SC21	5826735		KL68	unknown (K68)	?-+*	Low	0.8909	KL68_02_cpsACP	O1/O2v1	O1ab	-+*	Good	0.7233	O1/O2v1_03_wbbM,O1/O2v1_05_wbbN,O1/O2v1_07_kfoC	5826735	18	323708	1152781	432	325	3	794807	3	514041	6	323898	8	FALSE
336KBVR	SPARK_2574_C1	SPARK_2574_C1	klebpavia_published			KGM_SC60	rhizosphere	plant	Klebsiella grimontii	strong	UNK	UNK	O1_O2v1	KGM	KGM_SC60	5814490		KL161	unknown (KL161)	-+*		0.7669	KL161_02_cpsACP,KL161_08,KL161_12_rmlD,KL161_13_wcuP,KL161_14,KL161_15,KL161_16_wzx	O1/O2v1	O1ab	-+*	Good	0.7224	O1/O2v1_03_wbbM,O1/O2v1_05_wbbN,O1/O2v1_07_kfoC	5814490	20	290724	1416468	414	1	1	803784	3	528302	4	188474	8	FALSE
921KBV	SPARK_358_C1	SPARK_358_C1	klebpavia_published			KPN_SC304	cow	other mammals	Klebsiella pneumoniae	strong	ST5127	KL153	O1_O2v2	KPN	KPN_SC162	5322174		KL153	unknown (KL153)	+	Good	0.9996		O1/O2v2	O2afg	none	Very high	0.9847		5322174	33	161278	1163700	300	479	4	394589	5	370210	7	86820	12	TRUE
337KBV	SPARK_1620_C2	SPARK_1620_C2	klebpavia_published			KPC_SC33	water - environment	water	Klebsiella planticola	strong	UNK	UNK	O1_O2v3	KPC	KPC_SC45	5527332		KL34	unknown (K34)	-+*		0.7397	KL34_02_cpsACP,KL34_06_wzc,KL34_07_wcaA,KL34_12_rmlD,KL34_13_wzy,KL34_14_wclL,KL34_15,KL34_16,KL34_17	O1/O2v3	O2aeh	none	Very high	0.9631		5527332	19	290912	1923321	475	268	2	700818	3	586057	4	357250	7	FALSE
337KBVR	SPARK_1753_C1	SPARK_1753_C1	klebpavia_published			KPC_SC41	rhizosphere	plant	Klebsiella planticola	strong	UNK	UNK	O12	KPC	KPC_SC44	5478091		KL11	unknown (K11)	-+*		0.8526	KL11_02_cpsACP	O12	O12	-+*	Good	0.7521	O12_05_wbbL,O12_08_wbbB	5478091	20	273905	1112050	332	111	2	803365	3	659003	5	352872	7	FALSE
920KBVR	SPARK_1839_C2	SPARK_1839_C2	klebpavia_published			KPN_SC5	cow	other mammals	Klebsiella pneumoniae	strong	ST661	KL27	O1_O2v2	KPN	KPN_SC5	5440519		KL27	K27	none	Very high	0.9999		O1/O2v2	O2afg	none	Very high	0.9845		5440519	31	175501	952815	378	477	5	472968	5	308643	8	111964	13	TRUE
920KBV	SPARK_1020_C1	SPARK_1020_C1	klebpavia_published			KPN_SC2	human - hospital carriage	human	Klebsiella pneumoniae	strong	ST20	KL64	O1_O2v1	KPN	KPN_SC1	5526233		KL64	K64	none	Very high	0.9985		O1/O2v1	O1ab	none	Very high	0.9943		5526233	41	134786	925250	487	8	1	394949	5	274011	8	102494	15	TRUE
338KBV	SPARK_535_C1	SPARK_535_C1	klebpavia_published			KPC_SC4	turtle		Klebsiella planticola	strong	UNK	UNK	O12	KPC	KPC_SC2	5713538		KL121	unknown (KL121)	-+*		0.7272	KL121_02_cpsACP,KL121_05_wzb,KL121_07_wzx,KL121_08_wclT,KL121_09_wzy,KL121_10_wctC,KL121_11_wcqS,KL121_12_wcqT,KL121_13_wcqU,KL121_15_wcaG,KL121_16_wcaH,KL121_17_wcaI,KL121_18_wcaJ,KL121_19,KL121_20_wcsO,KL121_22_manC,KL121_23_manB	O12	O12	-+*	Good	0.7528	O12_05_wbbL,O12_08_wbbB	5713538	41	139355	1275459	306	556	4	699837	3	402978	5	197696	9	FALSE
338KBVR	SPARK_2347_C2	SPARK_2347_C2	klebpavia_published			KAG_SC1	cow	other mammals	Klebsiella aerogenes	strong	UNK	UNK	UNK	KAG	KAG_SC1	5287424		KL119	unknown (KL119)	-+*		0.7029	KL119_02_cpsACP,KL119_05_wzb,KL119_06_wzc,KL119_07_wzy,KL119_08,KL119_09,KL119_10,KL119_11,KL119_12_wzx,KL119_13_pglJ,KL119_14,KL119_15_manC,KL119_16_manB,KL119_17_wcaJ	O1/O2v1	unknown (O2a)	-*		0.7149	O1/O2v1_02_wzt,O1/O2v1_03_wbbM,O1/O2v1_04_glf,O1/O2v1_05_wbbN,O1/O2v1_06_wbbO,O1/O2v1_07_kfoC	5287424	20	264371	1044463	409	767	5	802124	3	481054	5	217148	8	FALSE
91KBVR	SPARK_1800_C2	SPARK_1800_C2	klebpavia_published			KVV_SC28	water - environment	water	Klebsiella variicola subsp. variicola	strong	ST6984	KL21	O3_O3a	KVV	KVV_SC43	5455832		KL21	K21	+	Good	0.9738		O3/O3a	O3/O3a	none	Very high	0.9918		5455832	17	320931	1880992	500	1577	9	1364709	2	392312	4	287663	7	TRUE
339KBV	SPARK_687_C1	SPARK_687_C1	klebpavia_published			KAG_SC6	human - hospital carriage	human	Klebsiella aerogenes	strong	UNK	UNK	O5	KAG	KAG_SC6	5107993		KL68	unknown (K68)	?-+*		0.785	KL68_02_cpsACP,KL68_09_wclV,KL68_10_wckX,KL68_11_wckW,KL68_16_wcuC	O5	O5	*	High	0.9364		5107993	18	283777	854410	303	207	4	699616	4	579610	5	244736	8	FALSE
921KBVR	SPARK_2303_C1	SPARK_2303_C1	klebpavia_published			KPN_SC14	human - hospital carriage	human	Klebsiella pneumoniae	strong	ST14	KL16	O1_O2v1	KPN	KPN_SC10	5564723		KL16	K16	none	Very high	0.9942		O1/O2v1	O1ab	none	Very high	0.9855		5564723	24	231863	1388886	454	730	3	472894	4	440039	6	109806	10	TRUE
339KBVR	SPARK_2336_C1	SPARK_2336_C1	klebpavia_published			KAG_SC1	cow	other mammals	Klebsiella aerogenes	strong	UNK	UNK	UNK	KAG	KAG_SC1	5344071		KL119	unknown (KL119)	-+*		0.7029	KL119_02_cpsACP,KL119_05_wzb,KL119_06_wzc,KL119_07_wzy,KL119_08,KL119_09,KL119_10,KL119_11,KL119_12_wzx,KL119_13_pglJ,KL119_14,KL119_15_manC,KL119_16_manB,KL119_17_wcaJ	O1/O2v1	unknown (O2a)	-*		0.7149	O1/O2v1_02_wzt,O1/O2v1_03_wbbM,O1/O2v1_04_glf,O1/O2v1_05_wbbN,O1/O2v1_06_wbbO,O1/O2v1_07_kfoC	5344071	19	281267	1896032	406	712	5	797173	2	564633	4	217081	7	FALSE
33KBV	SPARK_532_C2	SPARK_532_C2	klebpavia_published			KPC_SC8			Klebsiella planticola	strong	UNK	UNK	O1_O2v3	KPC	KPC_SC11	5629481		KL6	unknown (K6)	-+*		0.8834	KL6_02_cpsACP	O1/O2v3	O2aeh	none	Very high	0.9633		5629481	19	296288	2903612	300	498	6	2903612	1	1198257	2	364605	5	FALSE
33KBVR	SPARK_2519_C1	SPARK_2519_C1	klebpavia_published			KQQ_SC25	soil	plant	Klebsiella quasipneumoniae subsp. quasipneumoniae	strong	ST7000	KL6	O3_O3a	KQQ	KQQ_SC37	5369778		KL6	K6	*	Very high	0.9517		O3/O3a	O3/O3a	none	Very high	0.9604		5369778	29	185165	3047163	301	74	3	3047163	1	425773	3	155042	6	TRUE
919KBVR	SPARK_1847_C1	SPARK_1847_C1	klebpavia_published			KTR_SC8	water - farm	water	Klebsiella terrigena	strong	UNK	UNK	UNK	KTR	KTR_SC6	5951151		KL161	unknown (KL161)	-*		0.8112	KL161_12_rmlD,KL161_13_wcuP,KL161_14,KL161_15,KL161_16_wzx	O4	unknown (O4)	?-*		0.7458	O4_01_hydrolase,O4_03_hypothetical,O4_06_glycosyltransferase	5951151	38	156609	870390	477	73	2	473016	5	300900	8	92742	14	FALSE
340KBV	SPARK_753_C1	SPARK_753_C1	klebpavia_published			KVV_SC8	cow	other mammals	Klebsiella variicola subsp. variicola	strong	ST7069	KL30	UNK	KVV	KVV_SC13	5608073		KL30	K30	*	Very high	0.9531		O3/O3a	unknown (O3/O3a)	+	Low	0.9921		5608073	30	186936	1075304	308	853	5	698664	3	386135	6	195273	9	TRUE
340KBVR	SPARK_2334_C1	SPARK_2334_C1	klebpavia_published			KAG_SC1	cow	other mammals	Klebsiella aerogenes	strong	UNK	UNK	UNK	KAG	KAG_SC1	5286757		KL119	unknown (KL119)	-+*		0.7029	KL119_02_cpsACP,KL119_05_wzb,KL119_06_wzc,KL119_07_wzy,KL119_08,KL119_09,KL119_10,KL119_11,KL119_12_wzx,KL119_13_pglJ,KL119_14,KL119_15_manC,KL119_16_manB,KL119_17_wcaJ	O1/O2v1	unknown (O2a)	-*		0.7149	O1/O2v1_02_wzt,O1/O2v1_03_wbbM,O1/O2v1_04_glf,O1/O2v1_05_wbbN,O1/O2v1_06_wbbO,O1/O2v1_07_kfoC	5286757	19	278250	1015859	552	718	5	797167	3	507509	5	132487	9	FALSE
919KBV	SPARK_1208_C1	SPARK_1208_C1	klebpavia_published			KPN_SC88	human - hospital carriage	human	Klebsiella pneumoniae	strong	ST950	KL7	O1_O2v1	KPN	KPN_SC33	5425179		KL7	K7	none	Very high	0.9854		O1/O2v1	O1ab	none	Very high	0.9862		5425179	65	83464.3	697267	316	176	7	394990	5	225448	9	40262	21	TRUE
341KBV	SPARK_541_C1	SPARK_541_C1	klebpavia_published			KVV_SC121	surface - environment	surface	Klebsiella variicola subsp. variicola	strong	ST1843	KL17	O3_O3a	KVV	KVV_SC97	5427853		KL17	K17	*	Very high	0.9586		O3/O3a	O3/O3a	none	Very high	0.9999		5427853	26	208764	2592716	312	101	3	697894	2	345953	4	187636	8	TRUE
341KBVR	SPARK_1805_C2	SPARK_1805_C2	klebpavia_published			KVV_SC58	water - environment	water	Klebsiella variicola subsp. variicola	strong	ST4587	KL144	UNK	KVV	KVV_SC96	5736144		KL144	unknown (KL144)	*	Very high	0.9685		OL102	unknown (OL102)	-*		0.8157	OL102_05_wbbL,OL102_06_rhamnan,OL102_07_wzm,OL102_08_wzt	5736144	27	212450	1758719	417	159	3	794868	3	484117	4	86765	9	TRUE
918KBVR	SPARK_2844_C1	SPARK_2844_C1	klebpavia_published			KVV_SC38	water - environment	water	Klebsiella variicola subsp. variicola	strong	ST146	KL61	O3_O3a	KVV	KVV_SC33	5593153		KL61	K61	?-	Good	0.9992	KL61_18_manB	O3/O3a	O3/O3a	?-	Good	0.9928	O3/O3a_02_manB	5593153	23	243181	1354510	613	75	2	473018	3	373080	6	229867	10	TRUE
342KBV	SPARK_1608_C1	SPARK_1608_C1	klebpavia_published			KPN_SC210	human - hospital disease	human	Klebsiella pneumoniae	strong	ST4948	KL5	O1_O2v1	KPN	KPN_SC121	5710167		KL5	K5	*	Very high	0.9948		O1/O2v1	O2a	none	Very high	0.9824		5710167	46	124134	1189715	349	621	6	696067	3	356671	5	93019	12	TRUE
91KBV	SPARK_1486_C1	SPARK_1486_C1	klebpavia_published			KOH_SC5	water - environment	water	Klebsiella ornithinolytica	strong	UNK	UNK	O1_O2v3	KOH	KOH_SC5	5366358		KL25	unknown (K25)	-+*		0.7402	KL25_02_cpsACP,KL25_05_wzb,KL25_06_wzc,KL25_07_wcaJ,KL25_08_wzy,KL25_09_wfeD,KL25_10,KL25_11_wcuB,KL25_12_wzx	O1/O2v3	O2aeh	*	High	0.9327		5366358	16	335397	1999316	300	394	2	1045021	2	815996	3	343099	6	FALSE
296KBVR	SPARK_2576_C1	SPARK_2576_C1	klebpavia_published			KOH_SC46	human - hospital carriage	human	Klebsiella ornithinolytica	strong	UNK	UNK	O1_O2v3	KOH	KOH_SC44	5767560		KL32	unknown (K32)	+		0.9962		O1/O2v3	O2aeh	*	High	0.9328		5767560	33	174775	1152706	443	5	2	849636	3	376660	6	109669	11	FALSE
320KBVR	SPARK_2890_C1	SPARK_2890_C1	klebpavia_published			KPC_SC69	turtle		Klebsiella planticola	strong	UNK	UNK	UNK	KPC	KPC_SC47	5666779		KL52	unknown (K52)	-+*		0.9246	KL52_02_cpsACP	OL102	unknown (OL102)	-*		0.8102	OL102_05_wbbL,OL102_06_rhamnan,OL102_07_wzm,OL102_08_wzt	5666779	16	354174	1312634	3397	204	4	815059	3	740109	4	274907	7	FALSE
930KBV	SPARK_1284_C2	SPARK_1284_C2	klebpavia_published			KPN_SC56	human - hospital carriage	human	Klebsiella pneumoniae	strong	ST37	KL15	O4	KPN	KPN_SC6	5537888		KL15	K15	none	Very high	0.9979		O4	O4	none	Very high	0.9972		5537888	54	102553	1112678	314	245	4	393349	5	292550	8	99602	13	TRUE
300KBVR	SPARK_2144_C1	SPARK_2144_C1	klebpavia_published			KQQ_SC22	invertebrates		Klebsiella quasipneumoniae subsp. quasipneumoniae	strong	ST6989	KL13	O3_O3a	KQQ	KQQ_SC39	5247563		KL13	K13	*	High	0.9479		O3/O3a	O3/O3a	none	Very high	0.9603		5247563	13	403659	2128642	338	104	3	841382	2	628589	4	492127	5	TRUE
943KBVR	SPARK_2851_C2	SPARK_2851_C2	klebpavia_published			KMG_SC79	soil	plant	Klebsiella michiganensis	strong	UNK	KL109	O1_O2v1	KMG	KMG_SC53	6158936		KL109	unknown (KL109)	-+*	Good	0.9333	KL109_02_cpsACP	O1/O2v1	O1ab	-+*	Good	0.723	O1/O2v1_03_wbbM,O1/O2v1_05_wbbN,O1/O2v1_07_kfoC	6158936	32	192467	1377517	418	872	5	467603	4	321108	8	198965	12	FALSE
943KBV	SPARK_1311_C1	SPARK_1311_C1	klebpavia_published			KPN_SC10	human - hospital carriage	human	Klebsiella pneumoniae	strong	ST2703	KL34	O1_O2v2	KPN	KPN_SC7	5466185		KL34	K34	*	Very high	0.9922		O1/O2v2	O2afg	none	Very high	0.9861		5466185	27	202451	716747	421	431	4	389770	6	302756	9	121578	14	TRUE
301KBV	SPARK_253_C1	SPARK_253_C1	klebpavia_published			KPN_SC257	cow	other mammals	Klebsiella pneumoniae	strong	ST5111	KL64	O1_O2v1	KPN	KPN_SC88	5268753		KL64	K64	none	Very high	0.9992		O1/O2v1	O2a	none	Very high	0.9862		5268753	20	263438	1009183	534	89	3	730112	3	397885	5	231616	9	TRUE
301KBVR	SPARK_2908_C1	SPARK_2908_C1	klebpavia_published			KTR_SC18	turtle		Klebsiella terrigena	strong	UNK	KL6	O12	KTR	KTR_SC13	5517510		KL6	K6	-+*	Good	0.8815	KL6_02_cpsACP	O12	O12	?-+*	Good	0.7553	O12_05_wbbL,O12_08_wbbB	5517510	18	306528	1141390	489	0	0	839976	3	384745	5	103604	9	FALSE
942KBVR	SPARK_2135_C1	SPARK_2135_C1	klebpavia_published			KOH_SC47	invertebrates		Klebsiella ornithinolytica	strong	UNK	UNK	O1_O2v3	KOH	KOH_SC1	5347295		KL32	unknown (K32)	+		0.9996		O1/O2v3	O2aeh	*	High	0.9329		5347295	19	281437	1049521	491	279	1	467819	4	425401	6	224601	10	FALSE
942KBV	SPARK_158_C1	SPARK_158_C1	klebpavia_published			KPC_SC31	human - hospital carriage	human	Klebsiella planticola	strong	UNK	UNK	O1_O2v3	KPC	KPC_SC6	5781500		KL79	unknown (K79)	+		0.9998		O1/O2v3	O2aeh	none	High	0.9494		5781500	47	123011	701553	300	299	2	389983	6	206227	10	111070	17	FALSE
302KBV	SPARK_531_C1	SPARK_531_C1	klebpavia_published			KPC_SC4	turtle		Klebsiella planticola	strong	UNK	UNK	O12	KPC	KPC_SC2	5711571		KL121	unknown (KL121)	-+*		0.7272	KL121_02_cpsACP,KL121_05_wzb,KL121_07_wzx,KL121_08_wclT,KL121_09_wzy,KL121_10_wctC,KL121_11_wcqS,KL121_12_wcqT,KL121_13_wcqU,KL121_15_wcaG,KL121_16_wcaH,KL121_17_wcaI,KL121_18_wcaJ,KL121_19,KL121_20_wcsO,KL121_22_manC,KL121_23_manB	O12	O12	-+*	Good	0.7528	O12_05_wbbL,O12_08_wbbB	5711571	34	167987	1148351	300	525	4	729604	3	485448	6	388463	8	FALSE
941KBVR	SPARK_2068_C1	SPARK_2068_C1	klebpavia_published			KGM_SC1	human - hospital carriage	human	Klebsiella grimontii	strong	UNK	UNK	O1_O2v1	KGM	KGM_SC1	6122313		KL161	unknown (KL161)	-+*		0.7668	KL161_02_cpsACP,KL161_12_rmlD,KL161_13_wcuP,KL161_14,KL161_15,KL161_16_wzx	O1/O2v1	O1ab	-+*	Good	0.7229	O1/O2v1_03_wbbM,O1/O2v1_05_wbbN,O1/O2v1_07_kfoC	6122313	43	142379	1680544	631	440	2	467949	4	183471	9	104253	18	FALSE
302KBVR	SPARK_2397_C1	SPARK_2397_C1	klebpavia_published			KPT_SC2	invertebrates		Klebsiella pasteurii	strong	UNK	UNK	O1_O2v1	KPT	KPT_SC5	6012017		KL161	unknown (KL161)	-+*		0.7788	KL161_02_cpsACP,KL161_12_rmlD,KL161_13_wcuP,KL161_14,KL161_15,KL161_16_wzx	O1/O2v1	O1ab	-+*	Good	0.7245	O1/O2v1_03_wbbM,O1/O2v1_05_wbbN,O1/O2v1_07_kfoC	6012017	23	261392	1563183	356	43	1	839620	3	525728	5	121682	9	FALSE
941KBV	SPARK_812_C1	SPARK_812_C1	klebpavia_published			KPN_SC1	human - hospital disease	human	Klebsiella pneumoniae	strong	ST307	KL102	O1_O2v2	KPN	KPN_SC2	5413833		KL102	unknown (KL102)	none	Very high	0.9927		O1/O2v2	O2afg	none	Very high	0.9845		5413833	33	164056	1183559	345	8	1	390104	5	303836	8	126370	13	TRUE
940KBVR	SPARK_2404_C1	SPARK_2404_C1	klebpavia_published			KOX_SC23	invertebrates		Klebsiella oxytoca	strong	UNK	UNK	O5	KOX	KOX_SC19	5685538		KL116	unknown (KL116)	?-+*		0.7852	KL116_02_cpsACP,KL116_07_wcuE,KL116_08_wckV,KL116_10_wctD,KL116_13_wcuC,KL116_14_wzy,KL116_17_wcpG,KL116_20_manB	O5	O5	?-*	Good	0.8193	O5_02_manB	5685538	22	258434	1214555	438	7	1	469204	4	343725	7	204757	11	FALSE
303KBV	SPARK_589_C1	SPARK_589_C1	klebpavia_published			KPN_SC11	human - hospital disease	human	Klebsiella pneumoniae	strong	ST392	KL27	O4	KPN	KPN_SC16	5507023		KL27	K27	none	Very high	0.9928		O4	O4	none	Very high	0.9971		5507023	40	137676	1750694	311	154	4	729303	3	497236	4	68425	11	TRUE
303KBVR	SPARK_2770_C1	SPARK_2770_C1	klebpavia_published			KVV_SC2	water - environment	water	Klebsiella variicola subsp. variicola	strong	ST355	KL142	O5	KVV	KVV_SC2	5491238		KL142	unknown (KL142)	*	High	0.9447		O5	O5	none	Very high	0.9959		5491238	18	305069	1276752	413	660	7	834106	3	756054	4	164621	8	TRUE
940KBV	SPARK_213_C1	SPARK_213_C1	klebpavia_published			KPN_SC103	surface - farm	surface	Klebsiella pneumoniae	strong	ST551	KL10	O1_O2v1	KPN	KPN_SC92	5492417		KL10	K10	none	Very high	0.9662		O1/O2v1	O1ab	none	Very high	0.9806		5492417	45	122054	678539	343	208	3	390243	5	265940	8	111946	16	TRUE
304KBV	SPARK_491_C1	SPARK_491_C1	klebpavia_published			KVV_SC118	human - hospital disease	human	Klebsiella variicola subsp. variicola	strong	ST3532	KL57	O3_O3a	KVV	KVV_SC99	5485939		KL57	K57	?	Good	0.9705		O3/O3a	O3/O3a	?	Good	0.9917		5485939	19	288734	1677290	302	1225	6	728520	3	527774	4	365449	7	TRUE
304KBVR	SPARK_1701_C1	SPARK_1701_C1	klebpavia_published			KTR_SC6	soil	plant	Klebsiella terrigena	strong	UNK	KL6	O12	KTR	KTR_SC12	5545766		KL6	K6	-+*	Good	0.881	KL6_02_cpsACP	O12	O12	?-+*	Good	0.7554	O12_05_wbbL,O12_08_wbbB	5545766	14	396126	2167201	2074	258	3	832184	2	469046	4	354093	6	FALSE
93KBVR	SPARK_2907_C1	SPARK_2907_C1	klebpavia_published			KVV_SC6	turtle		Klebsiella variicola subsp. variicola	strong	ST7048	KL64	UNK	KVV	KVV_SC7	5482668		KL64	K64	*	High	0.9333		O3/O3a	unknown (O3/O3a)	+		0.986		5482668	16	342667	1839664	418	246	3	1352924	2	798299	3	220722	6	TRUE
93KBV	SPARK_657_C1	SPARK_657_C1	klebpavia_published			KPN_SC106	cow	other mammals	Klebsiella pneumoniae	strong	ST1966	KL11	O3_O3a	KPN	KPN_SC27	5382482		KL11	K11	*	High	0.9236		O3/O3a	O3/O3a	none	Very high	0.9878		5382482	20	269124	1950670	428	70	3	1039073	2	408106	4	342705	6	TRUE
305KBV	SPARK_556_C1	SPARK_556_C1	klebpavia_published			KVV_SC29	human - hospital disease	human	Klebsiella variicola subsp. variicola	strong	ST2183	KL151	OL103	KVV	KVV_SC38	5705192		KL151	unknown (KL151)	?+*	Good	0.9175		OL103	unknown (OL103)	*	Very high	0.9595		5705192	25	228208	1452388	304	75	2	728193	3	328115	5	157565	10	TRUE
305KBVR	SPARK_1754_C1	SPARK_1754_C1	klebpavia_published			KOH_SC2	rhizosphere	plant	Klebsiella ornithinolytica	strong	UNK	UNK	O1_O2v3	KOH	KOH_SC3	5503065		KL115	unknown (KL115)	-+*		0.8993	KL115_02_cpsACP	O1/O2v3	O2aeh	*	High	0.9333		5503065	22	250139	1097517	354	1	1	827480	3	420934	5	251687	8	FALSE
300KBV	SPARK_1260_C3	SPARK_1260_C3	klebpavia_published			KPC_SC25	cow	other mammals	Klebsiella planticola	strong	UNK	UNK	O1_O2v3	KPC	KPC_SC49	5759365		KL107	unknown (KL107)	?-+*		0.7783	KL107_02_cpsACP,KL107_04_wza,KL107_05_wzb,KL107_06_wzc,KL107_07_wbaP,KL107_08,KL107_09,KL107_10	O1/O2v3	O2aeh	none	Very high	0.9503		5759365	33	174526	1003673	302	94	3	730970	4	375290	6	95347	11	FALSE
944KBV	SPARK_643_C1	SPARK_643_C1	klebpavia_published			KPN_SC17	cow	other mammals	Klebsiella pneumoniae	strong	ST3345	KL167	OL13	KPN	KPN_SC23	5586660		KL167	unknown (KL167)	?	Good	0.9995		OL13	O13	*	High	0.9495		5586660	30	186222	1010085	716	653	7	389750	5	357339	8	104760	13	TRUE
944KBVR	SPARK_2307_C1	SPARK_2307_C1	klebpavia_published			KPN_SC92	human - hospital disease	human	Klebsiella pneumoniae	strong	ST391	KL30	O1_O2v2	KPN	KPN_SC83	5479920		KL30	K30	*	Very high	0.9645		O1/O2v2	O1ab	none	Very high	0.9947		5479920	32	171248	1452094	392	154	3	466960	3	375164	6	94611	11	TRUE
2KBVR	SPARK_2672_C1	SPARK_2672_C1	klebpavia_published			KQQ_SC1	cow	other mammals	Klebsiella quasipneumoniae subsp. quasipneumoniae	strong	ST738	KL30	O3_O3a	KQQ	KQQ_SC8	5261675		KL30	K30	*	High	0.918		O3/O3a	O3/O3a	none	Very high	0.9601		5261675	14	375834	3518973	349	212	3	3518973	1	651089	2	317354	4	TRUE
94KBVR	SPARK_2912_C1	SPARK_2912_C1	klebpavia_published			KVV_SC6	turtle		Klebsiella variicola subsp. variicola	strong	ST7048	KL64	O3_O3a	KVV	KVV_SC7	5482105		KL64	K64	+*	Good	0.9336		O3/O3a	O3/O3a	none	Very high	0.9868		5482105	15	365474	2060024	418	337	5	1352830	2	798248	3	344216	5	TRUE
297KBV	SPARK_309_C1	SPARK_309_C1	klebpavia_published			KVV_SC23	human - hospital carriage	human	Klebsiella variicola subsp. variicola	strong	ST7050	KL113	O3_O3a	KVV	KVV_SC14	5584145		KL113	unknown (KL113)	none	Very high	0.9891		O3/O3a	O3/O3a	none	Very high	0.9924		5584145	14	398868	2308155	455	67	2	731369	2	495788	4	383039	6	TRUE
94KBV	SPARK_542_C3	SPARK_542_C3	klebpavia_published			KOH_SC15	water - environment	water	Klebsiella ornithinolytica	strong	UNK	UNK	O1_O2v3	KOH	KOH_SC15	5549179		KL45	unknown (K45)	-+*		0.8417	KL45_02_cpsACP,KL45_05_wzb,KL45_06_wzc	O1/O2v3	O2aeh	*	High	0.9328		5549179	17	326422	1227020	305	39	2	1038420	3	500075	4	348494	7	FALSE
297KBVR	SPARK_1768_C1	SPARK_1768_C1	klebpavia_published			KPN_SC123	human - hospital carriage	human	Klebsiella pneumoniae	strong	ST1545	KL55	O1_O2v1	KPN	KPN_SC51	5472034		KL55	K55	*	Very high	0.9621		O1/O2v1	O2a	none	Very high	0.9882		5472034	24	228001	2185813	417	697	9	843019	2	393826	4	94371	9	TRUE
949KBVR	SPARK_2242_C1	SPARK_2242_C1	klebpavia_published			KGM_SC2	cow	other mammals	Klebsiella grimontii	strong	UNK	UNK	O1_O2v1	KGM	KGM_SC2	5775302		KL161	unknown (KL161)	-+*		0.7788	KL161_02_cpsACP,KL161_12_rmlD,KL161_13_wcuP,KL161_14,KL161_15,KL161_16_wzx	O1/O2v1	O1ab	-+*	Good	0.7227	O1/O2v1_03_wbbM,O1/O2v1_05_wbbN,O1/O2v1_07_kfoC	5775302	22	262514	603235	305	304	3	465526	6	424638	8	330096	11	FALSE
949KBV	SPARK_974_C1	SPARK_974_C1	klebpavia_published			KPN_SC1	human - hospital carriage	human	Klebsiella pneumoniae	strong	ST307	KL102	O1_O2v2	KPN	KPN_SC2	5409318		KL102	unknown (KL102)	none	Very high	0.9927		O1/O2v2	O2afg	none	Very high	0.9845		5409318	28	193190	1189459	568	2	2	388921	4	278028	7	141537	12	TRUE
298KBV	SPARK_609_C2	SPARK_609_C2	klebpavia_published			KAG_SC14	human - hospital carriage	human	Klebsiella aerogenes	strong	UNK	UNK	O3_O3a	KAG	KAG_SC10	5205487		KL68	unknown (K68)	?-+*		0.7859	KL68_02_cpsACP,KL68_09_wclV,KL68_10_wckX,KL68_11_wckW,KL68_16_wcuC	O3/O3a	O3/O3a	none	Very high	0.9522		5205487	17	306205	1183532	488	311	3	731242	3	476783	5	205383	8	FALSE
298KBVR	SPARK_2622_C1	SPARK_2622_C1	klebpavia_published			KMG_SC36	poultry	birds	Klebsiella michiganensis	strong	UNK	KL66	O1_O2v1	KMG	KMG_SC37	5645707		KL66	K66	?-+	Good	0.9983	KL66_20_ugd	O1/O2v1	O1ab	-+*	Good	0.7248	O1/O2v1_03_wbbM,O1/O2v1_05_wbbN,O1/O2v1_07_kfoC	5645707	18	313650	1719602	600	608	4	842556	3	491599	4	386365	7	FALSE
948KBVR	SPARK_2239_C1	SPARK_2239_C1	klebpavia_published			KGM_SC2	cow	other mammals	Klebsiella grimontii	strong	UNK	UNK	O1_O2v1	KGM	KGM_SC2	5774794		KL161	unknown (KL161)	-+*		0.7788	KL161_02_cpsACP,KL161_12_rmlD,KL161_13_wcuP,KL161_14,KL161_15,KL161_16_wzx	O1/O2v1	O1ab	-+*	Good	0.7227	O1/O2v1_03_wbbM,O1/O2v1_05_wbbN,O1/O2v1_07_kfoC	5774794	24	240616	603235	307	589	4	465534	6	439914	8	216217	12	FALSE
948KBV	SPARK_1024_C1	SPARK_1024_C1	klebpavia_published			KPN_SC34	human - hospital carriage	human	Klebsiella pneumoniae	strong	ST13	KL3	O1_O2v2	KPN	KPN_SC41	5463500		KL3	K3	none	Very high	0.9998		O1/O2v2	O1ab	none	Very high	0.9873		5463500	42	130083	714578	487	112	4	389260	6	331479	9	210445	13	TRUE
939KBVR	SPARK_1797_C1	SPARK_1797_C1	klebpavia_published			KOH_SC42	water - environment	water	Klebsiella ornithinolytica	strong	UNK	UNK	O1_O2v3	KOH	KOH_SC1	6124794		KL107	unknown (KL107)	-+*		0.788	KL107_02_cpsACP,KL107_05_wzb,KL107_06_wzc,KL107_07_wbaP,KL107_08,KL107_09,KL107_10	O1/O2v3	O2aeh	*	High	0.9327		6124794	43	142437	1131248	484	79	2	469216	5	339484	8	135727	14	FALSE
299KBV	SPARK_53_C1	SPARK_53_C1	klebpavia_published			KPN_SC12	human - hospital disease	human	Klebsiella pneumoniae	strong	ST200	KL21	O3b	KPN	KPN_SC18	5141588		KL21	K21	?	Good	0.9937		O3b	O3b	?	Good	0.9901		5141588	42	122419	984697	302	520	4	731228	3	372226	6	170201	9	TRUE
299KBVR	SPARK_274_C1	SPARK_274_C1	klebpavia_published			KPN_SC101	human - hospital disease	human	Klebsiella pneumoniae	strong	ST116	KL6	O1_O2v1	KPN	KPN_SC78	5387626		KL6	K6	none	Very high	0.9964		O1/O2v1	O2a	none	Very high	0.9842		5387626	21	256554	1125614	419	1248	6	842183	3	793195	4	364768	6	TRUE
947KBV	SPARK_1346_C1	SPARK_1346_C1	klebpavia_published			KPN_SC2	human - hospital carriage	human	Klebsiella pneumoniae	strong	ST17	KL25	O5	KPN	KPN_SC1	5694566		KL25	K25	-	High	0.9917	KL25_09_wfeD	O5	O5	*	High	0.9421		5694566	142	40102.6	1013352	300	261	6	389462	4	348379	7	57883	16	TRUE
946KBVR	SPARK_2640_C1	SPARK_2640_C1	klebpavia_published			KPN_SC33	water - river	water	Klebsiella pneumoniae	strong	ST37	KL15	O4	KPN	KPN_SC6	5371713		KL15	K15	none	Very high	0.9979		O4	O4	none	Very high	0.9972		5371713	33	162779	1180186	331	367	5	466023	4	356628	7	104221	10	TRUE
29KBV	SPARK_346_C2	SPARK_346_C2	klebpavia_published			KQS_SC6	cow	other mammals	Klebsiella quasipneumoniae subsp. similipneumoniae	strong	ST7053	KL55	O3_O3a	KQS	KQS_SC6	5156704		KL55	K55	*	Very high	0.962		O3/O3a	O3/O3a	none	Very high	0.9594		5156704	18	286484	2946695	302	257	1	2946695	1	774109	2	327590	5	TRUE
29KBVR	SPARK_2776_C1	SPARK_2776_C1	klebpavia_published			KVV_SC5	water - environment	water	Klebsiella variicola subsp. variicola	strong	ST906	KL35	UNK	KVV	KVV_SC6	5388521		KL35	K35	*	Very high	0.9585		O3/O3a	unknown (O3/O3a)	+	Low	0.9926		5388521	14	384894	3089828	441	140	3	3089828	1	760323	2	220525	5	TRUE
946KBV	SPARK_32_C1	SPARK_32_C1	klebpavia_published			KOX_SC40	human - hospital carriage	human	Klebsiella oxytoca	strong	UNK	UNK	OL104	KOX	KOX_SC24	5799021		KL161	unknown (KL161)	-+*		0.7452	KL161_05_wzb,KL161_08,KL161_12_rmlD,KL161_13_wcuP,KL161_14,KL161_15,KL161_16_wzx	OL104	unknown (OL104)	none	Very high	0.9905		5799021	79	73405.3	1109916	300	240	2	389496	4	313286	8	143349	13	FALSE
945KBVR	SPARK_2819_C1	SPARK_2819_C1	klebpavia_published			KAG_SC18	water - environment	water	Klebsiella Ka3	strong	UNK	UNK	UNK	OUTKA3		5231055	outlier	KL167	unknown (KL167)	?-+*		0.7187	KL167_02_cpsACP,KL167_05_wzb,KL167_06_wzc,KL167_07_wzy,KL167_08_wckL,KL167_09_wzx,KL167_10_wckK,KL167_11_manC,KL167_12_manB,KL167_13_wbaZ,KL167_14_wbaP,KL167_15_wcuI,KL167_16_wcuC,KL167_17	O1/O2v1	unknown (O2a)	?-*		0.7071	O1/O2v1_02_wzt,O1/O2v1_03_wbbM,O1/O2v1_04_glf,O1/O2v1_05_wbbN,O1/O2v1_06_wbbO,O1/O2v1_07_kfoC	5231055	27	193743	1146737	411	501	3	466618	4	239430	7	102490	13	FALSE
2KBV	SPARK_741_C1	SPARK_741_C1	klebpavia_published			KVV_SC123	cow	other mammals	Klebsiella variicola subsp. variicola	strong	ST7067	KL107	O3_O3a	KVV	KVV_SC100	5722288		KL107	unknown (KL107)	*	Very high	0.9639		O3/O3a	O3/O3a	none	Very high	0.9874		5722288	21	272490	3387722	308	863	5	3387722	1	746042	2	152528	6	TRUE
945KBV	SPARK_342_C1	SPARK_342_C1	klebpavia_published			KPN_SC17	cow	other mammals	Klebsiella pneumoniae	strong	ST3345	KL167	OL13	KPN	KPN_SC23	5532076		KL167	unknown (KL167)	?	Good	0.9996		OL13	O13	*	High	0.9495		5532076	44	125729	800664	316	614	7	389718	5	285731	8	93028	15	TRUE
2KBVM	SPARK_2776_C2	SPARK_2776_C2	klebpavia_published			KVV_SC2	water - environment	water	Klebsiella variicola subsp. variicola	strong	ST355	KL142	O5	KVV	KVV_SC2	6376541		KL142	unknown (KL142)	*	High	0.9449		O5	O5	none	Very high	0.9959		6376541	480	13284.5	1720780	300	2103	14	416505	3	266479	6	22465	21	TRUE
947KBVR	SPARK_2057_C1	SPARK_2057_C1	klebpavia_published			KPN_SC41	human - hospital carriage	human	Klebsiella pneumoniae	strong	ST443	KL146	O1_O2v2	KPN	KPN_SC1	5207013		KL146	unknown (KL146)	*	Very high	0.9516		O1/O2v2	O1ab	none	Very high	0.9837		5207013	23	226392	1714344	537	0	0	465949	3	350222	6	166838	9	TRUE
320KBV	SPARK_67_C1	SPARK_67_C1	klebpavia_published			KPN_SC5	human - hospital carriage	human	Klebsiella pneumoniae	strong	ST661	KL8	O1_O2v2	KPN	KPN_SC5	5228478		KL8	K8	none	Very high	0.9986		O1/O2v2	O2afg	none	Very high	0.9844		5228478	26	201095	866917	320	577	4	720275	4	373997	6	148402	9	TRUE
306KBV	SPARK_8_C1	SPARK_8_C1	klebpavia_published			KOH_SC147	human - hospital carriage	human	Klebsiella ornithinolytica	strong	UNK	UNK	O1_O2v3	KOH	KOH_SC83	5466801		KL14	unknown (K14)	-+*		0.8319	KL14_02_cpsACP,KL14_13	O1/O2v3	O2aeh	*	High	0.9331		5466801	55	99396.4	1060355	301	243	3	726156	3	464775	5	186585	9	FALSE
939KBV	SPARK_1350_C1	SPARK_1350_C1	klebpavia_published			KPN_SC17	cow	other mammals	Klebsiella pneumoniae	strong	ST3345	KL167	OL13	KPN	KPN_SC23	5585609		KL167	unknown (KL167)	?	Good	0.9996		OL13	O13	*	High	0.9495		5585609	176	31736.4	796212	258	759	8	390343	6	273988	9	94701	15	TRUE
314KBVR	SPARK_1848_C3	SPARK_1848_C3	klebpavia_published			KTR_SC4	water - farm	water	Klebsiella terrigena	strong	UNK	UNK	O12	KTR	KTR_SC4	5672803		KL134	unknown (KL134)	-+*		0.7783	KL134_02_cpsACP,KL134_09,KL134_11,KL134_12,KL134_13	O12	O12	?-+*	Good	0.7552	O12_05_wbbL,O12_08_wbbB	5672803	18	315156	2093685	593	524	5	821394	2	423482	5	147873	9	FALSE
934KBV	SPARK_542_C2	SPARK_542_C2	klebpavia_published			KOX_SC2	water - environment	water	Klebsiella oxytoca	strong	UNK	KL74	OL104	KOX	KOX_SC6	6030494		KL74	K74	?	Good	0.9933		OL104	unknown (OL104)	?	Good	0.9932		6030494	57	105798	753658	303	461	2	391180	6	300861	9	109972	16	FALSE
315KBV	SPARK_583_C1	SPARK_583_C1	klebpavia_published			KVV_SC1	other mammals	other mammals	Klebsiella variicola subsp. variicola	strong	ST597	KL121	O3_O3a	KVV	KVV_SC1	5533164		KL121	unknown (KL121)	?-+	Good	0.9936	KL121_22_manC	O3/O3a	O3/O3a	?-	Good	0.9916	O3/O3a_01_manC	5533164	22	251507	1364541	315	1	1	721559	3	540638	4	220700	7	TRUE
315KBVR	SPARK_1955_C1	SPARK_1955_C1	klebpavia_published			KOX_SC12	dog	other mammals	Klebsiella oxytoca	strong	UNK	UNK	OL104	KOX	KOX_SC14	5762697		KL161	unknown (KL161)	-+*		0.7448	KL161_05_wzb,KL161_08,KL161_12_rmlD,KL161_13_wcuP,KL161_14,KL161_15,KL161_16_wzx	OL104	unknown (OL104)	none	Very high	0.9922		5762697	25	230508	1226125	403	139	3	821066	3	230367	6	127917	12	FALSE
933KBVR	SPARK_2606_C1	SPARK_2606_C1	klebpavia_published			KPN_SC2	human - hospital carriage	human	Klebsiella pneumoniae	strong	ST5081	KL11	O3_O3a	KPN	KPN_SC1	5331254		KL11	K11	*	High	0.9241		O3/O3a	O3/O3a	*	Very high	0.9558		5331254	24	222136	1467451	4543	86	2	471219	3	403819	5	100925	9	TRUE
933KBV	SPARK_655_C1	SPARK_655_C1	klebpavia_published			KPN_SC105	cow	other mammals	Klebsiella pneumoniae	strong	ST5104	KL56	OL13	KPN	KPN_SC104	5310195		KL56	K56	?	Good	0.9895		OL13	O13	*	High	0.949		5310195	41	129517	924110	419	60	5	391575	5	308023	8	101119	13	TRUE
316KBV	SPARK_933_C1	SPARK_933_C1	klebpavia_published			KPN_SC2	human - hospital disease	human	Klebsiella pneumoniae	strong	ST20	KL28	O1_O2v2	KPN	KPN_SC1	5438860		KL28	K28	none	Very high	0.9917		O1/O2v2	O2afg	none	Very high	0.9839		5438860	39	139458	1440722	434	129	3	721429	3	364048	5	101072	9	TRUE
316KBVR	SPARK_2386_C1	SPARK_2386_C1	klebpavia_published			KVV_SC77	invertebrates		Klebsiella variicola subsp. variicola	strong	ST4880	KL31	UNK	KVV	KVV_SC98	5433620		KL31	K31	*	High	0.9045		O3/O3a	unknown (O3/O3a)	+	Low	0.9913		5433620	19	285980	1084894	410	535	5	820029	3	479909	5	250557	8	TRUE
932KBVR	SPARK_2116_C1	SPARK_2116_C1	klebpavia_published			KOH_SC99	soil	plant	Klebsiella ornithinolytica	strong	UNK	UNK	O12	KOH	KOH_SC59	5534466		KL17	unknown (K17)	?-+*		0.7496	KL17_02_cpsACP,KL17_05_wzb,KL17_07_wzy,KL17_08_wctR,KL17_09_wctS,KL17_10_wctT,KL17_11_wctU,KL17_12_wcaJ,KL17_13_wcmZ,KL17_14_wzx	O12	O12	-+*	Good	0.7392	O12_05_wbbL,O12_08_wbbB	5534466	24	230603	1028447	486	92	2	471551	4	373934	6	122510	10	FALSE
317KBV	SPARK_580_C1	SPARK_580_C1	klebpavia_published			KVV_SC1	other birds	birds	Klebsiella variicola subsp. variicola	strong	ST597	KL121	O3_O3a	KVV	KVV_SC1	5531749		KL121	unknown (KL121)	?	Good	0.9933		O3/O3a	O3/O3a	?	Good	0.9918		5531749	23	240511	1364560	307	1	1	721353	3	540638	4	182652	8	TRUE
317KBVR	SPARK_2638_C1	SPARK_2638_C1	klebpavia_published			KOH_SC122	water - river	water	Klebsiella ornithinolytica	strong	UNK	UNK	O1_O2v3	KOH	KOH_SC24	5788441		KL107	unknown (KL107)	-+*		0.7789	KL107_02_cpsACP,KL107_05_wzb,KL107_06_wzc,KL107_07_wbaP,KL107_08,KL107_09,KL107_10	O1/O2v3	O2aeh	*	High	0.9332		5788441	64	90444.4	1121776	301	38	1	817358	3	404144	5	124082	10	FALSE
932KBV	SPARK_316_C1	SPARK_316_C1	klebpavia_published			KPN_SC5	human - hospital carriage	human	Klebsiella pneumoniae	strong	ST3655	KL140	O1_O2v2	KPN	KPN_SC5	5674673		KL140	unknown (KL140)	none	Very high	0.9999		O1/O2v2	O2afg	none	Very high	0.9845		5674673	60	94577.9	821279	488	639	7	391724	5	218078	9	86898	17	TRUE
318KBV	SPARK_837_C1	SPARK_837_C1	klebpavia_published			KPN_SC2	human - hospital carriage	human	Klebsiella pneumoniae	strong	ST20	KL22	O1_O2v2	KPN	KPN_SC1	5427152		KL22	K22	-	Good	0.9907	KL22_17	O1/O2v2	O2afg	none	Very high	0.9838		5427152	34	159622	1358527	325	285	2	721035	3	377743	5	101062	9	TRUE
318KBVR	SPARK_2141_C1	SPARK_2141_C1	klebpavia_published			KGM_SC7	invertebrates		Klebsiella grimontii	strong	UNK	KL181	O1_O2v1	KGM	KGM_SC6	5841693		KL181	unknown (KL181)	*	Very high	0.9621		O1/O2v1	O1ab	-+*	Good	0.7226	O1/O2v1_03_wbbM,O1/O2v1_05_wbbN,O1/O2v1_07_kfoC	5841693	21	278176	1322217	440	148	3	816630	3	431018	6	216535	9	FALSE
931KBVR	SPARK_2370_C2	SPARK_2370_C2	klebpavia_published			KPN_SC72	water - farm	water	Klebsiella pneumoniae	strong	ST5177	KL42	O4	KPN	KPN_SC14	5364645		KL42	K42	none	Very high	0.9981		O4	O4	none	Very high	0.9994		5364645	27	198691	1357948	394	547	8	471553	4	364014	6	94490	11	TRUE
319KBV	SPARK_705_C1	SPARK_705_C1	klebpavia_published			KPN_SC78	human - hospital disease	human	Klebsiella pneumoniae	strong	ST1190	KL64	O1_O2v1	KPN	KPN_SC21	5476965		KL64	K64	none	Very high	0.9982		O1/O2v1	O1ab	none	Very high	0.9806		5476965	44	124476	1283259	488	607	4	720296	3	355495	6	73587	13	TRUE
319KBVR	SPARK_2126_C2	SPARK_2126_C2	klebpavia_published			KTR_SC9	endophytes	plant	Klebsiella terrigena	strong	UNK	KL69	UNK	KTR	KTR_SC11	5755493		KL69	K69	+*	Good	0.9602		O4	unknown (O4)	?-*		0.7458	O4_01_hydrolase,O4_03_hypothetical,O4_06_glycosyltransferase	5755493	18	319750	2249945	566	168	3	815136	2	511028	4	200361	8	FALSE
931KBV	SPARK_36_C1	SPARK_36_C1	klebpavia_published			KOX_SC40	human - hospital carriage	human	Klebsiella oxytoca	strong	UNK	UNK	OL104	KOX	KOX_SC24	5814946		KL161	unknown (KL161)	-+*		0.7452	KL161_05_wzb,KL161_08,KL161_12_rmlD,KL161_13_wcuP,KL161_14,KL161_15,KL161_16_wzx	OL104	unknown (OL104)	none	Very high	0.9905		5814946	75	77532.6	1111039	301	147	4	392422	5	289257	8	130378	14	FALSE
930KBVR	SPARK_2241_C1	SPARK_2241_C1	klebpavia_published			KGM_SC2	cow	other mammals	Klebsiella grimontii	strong	UNK	UNK	O1_O2v1	KGM	KGM_SC2	5775299		KL161	unknown (KL161)	-+*		0.7788	KL161_02_cpsACP,KL161_12_rmlD,KL161_13_wcuP,KL161_14,KL161_15,KL161_16_wzx	O1/O2v1	O1ab	-+*	Good	0.7227	O1/O2v1_03_wbbM,O1/O2v1_05_wbbN,O1/O2v1_07_kfoC	5775299	21	275014	603235	303	261	3	471623	6	447026	8	338290	11	FALSE
31KBV	SPARK_346_C1	SPARK_346_C1	klebpavia_published			KQS_SC6	cow	other mammals	Klebsiella quasipneumoniae subsp. similipneumoniae	strong	ST7053	KL55	O3_O3a	KQS	KQS_SC6	5155470		KL55	K55	*	Very high	0.962		O3/O3a	O3/O3a	none	Very high	0.9594		5155470	14	368248	2926837	340	64	1	2926837	1	774104	2	327909	5	TRUE
31KBVR	SPARK_2853_C1	SPARK_2853_C1	klebpavia_published			KQQ_SC14	water - environment	water	Klebsiella quasipneumoniae subsp. quasipneumoniae	strong	ST4615	KL1	O3_O3a	KQQ	KQQ_SC6	5210414		KL1	K1	?+*	Good	0.95		O3/O3a	O3/O3a	none	Very high	0.9596		5210414	14	372172	3052441	367	341	4	3052441	1	726332	2	331680	5	TRUE
314KBV	SPARK_1307_C2	SPARK_1307_C2	klebpavia_published			KAG_SC31	human - hospital carriage	human	Klebsiella aerogenes	strong	UNK	UNK	UNK	KAG	KAG_SC65	5008764		KL167	unknown (KL167)	?-+*		0.7193	KL167_02_cpsACP,KL167_05_wzb,KL167_06_wzc,KL167_07_wzy,KL167_08_wckL,KL167_09_wzx,KL167_10_wckK,KL167_11_manC,KL167_12_manB,KL167_13_wbaZ,KL167_14_wbaP,KL167_15_wcuI,KL167_16_wcuC,KL167_17	O1/O2v1	unknown (O2a)	?-*		0.7037	O1/O2v1_03_wbbM,O1/O2v1_04_glf,O1/O2v1_05_wbbN,O1/O2v1_06_wbbO,O1/O2v1_07_kfoC	5008764	49	102220	1001668	303	244	1	723922	3	476790	5	252143	8	FALSE
313KBVR	SPARK_2342_C1	SPARK_2342_C1	klebpavia_published			KAG_SC1	cow	other mammals	Klebsiella aerogenes	strong	UNK	UNK	UNK	KAG	KAG_SC1	5257016		KL119	unknown (KL119)	-+*		0.7029	KL119_02_cpsACP,KL119_05_wzb,KL119_06_wzc,KL119_07_wzy,KL119_08,KL119_09,KL119_10,KL119_11,KL119_12_wzx,KL119_13_pglJ,KL119_14,KL119_15_manC,KL119_16_manB,KL119_17_wcaJ	O1/O2v1	unknown (O2a)	-*		0.7149	O1/O2v1_02_wzt,O1/O2v1_03_wbbM,O1/O2v1_04_glf,O1/O2v1_05_wbbN,O1/O2v1_06_wbbO,O1/O2v1_07_kfoC	5257016	21	250334	1817441	394	1030	4	822320	2	352711	5	132465	10	FALSE
313KBV	SPARK_359_C1	SPARK_359_C1	klebpavia_published			KPC_SC16	human - hospital carriage	human	Klebsiella planticola	strong	UNK	UNK	O12	KPC	KPC_SC21	5472324		KL15	unknown (K15)	-+*		0.949	KL15_02_cpsACP	O12	O12	-+*	Good	0.7532	O12_05_wbbL,O12_08_wbbB	5472324	27	202679	1151896	300	425	1	724385	4	583089	5	357407	8	FALSE
934KBVR	SPARK_2590_C1	SPARK_2590_C1	klebpavia_published			KPN_SC2	human - hospital carriage	human	Klebsiella pneumoniae	strong	ST5081	KL11	O3_O3a	KPN	KPN_SC1	5331806		KL11	K11	*	High	0.9241		O3/O3a	O3/O3a	*	Very high	0.9558		5331806	30	177727	1492886	352	144	2	471169	3	376636	5	96056	10	TRUE
307KBV	SPARK_1619_C1	SPARK_1619_C1	klebpavia_published			KPC_SC9	water - environment	water	Klebsiella planticola	strong	UNK	UNK	O12	KPC	KPC_SC13	5488639		KL11	unknown (K11)	-+*		0.8525	KL11_02_cpsACP	O12	O12	-+*	Good	0.7524	O12_05_wbbL,O12_08_wbbB	5488639	17	322861	1323152	423	67	1	725758	3	704452	4	359882	7	FALSE
307KBVR	SPARK_1936_C1	SPARK_1936_C1	klebpavia_published			KPC_SC47	other mammals	other mammals	Klebsiella planticola	strong	UNK	UNK	O1_O2v3	KPC	KPC_SC48	5439501		KL3	unknown (K3)	-+*		0.8304	KL3_02_cpsACP,KL3_11	O1/O2v3	O2aeh	none	Very high	0.9632		5439501	16	339969	1113330	310	183	2	823755	3	580940	5	274080	8	FALSE
938KBVR	SPARK_2319_C1	SPARK_2319_C1	klebpavia_published			KGM_SC2	cow	other mammals	Klebsiella grimontii	strong	UNK	UNK	O1_O2v1	KGM	KGM_SC2	5774965		KL161	unknown (KL161)	-+*		0.7788	KL161_02_cpsACP,KL161_12_rmlD,KL161_13_wcuP,KL161_14,KL161_15,KL161_16_wzx	O1/O2v1	O1ab	-+*	Good	0.7227	O1/O2v1_03_wbbM,O1/O2v1_05_wbbN,O1/O2v1_07_kfoC	5774965	23	251085	603235	440	116	3	469829	6	436808	8	175166	13	FALSE
308KBV	SPARK_1341_C1	SPARK_1341_C1	klebpavia_published			KPN_SC2	human - hospital carriage	human	Klebsiella pneumoniae	strong	ST17	KL25	O5	KPN	KPN_SC1	5563771		KL25	K25	-	High	0.9917	KL25_09_wfeD	O5	O5	*	High	0.9421		5563771	55	101159	1403088	300	217	3	724437	3	442618	5	70696	10	TRUE
308KBVR	SPARK_2355_C1	SPARK_2355_C1	klebpavia_published			KAG_SC1	cow	other mammals	Klebsiella aerogenes	strong	UNK	UNK	UNK	KAG	KAG_SC1	5256517		KL119	unknown (KL119)	-+*		0.7029	KL119_02_cpsACP,KL119_05_wzb,KL119_06_wzc,KL119_07_wzy,KL119_08,KL119_09,KL119_10,KL119_11,KL119_12_wzx,KL119_13_pglJ,KL119_14,KL119_15_manC,KL119_16_manB,KL119_17_wcaJ	O1/O2v1	unknown (O2a)	-*		0.7149	O1/O2v1_02_wzt,O1/O2v1_03_wbbM,O1/O2v1_04_glf,O1/O2v1_05_wbbN,O1/O2v1_06_wbbO,O1/O2v1_07_kfoC	5256517	19	276659	2289388	406	578	4	822330	2	353847	4	186324	8	FALSE
938KBV	SPARK_832_C2	SPARK_832_C2	klebpavia_published			KPN_SC46	human - community carriage	human	Klebsiella pneumoniae	strong	ST225	KL3	O1_O2v2	KPN	KPN_SC56	5493136		KL3	K3	*	Very high	0.9929		O1/O2v2	O2afg	none	Very high	0.9815		5493136	38	144556	762807	372	946	4	390453	5	344452	8	99212	13	TRUE
937KBVR	SPARK_2814_C1	SPARK_2814_C1	klebpavia_published			KAG_SC8	water - environment	water	Klebsiella aerogenes	strong	UNK	UNK	O3_O3a	KAG	KAG_SC7	5164664		KL119	unknown (KL119)	?-+*		0.7026	KL119_02_cpsACP,KL119_05_wzb,KL119_06_wzc,KL119_07_wzy,KL119_08,KL119_09,KL119_10,KL119_11,KL119_12_wzx,KL119_13_pglJ,KL119_14,KL119_15_manC,KL119_16_manB,KL119_17_wcaJ	O3/O3a	O3/O3a	none	High	0.9492		5164664	26	198641	936373	421	94	2	470211	4	376263	6	194912	10	FALSE
309KBV	SPARK_1344_C2	SPARK_1344_C2	klebpavia_published			KPN_SC2	human - hospital carriage	human	Klebsiella pneumoniae	strong	ST17	KL25	O5	KPN	KPN_SC1	5582998		KL25	K25	-	High	0.9917	KL25_09_wfeD	O5	O5	*	High	0.9421		5582998	107	52177.6	1403090	221	199	4	724435	3	359921	5	60220	13	TRUE
309KBVR	SPARK_2354_C1	SPARK_2354_C1	klebpavia_published			KAG_SC1	cow	other mammals	Klebsiella aerogenes	strong	UNK	UNK	UNK	KAG	KAG_SC1	5256876		KL119	unknown (KL119)	-+*		0.7029	KL119_02_cpsACP,KL119_05_wzb,KL119_06_wzc,KL119_07_wzy,KL119_08,KL119_09,KL119_10,KL119_11,KL119_12_wzx,KL119_13_pglJ,KL119_14,KL119_15_manC,KL119_16_manB,KL119_17_wcaJ	O1/O2v1	unknown (O2a)	-*		0.7149	O1/O2v1_02_wzt,O1/O2v1_03_wbbM,O1/O2v1_04_glf,O1/O2v1_05_wbbN,O1/O2v1_06_wbbO,O1/O2v1_07_kfoC	5256876	20	262844	2289437	395	298	4	822326	2	352746	4	216799	8	FALSE
937KBV	SPARK_605_C1	SPARK_605_C1	klebpavia_published			KPN_SC5	human - hospital carriage	human	Klebsiella pneumoniae	strong	ST3655	KL140	O1_O2v2	KPN	KPN_SC5	5669593		KL140	unknown (KL140)	none	Very high	0.9999		O1/O2v2	O2afg	none	Very high	0.9845		5669593	68	83376.4	1496992	378	767	10	390585	4	217359	8	86898	15	TRUE
306KBVR	SPARK_1971_C1	SPARK_1971_C1	klebpavia_published			KPC_SC5	soil	plant	Klebsiella planticola	strong	UNK	UNK	O1_O2v3	KPC	KPC_SC4	5830587		KL64	unknown (K64)	-+*	Low	0.8375	KL64_02_cpsACP,KL64_12_wcoT	O1/O2v3	O2aeh	none	Very high	0.9627		5830587	29	201055	1110405	301	857	6	826489	3	358261	6	236288	9	FALSE
30KBV	SPARK_128_C1	SPARK_128_C1	klebpavia_published			KPN_SC181	cow	other mammals	Klebsiella pneumoniae	strong	ST5085	KL12	OL103	KPN	KPN_SC228	5349588		KL12	K12	-	High	0.9989	KL12_11	OL103	unknown (OL103)	*	High	0.9457		5349588	20	267479	2929339	413	690	5	2929339	1	834660	2	349151	4	TRUE
936KBVR	SPARK_2372_C2	SPARK_2372_C2	klebpavia_published			KOH_SC45	water - farm	water	Klebsiella ornithinolytica	strong	UNK	UNK	UNK	KOH	KOH_SC34	5439819		KL17	unknown (K17)	?-+*		0.7511	KL17_02_cpsACP,KL17_05_wzb,KL17_07_wzy,KL17_08_wctR,KL17_09_wctS,KL17_10_wctT,KL17_11_wctU,KL17_12_wcaJ,KL17_13_wcmZ,KL17_14_wzx	O12	unknown (O12)	-+*	Low	0.7522	O12_05_wbbL,O12_08_wbbB	5439819	16	339989	1099078	328	112	1	470595	4	464095	6	268523	9	FALSE
310KBV	SPARK_1064_C1	SPARK_1064_C1	klebpavia_published			KPN_SC2	human - hospital carriage	human	Klebsiella pneumoniae	strong	ST17	KL25	O5	KPN	KPN_SC1	5597726		KL25	K25	-	High	0.9917	KL25_09_wfeD	O5	O5	*	High	0.9421		5597726	57	98205.7	1403085	352	202	6	724421	3	360257	5	61432	12	TRUE
310KBVR	SPARK_2345_C1	SPARK_2345_C1	klebpavia_published			KAG_SC1	cow	other mammals	Klebsiella aerogenes	strong	UNK	UNK	UNK	KAG	KAG_SC1	5256622		KL119	unknown (KL119)	-+*		0.7029	KL119_02_cpsACP,KL119_05_wzb,KL119_06_wzc,KL119_07_wzy,KL119_08,KL119_09,KL119_10,KL119_11,KL119_12_wzx,KL119_13_pglJ,KL119_14,KL119_15_manC,KL119_16_manB,KL119_17_wcaJ	O1/O2v1	unknown (O2a)	-*		0.7149	O1/O2v1_02_wzt,O1/O2v1_03_wbbM,O1/O2v1_04_glf,O1/O2v1_05_wbbN,O1/O2v1_06_wbbO,O1/O2v1_07_kfoC	5256622	21	250315	1812518	404	550	4	822326	2	359610	5	216641	8	FALSE
936KBV	SPARK_852_C1	SPARK_852_C1	klebpavia_published			KPN_SC22	human - hospital carriage	human	Klebsiella pneumoniae	strong	ST584	KL38	O3b	KPN	KPN_SC1	5250046		KL38	K38	none	Very high	0.9998		O3b	O3b	none	Very high	0.9919		5250046	41	128050	962175	302	203	3	390881	5	358343	7	99782	13	TRUE
311KBV	SPARK_1342_C1	SPARK_1342_C1	klebpavia_published			KPN_SC2	human - hospital carriage	human	Klebsiella pneumoniae	strong	ST17	KL25	O5	KPN	KPN_SC1	5588782		KL25	K25	-	High	0.9917	KL25_09_wfeD	O5	O5	*	High	0.9421		5588782	58	96358.3	1403074	301	515	4	724420	3	360257	5	61432	12	TRUE
311KBVR	SPARK_2343_C1	SPARK_2343_C1	klebpavia_published			KAG_SC1	cow	other mammals	Klebsiella aerogenes	strong	UNK	UNK	UNK	KAG	KAG_SC1	5256864		KL119	unknown (KL119)	-+*		0.7029	KL119_02_cpsACP,KL119_05_wzb,KL119_06_wzc,KL119_07_wzy,KL119_08,KL119_09,KL119_10,KL119_11,KL119_12_wzx,KL119_13_pglJ,KL119_14,KL119_15_manC,KL119_16_manB,KL119_17_wcaJ	O1/O2v1	unknown (O2a)	-*		0.7149	O1/O2v1_02_wzt,O1/O2v1_03_wbbM,O1/O2v1_04_glf,O1/O2v1_05_wbbN,O1/O2v1_06_wbbO,O1/O2v1_07_kfoC	5256864	20	262843	2289439	400	307	4	822325	2	352729	4	132480	9	FALSE
935KBVR	SPARK_2365_C1	SPARK_2365_C1	klebpavia_published			KPN_SC20	cow	other mammals	Klebsiella pneumoniae	strong	ST111	KL104	O1_O2v2	KPN	KPN_SC22	5414918		KL104	unknown (KL104)	?	Good	0.9974		O1/O2v2	O1ab	none	Very high	0.9929		5414918	39	138844	966628	341	565	7	470815	5	290518	8	82524	15	TRUE
935KBV	SPARK_1354_C1	SPARK_1354_C1	klebpavia_published			KPN_SC17	cow	other mammals	Klebsiella pneumoniae	strong	ST3345	KL167	OL13	KPN	KPN_SC23	5576433		KL167	unknown (KL167)	?	Good	0.9996		OL13	O13	*	High	0.9495		5576433	145	38458.2	796213	300	1120	8	391067	5	281720	8	87541	16	TRUE
312KBV	SPARK_1283_C1	SPARK_1283_C1	klebpavia_published			KPN_SC2	human - hospital carriage	human	Klebsiella pneumoniae	strong	ST17	KL25	O5	KPN	KPN_SC1	5681422		KL25	K25	-	High	0.9917	KL25_09_wfeD	O5	O5	*	High	0.9421		5681422	110	51649.3	1403069	301	431	4	724415	3	344886	6	54845	14	TRUE
312KBVR	SPARK_2356_C1	SPARK_2356_C1	klebpavia_published			KAG_SC1	cow	other mammals	Klebsiella aerogenes	strong	UNK	UNK	UNK	KAG	KAG_SC1	5256475		KL119	unknown (KL119)	-+*		0.7029	KL119_02_cpsACP,KL119_05_wzb,KL119_06_wzc,KL119_07_wzy,KL119_08,KL119_09,KL119_10,KL119_11,KL119_12_wzx,KL119_13_pglJ,KL119_14,KL119_15_manC,KL119_16_manB,KL119_17_wcaJ	O1/O2v1	unknown (O2a)	-*		0.7149	O1/O2v1_02_wzt,O1/O2v1_03_wbbM,O1/O2v1_04_glf,O1/O2v1_05_wbbN,O1/O2v1_06_wbbO,O1/O2v1_07_kfoC	5256475	20	262824	1851906	406	758	4	822324	2	352683	5	174124	9	FALSE
30KBVR	SPARK_1903_C2	SPARK_1903_C2	klebpavia_published			KQQ_SC2	human - hospital carriage	human	Klebsiella quasipneumoniae subsp. quasipneumoniae	strong	ST3212	KL11	O5	KQQ	KQQ_SC2	5150399		KL11	K11	none	Very high	0.9973		O5	O5	none	High	0.9465		5150399	15	343360	3070295	334	71	3	3070295	1	729797	2	375264	4	TRUE
880KBV	SPARK_1394_C1	SPARK_1394_C1	klebpavia_published			KPN_SC5	human - hospital disease	human	Klebsiella pneumoniae	strong	ST3655	KL140	O1_O2v2	KPN	KPN_SC5	5493359		KL140	unknown (KL140)	none	Very high	0.9999		O1/O2v2	O2afg	none	Very high	0.9845		5493359	81	67819.2	799774	301	650	7	404370	5	318397	8	208850	12	TRUE
501KBV	SPARK_66_C2	SPARK_66_C2	klebpavia_published			KQS_SC1	human - hospital carriage	human	Klebsiella quasipneumoniae subsp. similipneumoniae	strong	ST7051	KL127	OL103	KQS	KQS_SC1	5524369		KL127	unknown (KL127)	*	Very high	0.9621		OL103	unknown (OL103)	none	Very high	0.9889		5524369	129	42824.6	812094	302	718	3	541209	4	501430	6	68585	13	TRUE
500KBVR	SPARK_1645_C1	SPARK_1645_C1	klebpavia_published			KPN_SC97	soil	plant	Klebsiella pneumoniae	strong	ST774	KL105	O3b	KPN	KPN_SC59	5575407		KL105	unknown (KL105)	none	Very high	0.9978		O3b	O3b	none	Very high	0.9925		5575407	42	132748	783201	362	381	5	713920	4	322664	7	99484	12	TRUE
731KBV	SPARK_210_C1	SPARK_210_C1	klebpavia_published			KPN_SC28	pig	other mammals	Klebsiella pneumoniae	strong	ST3139	KL20	O3_O3a	KPN	KPN_SC34	5583879		KL20	K20	none	Very high	0.9859		O3/O3a	O3/O3a	?	Good	0.9831		5583879	32	174496	1234972	301	266	4	453498	4	367519	7	109761	13	TRUE
731KBVR	SPARK_1811_C1	SPARK_1811_C1	klebpavia_published			KMG_SC13	human - hospital carriage	human	Klebsiella michiganensis	strong	UNK	UNK	O1_O2v1	KMG	KMG_SC12	6326203		KL18	unknown (K18)	?-+*		0.754	KL18_02_cpsACP,KL18_06_wzc,KL18_08_wcaA,KL18_09_wcuM,KL18_10_wbbL,KL18_11_wckF,KL18_12_wzy,KL18_13,KL18_14_wcuH,KL18_15_wzx	O1/O2v1	O1ab	?-+*	Good	0.722	O1/O2v1_03_wbbM,O1/O2v1_05_wbbN,O1/O2v1_07_kfoC	6326203	37	170978	1187880	576	408	5	535006	4	359621	7	130246	13	FALSE
732KBV	SPARK_207_C1	SPARK_207_C1	klebpavia_published			KPN_SC28	pig	other mammals	Klebsiella pneumoniae	strong	ST3139	KL20	O3_O3a	KPN	KPN_SC34	5579824		KL20	K20	?-+	Good	0.9855	KL20_17_manB	O3/O3a	O3/O3a	?-	Good	0.9832	O3/O3a_02_manB	5579824	37	150806	1234353	387	610	3	453498	4	367512	7	109761	13	TRUE
732KBVR	SPARK_539_C1	SPARK_539_C1	klebpavia_published			KPN_SC44	water - environment	water	Klebsiella pneumoniae	strong	ST4087	KL58	O3b	KPN	KPN_SC27	5175644		KL58	K58	none	Very high	0.9999		O3b	O3b	none	Very high	0.99		5175644	22	235257	1461446	352	430	3	534705	3	367591	5	215746	9	TRUE
733KBV	SPARK_129_C1	SPARK_129_C1	klebpavia_published			KPN_SC47	cow	other mammals	Klebsiella pneumoniae	strong	ST1198	KL8	O1_O2v2	KPN	KPN_SC6	5678187		KL8	K8	none	Very high	0.9955		O1/O2v2	O2afg	none	Very high	0.9845		5678187	31	183167	1243563	301	101	1	453345	4	373208	7	216692	10	TRUE
733KBVR	SPARK_1831_C1	SPARK_1831_C1	klebpavia_published			KVV_SC7	cow	other mammals	Klebsiella variicola subsp. variicola	strong	ST6238	UNK	O3_O3a	KVV	KVV_SC9	5892741		KL49	unknown (K49)	?+		0.9887		O3/O3a	O3/O3a	none	Very high	0.9922		5892741	37	159263	1086487	408	865	6	534553	4	375164	6	99343	11	TRUE
858KBVR	SPARK_2647_C1	SPARK_2647_C1	klebpavia_published			KMG_SC31	dog	other mammals	Klebsiella michiganensis	strong	UNK	UNK	O1_O2v1	KMG	KMG_SC30	5969841		KL107	unknown (KL107)	-+*		0.7816	KL107_02_cpsACP,KL107_05_wzb,KL107_06_wzc,KL107_07_wbaP,KL107_08,KL107_09,KL107_10	O1/O2v1	O1ab	-+*	Good	0.7243	O1/O2v1_03_wbbM,O1/O2v1_05_wbbN,O1/O2v1_07_kfoC	5969841	33	180904	1338599	409	311	1	493656	4	388408	7	275810	10	FALSE
734KBV	SPARK_1076_C1	SPARK_1076_C1	klebpavia_published			KPN_SC85	human - hospital disease	human	Klebsiella pneumoniae	strong	ST628	KL2	O3b	KPN	KPN_SC7	5521664		KL2	K2	none	Very high	0.9874		O3b	O3b	+	Good	0.9929		5521664	44	125492	1028635	311	455	4	453264	4	357878	7	99594	13	TRUE
734KBVR	SPARK_508_C2	SPARK_508_C2	klebpavia_published			KPN_SC157	human - hospital carriage	human	Klebsiella pneumoniae	strong	ST3692	KL8	O1_O2v2	KPN	KPN_SC71	5450073		KL8	K8	none	Very high	0.99		O1/O2v2	O2afg	none	Very high	0.9845		5450073	43	126746	747402	359	656	8	534449	5	373534	7	86902	13	TRUE
735KBV	SPARK_567_C1	SPARK_567_C1	klebpavia_published			KPN_SC85	human - hospital disease	human	Klebsiella pneumoniae	strong	ST628	KL31	O3b	KPN	KPN_SC7	5308252		KL31	K31	none	Very high	0.9942		O3b	O3b	none	Very high	0.9932		5308252	22	241284	751796	347	459	5	453147	5	347922	8	250988	11	TRUE
735KBVR	SPARK_2373_C1	SPARK_2373_C1	klebpavia_published			KPC_SC59	water - farm	water	Klebsiella planticola	strong	UNK	UNK	O12	KPC	KPC_SC28	5725082		KL11	unknown (K11)	-+*		0.8519	KL11_02_cpsACP	O12	O12	-+*	Good	0.7529	O12_05_wbbL,O12_08_wbbB	5725082	24	238545	1163854	462	278	3	534116	4	378845	6	125254	11	FALSE
736KBV	SPARK_804_C1	SPARK_804_C1	klebpavia_published			KPN_SC348	human - hospital disease	human	Klebsiella pneumoniae	strong	ST896	KL3	O1_O2v2	KPN	KPN_SC6	5403467		KL3	K3	none	Very high	0.9961		O1/O2v2	O2afg	-	High	0.9841	O1/O2v2_07_kfoC	5403467	33	163741	810062	350	227	5	451812	4	349344	7	148393	11	TRUE
736KBVR	SPARK_2931_C2	SPARK_2931_C2	klebpavia_published			KVV_SC9	invertebrates		Klebsiella variicola subsp. variicola	strong	ST3924	KL25	O5	KVV	KVV_SC8	5576907		KL25	K25	-*	High	0.9764	KL25_09_wfeD	O5	O5	none	Very high	0.9958		5576907	27	206552	1623251	450	328	3	533460	3	392586	5	182101	9	TRUE
737KBV	SPARK_311_C2	SPARK_311_C2	klebpavia_published			KPN_SC151	human - community carriage	human	Klebsiella pneumoniae	strong	ST5124	KL21	O1_O2v1	KPN	KPN_SC109	5405316		KL21	K21	none	Very high	0.9926		O1/O2v1	O1ab	none	Very high	0.9793		5405316	33	163797	869397	416	152	6	451811	4	369331	7	99545	12	TRUE
737KBVR	SPARK_2780_C1	SPARK_2780_C1	klebpavia_published			KAG_SC5	water - environment	water	Klebsiella aerogenes	strong	UNK	UNK	UNK	KAG	KAG_SC5	5164048		KL186	unknown (KL186)	?-+*		0.76	KL186_02_cpsACP,KL186_05_wzb,KL186_06_wzc,KL186_07_wbaP,KL186_08_wctK,KL186_09_wcuP,KL186_10_wclJ,KL186_11,KL186_12,KL186_16_wcoW	OL102	unknown (OL102)	-*		0.8261	OL102_05_wbbL,OL102_06_rhamnan,OL102_07_wzm,OL102_08_wzt	5164048	21	245907	742206	347	368	3	532009	4	342659	7	204562	11	FALSE
738KBV	SPARK_495_C1	SPARK_495_C1	klebpavia_published			KPN_SC8	cat	other mammals	Klebsiella pneumoniae	strong	ST1271	KL28	O1_O2v2	KPN	KPN_SC9	5272240		KL28	K28	none	Very high	0.9901		O1/O2v2	O1ab	none	Very high	0.994		5272240	30	175741	1371648	342	330	3	450496	3	301760	6	104452	11	TRUE
738KBVR	SPARK_2632_C1	SPARK_2632_C1	klebpavia_published			KOX_SC34			Klebsiella oxytoca	strong	UNK	UNK	OL104	KOX	KOX_SC25	6215338		KL169	unknown (KL169)	?-+		0.9927	KL169_17_manB,KL169_22,KL169_23_wzx,KL169_24	OL104	unknown (OL104)	?-	Good	0.9925	OL104_02_manB	6215338	40	155383	1311530	448	951	7	531963	4	406835	7	118070	12	FALSE
739KBV	SPARK_354_C1	SPARK_354_C1	klebpavia_published			KPN_SC130	human - hospital disease	human	Klebsiella pneumoniae	strong	ST49	KL39	O3b	KPN	KPN_SC153	5324234		KL39	K39	none	Very high	0.9994		O3b	O3b	none	Very high	0.9867		5324234	28	190151	1126940	414	323	4	449796	4	215248	7	129903	13	TRUE
739KBVR	SPARK_1649_C2	SPARK_1649_C2	klebpavia_published			KPN_SC61	poultry	birds	Klebsiella pneumoniae	strong	ST603	KL22	O3b	KPN	KPN_SC46	5235980		KL22	K22	none	Very high	0.9927		O3b	O3b	none	Very high	0.9921		5235980	21	249332	876290	352	108	2	531781	4	394825	6	214772	10	TRUE
73KBV	SPARK_836_C1	SPARK_836_C1	klebpavia_published			KPT_SC5	human - hospital carriage	human	Klebsiella pasteurii	strong	UNK	KL181	O1_O2v1	KPT	KPT_SC2	6006767		KL181	unknown (KL181)	*	Very high	0.9749		O1/O2v1	O1ab	-+*	Good	0.7245	O1/O2v1_03_wbbM,O1/O2v1_05_wbbN,O1/O2v1_07_kfoC	6006767	23	261164	1842246	306	75	1	1235124	2	431928	5	111423	8	FALSE
73KBVR	SPARK_2888_C1	SPARK_2888_C1	klebpavia_published			KVV_SC1	turtle		Klebsiella variicola subsp. variicola	strong	ST1562	UNK	O3_O3a	KVV	KVV_SC1	5472747		KL114	unknown (KL114)	?+	Low	0.9745		O3/O3a	O3/O3a	none	Very high	0.9928		5472747	17	321926	2097732	454	821	7	1491503	2	736851	3	182012	6	TRUE
730KBVR	SPARK_1843_C1	SPARK_1843_C1	klebpavia_published			KAG_SC4	cow	other mammals	Klebsiella aerogenes	strong	UNK	KL117	UNK	KAG	KAG_SC4	5227718		KL117	unknown (KL117)	-*	Good	0.9503	KL117_02_cpsACP,KL117_12_wcuC	O1/O2v1	unknown (O2a)	-*		0.7161	O1/O2v1_02_wzt,O1/O2v1_03_wbbM,O1/O2v1_04_glf,O1/O2v1_05_wbbN,O1/O2v1_06_wbbO,O1/O2v1_07_kfoC	5227718	27	193619	1027511	321	237	3	536560	4	327733	6	99695	12	FALSE
730KBV	SPARK_552_C1	SPARK_552_C1	klebpavia_published			KPN_SC85	human - hospital disease	human	Klebsiella pneumoniae	strong	ST628	KL123	O3b	KPN	KPN_SC7	5840419		KL123	unknown (KL123)	*	Very high	0.9532		O3b	O3b	none	Very high	0.9938		5840419	65	89852.6	760414	416	968	6	453720	5	217514	9	64255	17	TRUE
72KBVR	SPARK_2788_C2	SPARK_2788_C2	klebpavia_published			KVV_SC97	water - environment	water	Klebsiella variicola subsp. variicola	strong	ST7025	KL126	OL103	KVV	KVV_SC70	5652855		KL126	unknown (KL126)	*	Very high	0.9509		OL103	unknown (OL103)	none	Very high	0.9676		5652855	19	297519	1704593	444	166	3	1493661	2	423681	4	173023	8	TRUE
72KBV	SPARK_692_C2	SPARK_692_C2	klebpavia_published			KAG_SC80	human - hospital carriage	human	Klebsiella aerogenes	strong	UNK	UNK	UNK	KAG	KAG_SC38	5005795		KL42	unknown (K42)	-+*		0.7387	KL42_02_cpsACP,KL42_08_wcuO,KL42_09_wzy,KL42_10_wcpV,KL42_11_wcpW,KL42_12_wcpX,KL42_13_manC1,KL42_14_algC,KL42_15_wckG,KL42_16_wckH,KL42_17_wzx,KL42_18_glf	O1/O2v1	unknown (O2a)	-*		0.7207	O1/O2v1_03_wbbM,O1/O2v1_05_wbbN,O1/O2v1_06_wbbO,O1/O2v1_07_kfoC	5005795	16	312862	2313646	300	610	4	1236615	2	1236615	2	185661	6	FALSE
859KBVR	SPARK_2208_C2	SPARK_2208_C2	klebpavia_published			KOX_SC2	water - environment	water	Klebsiella oxytoca	strong	UNK	KL74	OL104	KOX	KOX_SC6	5721391		KL74	K74	?	Good	0.9944		OL104	unknown (OL104)	none	Very high	0.9913		5721391	30	190713	1244498	407	496	4	493326	4	355014	7	197576	12	FALSE
720KBV	SPARK_219_C1	SPARK_219_C1	klebpavia_published			KPN_SC240	human - hospital disease	human	Klebsiella pneumoniae	strong	ST4713	KL6	O1_O2v1	KPN	KPN_SC27	5285506		KL6	K6	none	Very high	0.996		O1/O2v1	O1ab	none	Very high	0.9878		5285506	31	170500	1886597	380	411	4	455631	3	368485	5	171474	9	TRUE
720KBVR	SPARK_2262_C1	SPARK_2262_C1	klebpavia_published			KGM_SC19	water - environment	water	Klebsiella grimontii	strong	UNK	UNK	O1_O2v1	KGM	KGM_SC18	5693925		KL161	unknown (KL161)	-+*		0.7757	KL161_02_cpsACP,KL161_12_rmlD,KL161_13_wcuP,KL161_14,KL161_15,KL161_16_wzx	O1/O2v1	O1ab	-+*	Good	0.7225	O1/O2v1_03_wbbM,O1/O2v1_05_wbbN,O1/O2v1_07_kfoC	5693925	18	316329	1439613	413	281	2	541425	3	410617	5	221569	8	FALSE
721KBV	SPARK_1582_C1	SPARK_1582_C1	klebpavia_published			KPN_SC5	cow	other mammals	Klebsiella pneumoniae	strong	ST661	KL12	O3_O3a	KPN	KPN_SC5	5438759		KL12	K12	none	Very high	0.9906		O3/O3a	O3/O3a	none	Very high	0.9589		5438759	33	164811	757343	313	346	6	455589	5	398609	7	101111	13	TRUE
721KBVR	SPARK_2278_C2	SPARK_2278_C2	klebpavia_published			KGM_SC2	cow	other mammals	Klebsiella grimontii	strong	UNK	UNK	O1_O2v1	KGM	KGM_SC2	5775531		KL161	unknown (KL161)	-+*		0.7788	KL161_02_cpsACP,KL161_12_rmlD,KL161_13_wcuP,KL161_14,KL161_15,KL161_16_wzx	O1/O2v1	O1ab	-+*	Good	0.7227	O1/O2v1_03_wbbM,O1/O2v1_05_wbbN,O1/O2v1_07_kfoC	5775531	23	251110	696229	431	341	3	540450	5	455426	8	187427	11	FALSE
722KBV	SPARK_171_C1	SPARK_171_C1	klebpavia_published			KPN_SC76	human - hospital disease	human	Klebsiella pneumoniae	strong	ST870	KL17	O1_O2v1	KPN	KPN_SC21	5463570		KL17	K17	none	Very high	0.9998		O1/O2v1	O1ab	none	Very high	0.9803		5463570	49	111501	756073	406	667	5	455152	5	349089	8	94595	15	TRUE
722KBVR	SPARK_1776_C1	SPARK_1776_C1	klebpavia_published			KVV_SC1	human - hospital disease	human	Klebsiella variicola subsp. variicola	strong	ST1181	KL36	O3_O3a	KVV	KVV_SC1	5575033		KL36	K36	*	Very high	0.9552		O3/O3a	O3/O3a	-	Good	0.9925	O3/O3a_06_wbdA,O3/O3a_07_wbdB,O3/O3a_08_wbdC	5575033	35	159287	1354097	422	317	6	539721	4	327141	6	89555	13	TRUE
723KBV	SPARK_966_C1	SPARK_966_C1	klebpavia_published			KPN_SC355	human - hospital carriage	human	Klebsiella pneumoniae	strong	ST2444	KL24	O1_O2v1	KPN	KPN_SC179	5347924		KL24	K24	-	High	0.9902	KL24_13_wcuG	O1/O2v1	O2a	none	Very high	0.9895		5347924	25	213917	632660	308	0	0	454256	6	335091	8	124233	12	TRUE
723KBVR	SPARK_2286_C1	SPARK_2286_C1	klebpavia_published			KMG_SC69	dog	other mammals	Klebsiella michiganensis	strong	UNK	UNK	O1_O2v1	KMG	KMG_SC61	5854728		KL107	unknown (KL107)	?-+*		0.772	KL107_02_cpsACP,KL107_05_wzb,KL107_06_wzc,KL107_07_wbaP,KL107_08,KL107_09,KL107_10	O1/O2v1	O1ab	-+*	Good	0.7237	O1/O2v1_03_wbbM,O1/O2v1_05_wbbN,O1/O2v1_07_kfoC	5854728	26	225182	1161722	380	318	4	539503	4	409873	7	101384	11	FALSE
724KBV	SPARK_606_C1	SPARK_606_C1	klebpavia_published			KQS_SC2	human - hospital carriage	human	Klebsiella quasipneumoniae subsp. similipneumoniae	strong	ST138	KL1	O5	KQS	KQS_SC2	5571888		KL1	K1	*	High	0.9427		O5	O5	+*	Good	0.9504		5571888	43	129579	821902	420	744	4	454149	5	231729	9	83931	17	TRUE
858KBV	SPARK_795_C1	SPARK_795_C1	klebpavia_published			KPN_SC111	human - hospital disease	human	Klebsiella pneumoniae	strong	ST1	KL45	O1_O2v2	KPN	KPN_SC81	5460223		KL45	K45	none	Very high	0.9842		O1/O2v2	O1ab	none	Very high	0.995		5460223	29	188284	1274101	334	794	5	407872	5	400550	7	328072	10	TRUE
859KBV	SPARK_926_C1	SPARK_926_C1	klebpavia_published			KPN_SC111	human - hospital disease	human	Klebsiella pneumoniae	strong	ST1	KL45	O1_O2v2	KPN	KPN_SC81	5458356		KL45	K45	none	Very high	0.9842		O1/O2v2	O1ab	none	Very high	0.995		5458356	33	165405	1656395	357	433	5	407833	4	359654	7	143634	11	TRUE
725KBV	SPARK_600_C1	SPARK_600_C1	klebpavia_published			KQS_SC2	human - hospital carriage	human	Klebsiella quasipneumoniae subsp. similipneumoniae	strong	ST138	KL1	O5	KQS	KQS_SC2	5504986		KL1	K1	*	High	0.9425		O5	O5	+*	Good	0.9506		5504986	38	144868	784024	308	477	4	454122	5	231621	9	96440	16	TRUE
725KBVR	SPARK_2782_C1	SPARK_2782_C1	klebpavia_published			KPT_SC19	water - environment	water	Klebsiella pasteurii	strong	UNK	UNK	O1_O2v1	KPT	KPT_SC8	6023785		KL124	unknown (KL124)	?-+*		0.7298	KL124_02_cpsACP,KL124_08_wctK,KL124_09_wcuP,KL124_10_wclJ,KL124_11_wzy,KL124_12,KL124_13_wcuA,KL124_14_wcaL,KL124_15_wzx,KL124_17_wclK,KL124_18_rmlB,KL124_20_rmlD,KL124_21_rmlC	O1/O2v1	O1ab	-+*	Good	0.7238	O1/O2v1_03_wbbM,O1/O2v1_05_wbbN,O1/O2v1_07_kfoC	6023785	25	240951	823119	404	0	0	539075	5	422158	7	112944	12	FALSE
[truncated: 2,669 more rows]
