# Supplementary material for: Capsular specificity in temperate phages of Klebsiella pneumoniae is driven by diverse receptor-binding enzymes
Source: PLoS Biol. 2026 Apr 28;24(4):e3003716. doi: 10.1371/journal.pbio.3003716 (PMC13123978; doi:10.1371/journal.pbio.3003716)
Supplement: S2 Data — (XLSX) [file pbio.3003716.s025.xlsx]

## Sheet: prophages_metadata
genomeID	contigID	prophageID	length	contig_length	start	end	completeness	confidence	ST	MGG_K_locus	MGG_O_locus	species_abbreviation	N50	K_locus	K_type	K_locus_problems	K_locus_confidence	K_locus_identity	K_locus_missing_genes	O_locus	O_type	O_locus_problems	O_locus_confidence	O_locus_identity	O_locus_missing_genes	wgrr50	wgrr70	wgrr80	wgrr90	wgrr95	wgrr99
222KBVR	222KBVR_1XL	KPN_B12_PHAGE001_M	45601	1668431	201998	247598	100	high	ST966	KL47	O3b	KPN	983687	KL47	K47	none	Very high	0.9958		O3b	O3b	none	Very high	0.9924		PV001	PV477	PV1075	PV2606	PV1442	PV1695
222KBV	222KBV_2XL	KPN_B12_PHAGE002_M	74671	786466	24912	99582	100	high	ST530	KL54	O1_O2v2	KPN	786466	KL54	K54	none	Very high	0.9994		O1/O2v2	O1ab	none	Very high	0.9916		PV001	PV125	PV0165	PV0180	PV1441	PV1696
223KBVR	223KBVR_1XL	KPN_B12_PHAGE003_M	52313	2028904	22189	74501	100	high	ST490	KL3	O1_O2v2	KPN	981809	KL3	K3	none	Very high	0.996		O1/O2v2	O2afg	none	Very high	0.9841		PV004	PV003	PV0001	PV0003	PV0378	PV0290
223KBVR	223KBVR_1XL	KPN_B12_PHAGE004_M	59985	2028904	217220	277204	100	high	ST490	KL3	O1_O2v2	KPN	981809	KL3	K3	none	Very high	0.996		O1/O2v2	O2afg	none	Very high	0.9841		PV002	PV001	PV0006	PV0018	PV0011	PV0245
223KBVR	223KBVR_3L	KPN_B12_PHAGE005_M	39404	478075	413186	452589	100	high	ST490	KL3	O1_O2v2	KPN	981809	KL3	K3	none	Very high	0.996		O1/O2v2	O2afg	none	Very high	0.9841		PV003	PV037	PV0036	PV0204	PV0284	PV0169
223KPH	223KPH_8L	KPN_B12_PHAGE006_M	58382	266910	191858	250239	100	high	ST37	KL14	O3b	KPN	372950	KL14	K14	?-	Good	0.9997	KL14_19_manC,KL14_20_manB	O3b	O3b	?-	Good	0.9933	O3b_01_manC,O3b_02_manB	PV004	PV018	PV0009	PV0011	PV0073	PV0727
232KBV	232KBV_10L	KPN_B12_PHAGE007_L	109214	109214	1	109214	100	high	ST2459	KL125	O3b	KPN	776923	KL125	unknown (KL125)	*	High	0.9027		O3b	O3b	none	Very high	0.9937		PV012	PV013	PV0004	PV0066	PV0804	PV1782
232KBV	232KBV_3XL	KPN_B12_PHAGE008_M	39971	776923	634120	674090	100	high	ST2459	KL125	O3b	KPN	776923	KL125	unknown (KL125)	*	High	0.9027		O3b	O3b	none	Very high	0.9937		PV003	PV014	PV0005	PV0049	PV0380	PV0241
232KBV	232KBV_6L	KPN_B12_PHAGE009_L	117893	371184	236855	354747	100	high	ST2459	KL125	O3b	KPN	776923	KL125	unknown (KL125)	*	High	0.9027		O3b	O3b	none	Very high	0.9937		PV004	PV003	PV0001	PV0548	PV0382	PV0722
232KBV	232KBV_6L	KPN_B12_PHAGE010_M	57381	371184	35287	92667	100	high	ST2459	KL125	O3b	KPN	776923	KL125	unknown (KL125)	*	High	0.9027		O3b	O3b	none	Very high	0.9937		PV002	PV001	PV0006	PV0181	PV0189	PV0240
233KPH	233KPH_10L	KPN_B12_PHAGE011_M	48282	238637	84791	133072	100	high	ST101	KL17	O1_O2v1	KPN	370494	KL17	K17	none	Perfect	1		O1/O2v1	O1ab	none	Very high	0.9803		PV010	PV012	PV0070	PV0067	PV0057	PV1729
245KBV	245KBV_15M	KPN_B12_PHAGE012_M	55098	55098	1	55098	100	high	ST983	KL127	UNK	KPN	768400	KL127	unknown (KL127)	?-	Good	0.9982	KL127_15_rmlB	OL13	unknown (O13)	?-+*	Low	0.9214	OL13_01_rfbB	PV022	PV022	PV0014	PV0039	PV0187	PV1730
24KPH	24KPH_1XL	KPN_B12_PHAGE013_M	41690	5367150	2928475	2970164	100	high	ST29	KL30	O1_O2v2	KPN	5367150	KL30	K30	-+*	Good	0.9655	KL30_15_wcuG	O1/O2v2	O1ab	-	High	0.994	O1/O2v2_08_gmlC,O1/O2v2_09_gmlB	PV001	PV008	PV0061	PV0240	PV0268	PV1733
24KPH	24KPH_1XL	KPN_B12_PHAGE014_M	48014	5367150	3016151	3064164	100	high	ST29	KL30	O1_O2v2	KPN	5367150	KL30	K30	-+*	Good	0.9655	KL30_15_wcuG	O1/O2v2	O1ab	-	High	0.994	O1/O2v2_08_gmlC,O1/O2v2_09_gmlB	PV001	PV074	PV0092	PV0081	PV0066	PV0209
24KPH	24KPH_1XL	KPN_B12_PHAGE015_M	37271	5367150	3509070	3546340	100	high	ST29	KL30	O1_O2v2	KPN	5367150	KL30	K30	-+*	Good	0.9655	KL30_15_wcuG	O1/O2v2	O1ab	-	High	0.994	O1/O2v2_08_gmlC,O1/O2v2_09_gmlB	PV040	PV063	PV0069	PV0121	PV0098	PV0065
254KPH	254KPH_13L	KPN_B12_PHAGE016_M	48049	218049	7531	55579	100	high	ST230	KL167	OL13	KPN	359335	KL167	unknown (KL167)	none	Very high	1		OL13	O13	*	High	0.9495		PV023	PV062	PV0073	PV0070	PV0058	PV0388
254KPH	254KPH_4L	KPN_B12_PHAGE017_M	40903	402042	100789	141691	100	high	ST230	KL167	OL13	KPN	359335	KL167	unknown (KL167)	none	Very high	1		OL13	O13	*	High	0.9495		PV003	PV007	PV0008	PV0145	PV1440	PV1734
254KPH	254KPH_5L	KPN_B12_PHAGE018_M	50265	374233	47497	97761	100	high	ST230	KL167	OL13	KPN	359335	KL167	unknown (KL167)	none	Very high	1		OL13	O13	*	High	0.9495		PV029	PV029	PV1079	PV2652	PV1439	PV1735
263KBV	263KBV_1XL	KPN_B12_PHAGE019_M	69455	1968913	1646933	1716387	100	high	ST20	KL22	O1_O2v2	KPN	760724	KL22	K22	-	Good	0.9907	KL22_17	O1/O2v2	O2afg	none	Very high	0.9838		PV008	PV020	PV0271	PV0368	PV0279	PV0254
263KBV	263KBV_2XL	KPN_B12_PHAGE020_M	50510	760724	322435	372944	100	high	ST20	KL22	O1_O2v2	KPN	760724	KL22	K22	-	Good	0.9907	KL22_17	O1/O2v2	O2afg	none	Very high	0.9838		PV014	PV160	PV0270	PV0309	PV0289	PV0197
272KPH	272KPH_18M	KPN_B12_PHAGE021_M	58567	58567	1	58567	100	high	ST37	KL14	O3b	KPN	348925	KL14	K14	?-	Good	0.9997	KL14_19_manC	O3b	O3b	?-	Good	0.9931	O3b_01_manC	PV178	PV478	PV1082	PV2530	PV1438	PV1737
274KPH	274KPH_1XL	KPN_B12_PHAGE022_M	49509	968383	272946	322454	100	high	ST1694	KL63	O1_O2v2	KPN	347226	KL63	K63	none	Very high	0.9881		O1/O2v2	O1ab	none	Very high	0.9927		PV016	PV159	PV0520	PV0838	PV0847	PV1740
274KPH	274KPH_1XL	KPN_B12_PHAGE023_M	39645	968383	776547	816191	100	high	ST1694	KL63	O1_O2v2	KPN	347226	KL63	K63	none	Very high	0.9881		O1/O2v2	O1ab	none	Very high	0.9927		PV003	PV007	PV0008	PV0837	PV0848	PV0715
274KPH	274KPH_2XL	KPN_B12_PHAGE024_M	51514	648800	215619	267132	100	high	ST1694	KL63	O1_O2v2	KPN	347226	KL63	K63	none	Very high	0.9881		O1/O2v2	O1ab	none	Very high	0.9927		PV029	PV029	PV0072	PV2529	PV1437	PV1745
282KPH	282KPH_7L	KPN_B12_PHAGE025_M	58264	321215	8314	66577	100	high	ST2370	KL15	O4	KPN	334923	KL15	K15	none	Very high	0.9978		O4	O4	none	Very high	0.9971		PV016	PV164	PV0518	PV0839	PV0850	PV0713
292KBVR	292KBVR_11M	KPN_B12_PHAGE026_M	43357	59642	16286	59642	100	high	ST200	KL123	O3b	KPN	856349	KL123	unknown (KL123)	*	High	0.9497		O3b	O3b	none	Very high	0.9889		PV001	PV008	PV0198	PV0280	PV0267	PV1748
292KPH	292KPH_1XL	KPN_B12_PHAGE027_M	49662	1014095	267180	316841	100	high	ST3052	KL112	O1_O2v2	KPN	323851	KL112	unknown (KL112)	none	Perfect	1		O1/O2v2	O2afg	?	Good	0.9852		PV177	PV479	PV1085	PV2528	PV1427	PV1750
292KPH	292KPH_6L	KPN_B12_PHAGE028_M	58539	323851	159563	218101	100	high	ST3052	KL112	O1_O2v2	KPN	323851	KL112	unknown (KL112)	none	Perfect	1		O1/O2v2	O2afg	?	Good	0.9852		PV002	PV001	PV0006	PV0518	PV0853	PV1755
293KBV	293KBV_2XL	KPN_B12_PHAGE029_L	126764	1013686	777580	904343	100	high	ST45	KL24	O1_O2v1	KPN	734790	KL24	K24	none	Very high	0.9902		O1/O2v1	O2a	none	Very high	0.9876		PV002	PV017	PV0352	PV0517	PV1398	PV2049
301KBV	301KBV_3XL	KPN_B12_PHAGE030_M	40869	730112	157327	198195	100	high	ST5111	KL64	O1_O2v1	KPN	730112	KL64	K64	none	Very high	0.9992		O1/O2v1	O2a	none	Very high	0.9862		PV003	PV014	PV0005	PV2533	PV1397	PV2054
301KBV	301KBV_7L	KPN_B12_PHAGE031_M	41512	249860	39796	81307	100	high	ST5111	KL64	O1_O2v1	KPN	730112	KL64	K64	none	Very high	0.9992		O1/O2v1	O2a	none	Very high	0.9862		PV006	PV002	PV0002	PV0154	PV1396	PV2058
311KBV	311KBV_11M	KPN_B12_PHAGE032_M	35963	69243	1	35963	100	high	ST17	KL25	O5	KPN	724420	KL25	K25	-	High	0.9917	KL25_09_wfeD	O5	O5	*	High	0.9421		PV013	PV010	PV0032	PV0019	PV0010	PV0060
311KBV	311KBV_11M	KPN_B12_PHAGE033_M	13665	69243	55579	69243	100	high	ST17	KL25	O5	KPN	724420	KL25	K25	-	High	0.9917	KL25_09_wfeD	O5	O5	*	High	0.9421		PV006	PV002	PV0002	PV0010	PV0262	PV0166
316KPH	316KPH_6L	KPN_B12_PHAGE034_M	42834	306700	263074	305907	100	high	ST111	KL63	O1_O2v2	KPN	302664	KL63	K63	none	Very high	0.9935		O1/O2v2	O1ab	none	Very high	0.9928		PV007	PV015	PV0063	PV0835	PV0855	PV0748
321KBV	321KBV_2XL	KPN_B12_PHAGE035_M	41172	762472	97800	138971	100	high	ST1190	KL64	O1_O2v1	KPN	720235	KL64	K64	none	Very high	0.9982		O1/O2v1	O1ab	none	Very high	0.9806		PV007	PV015	PV0017	PV0357	PV0304	PV0190
321KBV	321KBV_9L	KPN_B12_PHAGE036_M	16644	155636	35553	52196	100	high	ST1190	KL64	O1_O2v1	KPN	720235	KL64	K64	none	Very high	0.9982		O1/O2v1	O1ab	none	Very high	0.9806		PV005	PV058	PV0111	PV0183	PV0144	PV0102
341KPH	341KPH_16L	KPN_B12_PHAGE037_L	111321	111321	1	111321	100	high	ST611	KL71	O3b	KPN	247576	KL71	K71	*	High	0.9353		O3b	O3b	none	Very high	0.9937		PV012	PV013	PV0004	PV0033	PV1395	PV2060
341KPH	341KPH_19L	KPN_B12_PHAGE038_M	43070	108542	38223	81292	100	high	ST611	KL71	O3b	KPN	247576	KL71	K71	*	High	0.9353		O3b	O3b	none	Very high	0.9937		PV006	PV002	PV0002	PV0015	PV0856	PV2064
346KBV	346KBV_1XL	KPN_B12_PHAGE039_M	72434	1168593	1016801	1089234	100	high	ST101	KL17	O1_O2v1	KPN	691632	KL17	K17	none	Very high	0.9996		O1/O2v1	O1ab	none	Very high	0.98		PV010	PV012	PV0070	PV0067	PV0057	PV0040
346KBV	346KBV_2XL	KPN_B12_PHAGE040_M	40873	1025178	24728	65600	100	high	ST101	KL17	O1_O2v1	KPN	691632	KL17	K17	none	Very high	0.9996		O1/O2v1	O1ab	none	Very high	0.98		PV003	PV037	PV0036	PV0041	PV0044	PV2069
346KBV	346KBV_3XL	KPN_B12_PHAGE041_M	54211	691632	358385	412595	100	high	ST101	KL17	O1_O2v1	KPN	691632	KL17	K17	none	Very high	0.9996		O1/O2v1	O1ab	none	Very high	0.98		PV038	PV070	PV1087	PV2532	PV1394	PV2073
347KPH	347KPH_27M	KPN_B12_PHAGE042_M	16160	53713	1	16160	100	high	ST3040	KL38	O3b	KPN	229166	KL38	K38	?-	Good	0.9967	KL38_08_wzy	O3b	O3b	none	Very high	0.9914		PV005	PV533	PV1088	PV2531	PV1393	PV2074
347KPH	347KPH_7L	KPN_B12_PHAGE043_M	41561	266382	104964	146524	100	high	ST3040	KL38	O3b	KPN	229166	KL38	K38	?-	Good	0.9967	KL38_08_wzy	O3b	O3b	none	Very high	0.9914		PV006	PV002	PV0002	PV0015	PV0857	PV2062
347KPH	347KPH_9L	KPN_B12_PHAGE044_M	40353	229166	63367	103719	100	high	ST3040	KL38	O3b	KPN	229166	KL38	K38	?-	Good	0.9967	KL38_08_wzy	O3b	O3b	none	Very high	0.9914		PV021	PV010	PV0021	PV0087	PV1392	PV2025
348KPH	348KPH_24M	KPN_B12_PHAGE045_M	37794	78797	41004	78797	100	high	ST111	KL113	O1_O2v2	KPN	219750	KL113	unknown (KL113)	?-*	Good	0.965	KL113_06_wzc,KL113_16_wcaJ	O1/O2v2	unknown (O1/O2v2)	-	High	0.987	O1/O2v2_06_wbbO	PV001	PV005	PV0003	PV0082	PV1391	PV2027
348KPH	348KPH_5L	KPN_B12_PHAGE046_M	17322	299400	227133	244454	100	high	ST111	KL113	O1_O2v2	KPN	219750	KL113	unknown (KL113)	?-*	Good	0.965	KL113_06_wzc,KL113_16_wcaJ	O1/O2v2	unknown (O1/O2v2)	-	High	0.987	O1/O2v2_06_wbbO	PV005	PV534	PV1089	PV2562	PV1399	PV2028
349KBV	349KBV_14M	KPN_B12_PHAGE047_M	50809	56457	1	50809	100	high	ST101	KL17	O1_O2v1	KPN	689205	KL17	K17	none	Very high	0.9999		O1/O2v1	O1ab	none	Very high	0.9802		PV003	PV037	PV0036	PV0041	PV0044	PV0321
349KBV	349KBV_1XL	KPN_B12_PHAGE048_M	72434	737863	586389	658822	100	high	ST101	KL17	O1_O2v1	KPN	689205	KL17	K17	none	Very high	0.9999		O1/O2v1	O1ab	none	Very high	0.9802		PV010	PV012	PV0070	PV0067	PV0057	PV0040
349KBV	349KBV_4XL	KPN_B12_PHAGE049_M	51691	689205	358452	410142	100	high	ST101	KL17	O1_O2v1	KPN	689205	KL17	K17	none	Very high	0.9999		O1/O2v1	O1ab	none	Very high	0.9802		PV038	PV070	PV0075	PV0075	PV0062	PV0057
358KPH	358KPH_10L	KPN_B12_PHAGE050_M	37740	197728	129329	167068	100	high	ST2116	KL28	O1_O2v2	KPN	197728	KL28	K28	none	Very high	0.9919		O1/O2v2	O1ab	none	Very high	0.9948		PV021	PV010	PV0021	PV0101	PV0081	PV0071
368KPH	368KPH_5L	KPN_B12_PHAGE051_M	17301	190592	35005	52305	100	high	ST540	KL9	O1_O2v2	KPN	147723	KL9	K9	none	Very high	0.9828		O1/O2v2	O1ab	?-	Good	0.9839	O1/O2v2_03_wbbM	PV005	PV058	PV0513	PV0599	PV0860	PV2029
368KPH	368KPH_8L	KPN_B12_PHAGE052_M	16645	180607	145793	162437	100	high	ST540	KL9	O1_O2v2	KPN	147723	KL9	K9	none	Very high	0.9828		O1/O2v2	O1ab	?-	Good	0.9839	O1/O2v2_03_wbbM	PV015	PV025	PV0353	PV2561	PV1389	PV2041
386KBVR	386KBVR_1XL	KPN_B12_PHAGE053_M	46373	1945155	400235	446607	100	high	ST20	KL28	O1_O2v2	KPN	774172	KL28	K28	none	Very high	0.9917		O1/O2v2	O1ab	none	Very high	0.9837		PV011	PV004	PV0020	PV0083	PV0072	PV0053
390KBV	390KBV_14M	KPN_B12_PHAGE054_M	54352	54352	1	54352	100	high	ST290	KL21	O1_O2v1	KPN	639121	KL21	K21	*	Very high	0.9856		O1/O2v1	O1ab	none	Very high	0.9811		PV022	PV022	PV0014	PV0023	PV0053	PV2044
390KBV	390KBV_2XL	KPN_B12_PHAGE055_M	36925	709336	647099	684023	100	high	ST290	KL21	O1_O2v1	KPN	639121	KL21	K21	*	Very high	0.9856		O1/O2v1	O1ab	none	Very high	0.9811		PV003	PV009	PV0025	PV0374	PV0369	PV0738
404KBVR	404KBVR_1XL	KPN_B12_PHAGE056_M	42215	1949012	39578	81792	100	high	ST4584	KL116	O1_O2v1	KPN	760528	KL116	unknown (KL116)	none	Very high	0.9957		O1/O2v1	O2a	none	Very high	0.9857		PV006	PV002	PV0002	PV0172	PV0142	PV0731
404KBVR	404KBVR_2XL	KPN_B12_PHAGE057_M	38444	760528	191820	230263	100	high	ST4584	KL116	O1_O2v1	KPN	760528	KL116	unknown (KL116)	none	Very high	0.9957		O1/O2v1	O2a	none	Very high	0.9857		PV009	PV006	PV0012	PV0836	PV0862	PV2111
407KBVR	407KBVR_2XL	KPN_B12_PHAGE058_M	47556	1111319	753191	800746	100	high	ST485	KL28	O1_O2v1	KPN	758289	KL28	K28	none	Very high	0.9937		O1/O2v1	O2a	none	Very high	0.9886		PV031	PV195	PV0266	PV0308	PV0322	PV0685
407KBVR	407KBVR_3XL	KPN_B12_PHAGE059_M	42682	758289	244762	287443	100	high	ST485	KL28	O1_O2v1	KPN	758289	KL28	K28	none	Very high	0.9937		O1/O2v1	O2a	none	Very high	0.9886		PV001	PV005	PV0003	PV0343	PV0318	PV0173
407KBVR	407KBVR_4L	KPN_B12_PHAGE060_M	39803	483397	418277	458079	100	high	ST485	KL28	O1_O2v1	KPN	758289	KL28	K28	none	Very high	0.9937		O1/O2v1	O2a	none	Very high	0.9886		PV003	PV009	PV0025	PV0542	PV0472	PV0341
416KBV	416KBV_2XL	KPN_B12_PHAGE061_M	49230	699648	1	49230	100	high	ST101	KL106	O1_O2v2	KPN	598989	KL106	unknown (KL106)	*	Good	0.9525		O1/O2v2	O1ab	none	Very high	0.9852		PV070	PV142	PV0211	PV0259	PV0240	PV2116
416KBV	416KBV_4XL	KPN_B12_PHAGE062_M	42698	598989	166789	209486	100	high	ST101	KL106	O1_O2v2	KPN	598989	KL106	unknown (KL106)	*	Good	0.9525		O1/O2v2	O1ab	none	Very high	0.9852		PV006	PV002	PV0002	PV0015	PV0210	PV0176
416KBV	416KBV_5L	KPN_B12_PHAGE063_M	19534	394356	38276	57809	100	high	ST101	KL106	O1_O2v2	KPN	598989	KL106	unknown (KL106)	*	Good	0.9525		O1/O2v2	O1ab	none	Very high	0.9852		PV015	PV025	PV0173	PV0359	PV0292	PV2117
419KBV	419KBV_11L	KPN_B12_PHAGE064_M	53078	131103	54444	107521	100	high	ST1408	KL46	O3b	KPN	598449	KL46	K46	?*	Good	0.9881		O3b	O3b	?	Good	0.9912		PV004	PV003	PV0001	PV0358	PV0863	PV2118
419KBV	419KBV_1XL	KPN_B12_PHAGE065_M	44284	1319427	1204372	1248655	100	high	ST1408	KL46	O3b	KPN	598449	KL46	K46	?*	Good	0.9881		O3b	O3b	?	Good	0.9912		PV013	PV248	PV1057	PV2564	PV1388	PV2122
422KBVR	422KBVR_11M	KPN_B12_PHAGE066_M	54203	54203	1	54203	100	high	ST13	KL3	O1_O2v2	KPN	753798	KL3	K3	none	Very high	0.9998		O1/O2v2	O1ab	none	Very high	0.9873		PV022	PV022	PV0014	PV0023	PV1387	PV2123
426KBV	426KBV_5XL	KPN_B12_PHAGE067_M	41802	568963	414639	456440	100	high	ST423	KL8	O1_O2v2	KPN	596398	KL8	K8	none	Very high	0.9985		O1/O2v2	O2afg	none	Very high	0.9844		PV003	PV009	PV0019	PV0268	PV0245	PV0680
436KBV	436KBV_1XL	KPN_B12_PHAGE068_M	40381	848544	470013	510393	100	high	ST5102	KL23	O1_O2v2	KPN	587201	KL23	K23	none	Very high	1		O1/O2v2	O2afg	?	Good	0.9846		PV003	PV007	PV0013	PV0179	PV0854	PV2130
436KBV	436KBV_6L	KPN_B12_PHAGE069_M	75016	274906	39386	114401	100	high	ST5102	KL23	O1_O2v2	KPN	587201	KL23	K23	none	Very high	1		O1/O2v2	O2afg	?	Good	0.9846		PV011	PV004	PV0029	PV2563	PV1386	PV2132
439KBV	439KBV_3XL	KPN_B12_PHAGE070_M	49793	625866	162051	211843	100	high	ST661	KL12	O3_O3a	KPN	584776	KL12	K12	none	Very high	0.9906		O3/O3a	O3/O3a	none	Very high	0.9589		PV007	PV024	PV0016	PV0104	PV0211	PV2078
43KPH	43KPH_1XL	KPN_B12_PHAGE071_M	46836	5315064	1436524	1483359	100	high	ST37	KL15	O4	KPN	5315064	KL15	K15	none	Very high	0.9979		O4	O4	none	Very high	0.9972		PV013	PV010	PV0071	PV0768	PV1385	PV2084
43KPH	43KPH_1XL	KPN_B12_PHAGE072_M	51639	5315064	3172099	3223737	100	high	ST37	KL15	O4	KPN	5315064	KL15	K15	none	Very high	0.9979		O4	O4	none	Very high	0.9972		PV004	PV003	PV0001	PV0767	PV0828	PV2085
43KPH	43KPH_1XL	KPN_B12_PHAGE073_M	49675	5315064	3934045	3983719	100	high	ST37	KL15	O4	KPN	5315064	KL15	K15	none	Very high	0.9979		O4	O4	none	Very high	0.9972		PV014	PV238	PV0378	PV0766	PV0829	PV2086
43KPH	43KPH_3L	KPN_B12_PHAGE074_L	111806	111806	1	111806	100	high	ST37	KL15	O4	KPN	5315064	KL15	K15	none	Very high	0.9979		O4	O4	none	Very high	0.9972		PV034	PV047	PV0043	PV0765	PV0830	PV0673
441KBV	441KBV_2XL	KPN_B12_PHAGE075_M	39620	966775	830436	870055	100	high	ST17	KL111	O3b	KPN	582915	KL111	unknown (KL111)	none	Very high	0.9989		O3b	O3b	none	Very high	0.9925		PV007	PV015	PV0356	PV0498	PV0424	PV0343
458KBVR	458KBVR_1XL	KPN_B12_PHAGE076_M	46995	1612301	483726	530720	100	high	ST1731	KL122	O1_O2v2	KPN	733758	KL122	unknown (KL122)	none	Very high	0.9993		O1/O2v2	O2afg	-	High	0.9847	O1/O2v2_06_wbbO	PV013	PV476	PV1060	PV2506	PV1384	PV2087
461KBV	461KBV_2XL	KPN_B12_PHAGE077_M	51936	1048246	722014	773949	100	high	ST5093	KL141	O4	KPN	563627	KL141	unknown (KL141)	none	Very high	0.9963		O4	O4	none	Very high	0.9968		PV019	PV023	PV0024	PV0818	PV0831	PV0671
467KBV	467KBV_1XL	KPN_B12_PHAGE078_M	44202	1376493	53921	98122	100	high	ST202	UNK	OL13	KPN	558702	KL124	unknown (KL124)	?-	Low	0.9675	KL124_17_wclK	OL13	O13	-	High	0.9515	OL13_09_glycosylhydrolase	PV011	PV004	PV0065	PV0149	PV0833	PV0670
467KBV	467KBV_5L	KPN_B12_PHAGE079_M	18012	445042	23616	41627	100	high	ST202	UNK	OL13	KPN	558702	KL124	unknown (KL124)	?-	Low	0.9675	KL124_17_wclK	OL13	O13	-	High	0.9515	OL13_09_glycosylhydrolase	PV005	PV125	PV0165	PV0180	PV0212	PV0327
468KBV	468KBV_8L	KPN_B12_PHAGE080_M	59616	270489	193503	253118	100	high	ST3385	KL51	O12	KPN	558562	KL51	K51	none	Very high	0.9936		O12	O12	none	Very high	0.981		PV004	PV003	PV0001	PV0769	PV0836	PV0669
472KBVR	472KBVR_1XL	KPN_B12_PHAGE081_M	61004	1211467	1034646	1095649	100	high	ST392	KL27	O4	KPN	729298	KL27	K27	none	Very high	0.9928		O4	O4	none	Very high	0.9971		PV002	PV001	PV0006	PV0018	PV0011	PV0024
472KBVR	472KBVR_1XL	KPN_B12_PHAGE082_M	37170	1211467	745531	782700	100	high	ST392	KL27	O4	KPN	729298	KL27	K27	none	Very high	0.9928		O4	O4	none	Very high	0.9971		PV021	PV010	PV0021	PV0051	PV0039	PV0036
472KBVR	472KBVR_1XL	KPN_B12_PHAGE083_M	53790	1211467	89425	143214	100	high	ST392	KL27	O4	KPN	729298	KL27	K27	none	Very high	0.9928		O4	O4	none	Very high	0.9971		PV014	PV052	PV0050	PV0040	PV0027	PV0028
472KBVR	472KBVR_3XL	KPN_B12_PHAGE084_M	40896	729298	542786	583681	100	high	ST392	KL27	O4	KPN	729298	KL27	K27	none	Very high	0.9928		O4	O4	none	Very high	0.9971		PV009	PV006	PV0012	PV0022	PV0024	PV2106
473KBVR	473KBVR_1XL	KPN_B12_PHAGE085_M	53790	1249079	297375	351164	100	high	ST392	KL27	O4	KPN	729076	KL27	K27	none	Very high	0.9928		O4	O4	none	Very high	0.9971		PV014	PV052	PV0050	PV0040	PV0027	PV0028
473KBVR	473KBVR_1XL	KPN_B12_PHAGE086_M	37170	1249079	953469	990638	100	high	ST392	KL27	O4	KPN	729076	KL27	K27	none	Very high	0.9928		O4	O4	none	Very high	0.9971		PV021	PV010	PV0021	PV0051	PV0039	PV0036
473KBVR	473KBVR_3XL	KPN_B12_PHAGE087_M	40896	729076	542564	583459	100	high	ST392	KL27	O4	KPN	729076	KL27	K27	none	Very high	0.9928		O4	O4	none	Very high	0.9971		PV009	PV006	PV0012	PV0022	PV0024	PV2094
481KBV	481KBV_3XL	KPN_B12_PHAGE088_M	48923	696016	414159	463081	100	high	ST661	KL140	O1_O2v2	KPN	550077	KL140	unknown (KL140)	none	Very high	0.9999		O1/O2v2	O2afg	none	Very high	0.9844		PV007	PV024	PV0016	PV0150	PV0123	PV0092
487KBV	487KBV_2XL	KPN_B12_PHAGE089_M	50926	809131	251611	302536	100	high	ST17	KL111	O3b	KPN	547999	KL111	unknown (KL111)	none	Very high	0.9988		O3b	O3b	none	Very high	0.9925		PV045	PV275	PV0556	PV0764	PV0840	PV2096
487KBV	487KBV_2XL	KPN_B12_PHAGE090_M	36696	809131	58593	95288	100	high	ST17	KL111	O3b	KPN	547999	KL111	unknown (KL111)	none	Very high	0.9988		O3b	O3b	none	Very high	0.9925		PV021	PV010	PV0021	PV0282	PV0844	PV0707
488KBV	488KBV_2XL	KPN_B12_PHAGE091_M	50926	1013850	251611	302536	100	high	ST17	KL111	O3b	KPN	547742	KL111	unknown (KL111)	none	Very high	0.9988		O3b	O3b	none	Very high	0.9925		PV045	PV275	PV0556	PV0764	PV0840	PV2101
488KBV	488KBV_2XL	KPN_B12_PHAGE092_M	36696	1013850	58593	95288	100	high	ST17	KL111	O3b	KPN	547742	KL111	unknown (KL111)	none	Very high	0.9988		O3b	O3b	none	Very high	0.9925		PV021	PV010	PV0021	PV0282	PV0844	PV0707
497KBV	497KBV_1XL	KPN_B12_PHAGE093_M	61217	755810	259655	320871	100	high	ST221	KL167	OL13	KPN	542669	KL167	unknown (KL167)	?	Good	0.9998		OL13	O13	*	High	0.9494		PV002	PV017	PV0027	PV0125	PV0108	PV0074
498KBV	498KBV_2XL	KPN_B12_PHAGE094_M	37483	806258	742770	780252	100	high	ST1311	KL145	OL103	KPN	542468	KL145	unknown (KL145)	-+*	Good	0.9392	KL145_02_cpsACP,KL145_11_wckF	OL103	unknown (OL103)	*	High	0.9455		PV003	PV009	PV0223	PV0249	PV0261	PV2102
498KBV	498KBV_8L	KPN_B12_PHAGE095_M	38725	343315	112105	150829	100	high	ST1311	KL145	OL103	KPN	542468	KL145	unknown (KL145)	-+*	Good	0.9392	KL145_02_cpsACP,KL145_11_wckF	OL103	unknown (OL103)	*	High	0.9455		PV009	PV006	PV0033	PV0248	PV0225	PV0153
52KBV	52KBV_1XL	KPN_B12_PHAGE096_M	57410	1884226	1655162	1712571	100	high	ST200	KL23	O1_O2v2	KPN	1411364	KL23	K23	-	High	0.9983	KL23_08_wcaJ	O1/O2v2	O2afg	none	Very high	0.9849		PV002	PV001	PV1062	PV2508	PV1383	PV2103
53KPH	53KPH_1XL	KPN_B12_PHAGE097_M	60634	5284550	1552035	1612668	100	high	ST45	KL24	O1_O2v1	KPN	5284550	KL24	K24	none	Very high	0.9901		O1/O2v1	O2a	none	Very high	0.9875		PV001	PV011	PV0140	PV0326	PV0435	PV0381
552KBV	552KBV_1XL	KPN_B12_PHAGE098_M	37170	1041121	745520	782689	100	high	ST392	KL27	O4	KPN	513922	KL27	K27	none	Very high	0.9928		O4	O4	none	Very high	0.9971		PV021	PV010	PV0021	PV0051	PV0039	PV0036
552KBV	552KBV_1XL	KPN_B12_PHAGE099_M	53790	1041121	89414	143203	100	high	ST392	KL27	O4	KPN	513922	KL27	K27	none	Very high	0.9928		O4	O4	none	Very high	0.9971		PV014	PV052	PV0050	PV0040	PV0027	PV0028
554KBV	554KBV_2XL	KPN_B12_PHAGE100_M	47523	764678	201365	248887	100	high	ST1311	KL145	UNK	KPN	512820	KL145	unknown (KL145)	-+*	Good	0.9392	KL145_02_cpsACP,KL145_11_wckF	OL103	unknown (OL103)	+*		0.9449		PV011	PV004	PV0020	PV0250	PV0201	PV0382
554KBV	554KBV_5L	KPN_B12_PHAGE101_M	37483	466787	403305	440787	100	high	ST1311	KL145	UNK	KPN	512820	KL145	unknown (KL145)	-+*	Good	0.9392	KL145_02_cpsACP,KL145_11_wckF	OL103	unknown (OL103)	+*		0.9449		PV003	PV009	PV0223	PV0249	PV0261	PV2105
554KBV	554KBV_7L	KPN_B12_PHAGE102_M	36218	343350	114647	150864	100	high	ST1311	KL145	UNK	KPN	512820	KL145	unknown (KL145)	-+*	Good	0.9392	KL145_02_cpsACP,KL145_11_wckF	OL103	unknown (OL103)	+*		0.9449		PV009	PV006	PV0033	PV0248	PV0225	PV0153
55KPH	55KPH_1XL	KPN_B12_PHAGE103_M	59002	5276478	2930249	2989250	100	high	ST230	KL127	OL13	KPN	5276478	KL127	unknown (KL127)	none	Very high	0.9995		OL13	O13	*	High	0.9497		PV002	PV001	PV0026	PV2507	PV1382	PV1942
55KPH	55KPH_1XL	KPN_B12_PHAGE104_M	49240	5276478	3138815	3188054	100	high	ST230	KL127	OL13	KPN	5276478	KL127	unknown (KL127)	none	Very high	0.9995		OL13	O13	*	High	0.9497		PV023	PV062	PV0073	PV0070	PV0058	PV0377
55KPH	55KPH_1XL	KPN_B12_PHAGE105_M	39879	5276478	3469801	3509679	100	high	ST230	KL127	OL13	KPN	5276478	KL127	unknown (KL127)	none	Very high	0.9995		OL13	O13	*	High	0.9497		PV003	PV048	PV0060	PV0243	PV1408	PV1945
564KBVR	564KBVR_10L	KPN_B12_PHAGE106_L	112427	112427	1	112427	100	high	ST14	KL2	O1_O2v1	KPN	667550	KL2	K2	none	Very high	0.9975		O1/O2v1	O1ab	none	Very high	0.9999		PV012	PV013	PV0004	PV0129	PV0438	PV0699
564KBVR	564KBVR_1XL	KPN_B12_PHAGE107_M	84714	1287108	531731	616444	100	high	ST14	KL2	O1_O2v1	KPN	667550	KL2	K2	none	Very high	0.9975		O1/O2v1	O1ab	none	Very high	0.9999		PV011	PV004	PV0172	PV0281	PV0219	PV1950
564KBVR	564KBVR_4XL	KPN_B12_PHAGE108_M	61727	500968	24735	86461	100	high	ST14	KL2	O1_O2v1	KPN	667550	KL2	K2	none	Very high	0.9975		O1/O2v1	O1ab	none	Very high	0.9999		PV001	PV011	PV0550	PV0826	PV1011	PV1951
594KBV	594KBV_10L	KPN_B12_PHAGE109_M	34696	130709	38744	73439	100	high	ST661	KL27	O1_O2v2	KPN	500164	KL27	K27	none	Very high	0.9999		O1/O2v2	O2afg	none	Very high	0.9845		PV036	PV061	PV0131	PV0201	PV0179	PV0113
594KBV	594KBV_2XL	KPN_B12_PHAGE110_M	49930	643433	318817	368746	100	high	ST661	KL27	O1_O2v2	KPN	500164	KL27	K27	none	Very high	0.9999		O1/O2v2	O2afg	none	Very high	0.9845		PV019	PV023	PV0192	PV0199	PV0200	PV1954
594KBV	594KBV_3XL	KPN_B12_PHAGE111_M	47435	587797	4896	52330	100	high	ST661	KL27	O1_O2v2	KPN	500164	KL27	K27	none	Very high	0.9999		O1/O2v2	O2afg	none	Very high	0.9845		PV011	PV004	PV0037	PV0103	PV0097	PV0109
608KBV	608KBV_2XL	KPN_B12_PHAGE112_M	39364	796930	26102	65465	100	high	ST889	KL54	O1_O2v1	KPN	495165	KL54	K54	none	Very high	0.9949		O1/O2v1	O1ab	none	Very high	0.9818		PV003	PV009	PV0272	PV0841	PV1008	PV0697
608KBV	608KBV_4L	KPN_B12_PHAGE113_M	46484	495165	251772	298255	100	high	ST889	KL54	O1_O2v1	KPN	495165	KL54	K54	none	Very high	0.9949		O1/O2v1	O1ab	none	Very high	0.9818		PV001	PV008	PV0029	PV0098	PV0192	PV0150
608KBV	608KBV_8L	KPN_B12_PHAGE114_M	51979	265687	93800	145778	100	high	ST889	KL54	O1_O2v1	KPN	495165	KL54	K54	none	Very high	0.9949		O1/O2v1	O1ab	none	Very high	0.9818		PV019	PV023	PV0024	PV0840	PV1007	PV0696
628KBV	628KBV_1XL	KPN_B12_PHAGE115_M	49879	1665767	199051	248929	100	high	ST200	KL139	UNK	KPN	489904	KL139	unknown (KL139)	none	Very high	0.9841		O3b	unknown (O3b)	+	Low	0.996		PV001	PV008	PV1065	PV2539	PV1417	PV1955
629KBVR	629KBVR_2XL	KPN_B12_PHAGE116_M	50510	760750	322435	372944	100	high	ST20	KL22	O1_O2v2	KPN	610514	KL22	K22	-	Good	0.9907	KL22_17	O1/O2v2	O2afg	none	Very high	0.9838		PV014	PV160	PV0270	PV0309	PV0289	PV0197
629KBVR	629KBVR_4XL	KPN_B12_PHAGE117_M	69455	610514	288534	357988	100	high	ST20	KL22	O1_O2v2	KPN	610514	KL22	K22	-	Good	0.9907	KL22_17	O1/O2v2	O2afg	none	Very high	0.9838		PV008	PV020	PV0271	PV0368	PV0279	PV0254
62KBV	62KBV_1XL	KPN_B12_PHAGE118_M	55655	2139218	363965	419619	100	high	ST5169	KL58	O3b	KPN	1329817	KL58	K58	none	Very high	0.993		O3b	O3b	?	Good	0.9891		PV002	PV001	PV0026	PV2494	PV1416	PV1956
62KBV	62KBV_1XL	KPN_B12_PHAGE119_M	42280	2139218	545924	588203	100	high	ST5169	KL58	O3b	KPN	1329817	KL58	K58	none	Very high	0.993		O3b	O3b	?	Good	0.9891		PV006	PV002	PV0002	PV0015	PV1415	PV1957
62KBV	62KBV_2XL	KPN_B12_PHAGE120_M	46746	1329817	192005	238750	100	high	ST5169	KL58	O3b	KPN	1329817	KL58	K58	none	Very high	0.993		O3b	O3b	?	Good	0.9891		PV013	PV010	PV1066	PV2509	PV1414	PV1960
62KBV	62KBV_2XL	KPN_B12_PHAGE121_M	48328	1329817	629518	677845	100	high	ST5169	KL58	O3b	KPN	1329817	KL58	K58	none	Very high	0.993		O3b	O3b	?	Good	0.9891		PV016	PV036	PV0072	PV0497	PV0442	PV0692
62KBV	62KBV_3XL	KPN_B12_PHAGE122_M	42800	507207	26113	68912	100	high	ST5169	KL58	O3b	KPN	1329817	KL58	K58	none	Very high	0.993		O3b	O3b	?	Good	0.9891		PV003	PV009	PV0364	PV2527	PV1413	PV1919
63KPH	63KPH_1XL	KPN_B12_PHAGE123_M	46990	5252324	2898844	2945833	100	high	ST1213	KL103	O1_O2v1	KPN	5252324	KL103	unknown (KL103)	*	Very high	0.9671		O1/O2v1	O1ab	none	Very high	0.9856		PV016	PV123	PV0154	PV0173	PV0160	PV1920
63KPH	63KPH_1XL	KPN_B12_PHAGE124_M	54255	5252324	3876498	3930752	100	high	ST1213	KL103	O1_O2v1	KPN	5252324	KL103	unknown (KL103)	*	Very high	0.9671		O1/O2v1	O1ab	none	Very high	0.9856		PV019	PV023	PV1069	PV2526	PV1412	PV1922
63KPH	63KPH_3L	KPN_B12_PHAGE125_L	113743	113743	1	113743	100	high	ST1213	KL103	O1_O2v1	KPN	5252324	KL103	unknown (KL103)	*	Very high	0.9671		O1/O2v1	O1ab	none	Very high	0.9856		PV012	PV013	PV0004	PV2541	PV1411	PV1924
659KBV	659KBV_6L	KPN_B12_PHAGE126_M	52123	432654	268367	320489	100	high	ST432	KL132	O1_O2v1	KPN	478617	KL132	unknown (KL132)	?*	Good	0.994		O1/O2v1	O2a	none	Very high	0.9882		PV029	PV029	PV1070	PV2540	PV1410	PV1925
659KBV	659KBV_8L	KPN_B12_PHAGE127_M	34194	350992	278802	312995	100	high	ST432	KL132	O1_O2v1	KPN	478617	KL132	unknown (KL132)	?*	Good	0.994		O1/O2v1	O2a	none	Very high	0.9882		PV036	PV061	PV0103	PV0194	PV0433	PV0304
670KBV	670KBV_1XL	KPN_B12_PHAGE128_M	44833	1389798	386293	431125	100	high	ST2370	KL36	O4	KPN	474872	KL36	K36	*	Very high	0.9944		O4	O4	none	Very high	0.9969		PV013	PV010	PV0363	PV0514	PV0427	PV0273
698KBVR	698KBVR_13M	KPN_B12_PHAGE129_M	44148	60236	16089	60236	100	high	ST17	KL25	O5	KPN	551463	KL25	K25	-	High	0.9917	KL25_09_wfeD	O5	O5	*	High	0.9421		PV013	PV010	PV0032	PV0019	PV0010	PV0020
698KBVR	698KBVR_3XL	KPN_B12_PHAGE130_M	41899	760718	526178	568076	100	high	ST17	KL25	O5	KPN	551463	KL25	K25	-	High	0.9917	KL25_09_wfeD	O5	O5	*	High	0.9421		PV003	PV014	PV0005	PV0315	PV0283	PV0224
704KBV	704KBV_3XL	KPN_B12_PHAGE131_M	52570	580616	296802	349371	100	high	ST307	KL102	O1_O2v2	KPN	462418	KL102	unknown (KL102)	none	Very high	0.9927		O1/O2v2	O2afg	none	Very high	0.9845		PV001	PV005	PV0003	PV0002	PV0001	PV0010
714KBVR	714KBVR_2XL	KPN_B12_PHAGE132_M	41172	762587	98015	139186	100	high	ST1190	KL64	O1_O2v1	KPN	544790	KL64	K64	none	Very high	0.9982		O1/O2v1	O1ab	none	Very high	0.9806		PV007	PV015	PV0017	PV0357	PV0304	PV0190
714KBVR	714KBVR_4L	KPN_B12_PHAGE133_M	16644	484193	137239	153882	100	high	ST1190	KL64	O1_O2v1	KPN	544790	KL64	K64	none	Very high	0.9982		O1/O2v1	O1ab	none	Very high	0.9806		PV005	PV058	PV0111	PV0183	PV0144	PV0102
714KBVR	714KBVR_7L	KPN_B12_PHAGE134_M	50551	256167	205617	256167	100	high	ST1190	KL64	O1_O2v1	KPN	544790	KL64	K64	none	Very high	0.9982		O1/O2v1	O1ab	none	Very high	0.9806		PV019	PV023	PV0024	PV0223	PV0260	PV1926
714KBV	714KBV_1XL	KPN_B12_PHAGE135_M	47978	1371907	85147	133124	100	high	ST307	KL102	O1_O2v2	KPN	456788	KL102	unknown (KL102)	none	Very high	0.9927		O1/O2v2	O2afg	none	Very high	0.9845		PV016	PV049	PV0544	PV0824	PV0997	PV1975
714KBV	714KBV_4L	KPN_B12_PHAGE136_M	39408	456788	98603	138010	100	high	ST307	KL102	O1_O2v2	KPN	456788	KL102	unknown (KL102)	none	Very high	0.9927		O1/O2v2	O2afg	none	Very high	0.9845		PV007	PV015	PV0042	PV0037	PV0028	PV0021
714KBV	714KBV_4L	KPN_B12_PHAGE137_M	39248	456788	316651	355898	100	high	ST307	KL102	O1_O2v2	KPN	456788	KL102	unknown (KL102)	none	Very high	0.9927		O1/O2v2	O2afg	none	Very high	0.9845		PV003	PV007	PV0013	PV0061	PV0069	PV0061
732KBV	732KBV_13L	KPN_B12_PHAGE138_L	109761	109761	1	109761	100	high	ST3139	KL20	O3_O3a	KPN	453498	KL20	K20	?-+	Good	0.9855	KL20_17_manB	O3/O3a	O3/O3a	?-	Good	0.9832	O3/O3a_02_manB	PV012	PV013	PV0004	PV0093	PV0103	PV0062
732KBV	732KBV_2XL	KPN_B12_PHAGE139_M	57089	629419	520899	577987	100	high	ST3139	KL20	O3_O3a	KPN	453498	KL20	K20	?-+	Good	0.9855	KL20_17_manB	O3/O3a	O3/O3a	?-	Good	0.9832	O3/O3a_02_manB	PV004	PV003	PV0001	PV0013	PV0096	PV1995
734KBV	734KBV_1XL	KPN_B12_PHAGE140_M	45176	1028635	32711	77886	100	high	ST628	KL2	O3b	KPN	453264	KL2	K2	none	Very high	0.9874		O3b	O3b	+	Good	0.9929		PV001	PV005	PV0003	PV2512	PV1409	PV1999
734KBV	734KBV_2XL	KPN_B12_PHAGE141_M	16130	756375	23528	39657	100	high	ST628	KL2	O3b	KPN	453264	KL2	K2	none	Very high	0.9874		O3b	O3b	+	Good	0.9929		PV097	PV196	PV0388	PV0414	PV0439	PV0255
734KBV	734KBV_4L	KPN_B12_PHAGE142_M	48427	453264	319190	367616	100	high	ST628	KL2	O3b	KPN	453264	KL2	K2	none	Very high	0.9874		O3b	O3b	+	Good	0.9929		PV010	PV039	PV0420	PV0894	PV0841	PV0744
73KPH	73KPH_1XL	KPN_B12_PHAGE143_M	53924	5231789	2947430	3001353	100	high	ST323	KL21	O3b	KPN	5231789	KL21	K21	none	Very high	1		O3b	O3b	-	Good	0.9916	O3b_07_wbdB,O3b_08_wbdC	PV008	PV020	PV0049	PV0035	PV0025	PV0022
73KPH	73KPH_1XL	KPN_B12_PHAGE144_M	53740	5231789	3140717	3194456	100	high	ST323	KL21	O3b	KPN	5231789	KL21	K21	none	Very high	1		O3b	O3b	-	Good	0.9916	O3b_07_wbdB,O3b_08_wbdC	PV004	PV003	PV0001	PV0059	PV0049	PV0035
748KBVR	748KBVR_1XL	KPN_B12_PHAGE145_M	54087	1144387	162877	216963	100	high	ST629	KL134	O3_O3a	KPN	530135	KL134	unknown (KL134)	none	Very high	0.9999		O3/O3a	O3/O3a	none	Very high	0.9866		PV008	PV020	PV0086	PV2511	PV1418	PV2001
748KBVR	748KBVR_7L	KPN_B12_PHAGE146_M	50822	361627	104289	155110	100	high	ST629	KL134	O3_O3a	KPN	530135	KL134	unknown (KL134)	none	Very high	0.9999		O3/O3a	O3/O3a	none	Very high	0.9866		PV031	PV526	PV0676	PV2510	PV1407	PV2002
74KBVR	74KBVR_1XL	KPN_B12_PHAGE147_M	52313	1937129	22189	74501	100	high	ST490	KL3	O1_O2v2	KPN	1491365	KL3	K3	none	Very high	0.996		O1/O2v2	O2afg	none	Very high	0.9841		PV004	PV003	PV0001	PV0003	PV0378	PV0290
74KBVR	74KBVR_1XL	KPN_B12_PHAGE148_M	59985	1937129	217220	277204	100	high	ST490	KL3	O1_O2v2	KPN	1491365	KL3	K3	none	Very high	0.996		O1/O2v2	O2afg	none	Very high	0.9841		PV002	PV001	PV0006	PV0018	PV0011	PV0245
74KBVR	74KBVR_2XL	KPN_B12_PHAGE149_M	39404	1491365	1426476	1465879	100	high	ST490	KL3	O1_O2v2	KPN	1491365	KL3	K3	none	Very high	0.996		O1/O2v2	O2afg	none	Very high	0.9841		PV003	PV037	PV0036	PV0204	PV0284	PV0169
760KBVR	760KBVR_1XL	KPN_B12_PHAGE150_M	43983	1232844	25705	69687	100	high	ST661	KL27	O1_O2v2	KPN	525021	KL27	K27	none	Very high	0.9999		O1/O2v2	O2afg	none	Very high	0.9845		PV003	PV009	PV0108	PV0136	PV0432	PV2006
760KBVR	760KBVR_2XL	KPN_B12_PHAGE151_M	52534	643525	316381	368914	100	high	ST661	KL27	O1_O2v2	KPN	525021	KL27	K27	none	Very high	0.9999		O1/O2v2	O2afg	none	Very high	0.9845		PV026	PV201	PV0379	PV0390	PV0445	PV2007
760KBVR	760KBVR_3XL	KPN_B12_PHAGE152_M	40645	575156	1	40645	100	high	ST661	KL27	O1_O2v2	KPN	525021	KL27	K27	none	Very high	0.9999		O1/O2v2	O2afg	none	Very high	0.9845		PV011	PV004	PV0037	PV0103	PV0097	PV2009
760KBVR	760KBVR_4XL	KPN_B12_PHAGE153_M	60043	525021	404360	464402	100	high	ST661	KL27	O1_O2v2	KPN	525021	KL27	K27	none	Very high	0.9999		O1/O2v2	O2afg	none	Very high	0.9845		PV004	PV003	PV0001	PV0007	PV0177	PV0246
763KBV	763KBV_12L	KPN_B12_PHAGE154_M	38536	130580	51816	90351	100	high	ST3345	KL167	OL13	KPN	441525	KL167	unknown (KL167)	?	Good	0.9995		OL13	O13	*	High	0.9495		PV007	PV035	PV0031	PV0187	PV0197	PV0115
763KBV	763KBV_13L	KPN_B12_PHAGE155_L	110119	110119	1	110119	100	high	ST3345	KL167	OL13	KPN	441525	KL167	unknown (KL167)	?	Good	0.9995		OL13	O13	*	High	0.9495		PV012	PV013	PV0004	PV0186	PV0180	PV0117
763KBV	763KBV_5L	KPN_B12_PHAGE156_M	54880	441525	1	54880	100	high	ST3345	KL167	OL13	KPN	441525	KL167	unknown (KL167)	?	Good	0.9995		OL13	O13	*	High	0.9495		PV041	PV065	PV0066	PV0058	PV0048	PV0287
765KBV	765KBV_1XL	KPN_B12_PHAGE157_M	50432	1047981	263469	313900	100	high	ST133	KL24	O1_O2v1	KPN	441469	KL24	K24	?-	Good	0.9997	KL24_13_wcuG	O1/O2v1	O1ab	none	Very high	0.9841		PV016	PV263	PV0677	PV2525	PV1406	PV2016
765KBV	765KBV_2XL	KPN_B12_PHAGE158_M	36735	576071	359569	396303	100	high	ST133	KL24	O1_O2v1	KPN	441469	KL24	K24	?-	Good	0.9997	KL24_13_wcuG	O1/O2v1	O1ab	none	Very high	0.9841		PV009	PV006	PV0033	PV0736	PV1019	PV0769
773KBV	773KBV_4L	KPN_B12_PHAGE159_M	47209	473096	409803	457011	100	high	ST17	KL25	O5	KPN	436002	KL25	K25	-	High	0.9916	KL25_09_wfeD	O5	O5	*	High	0.9421		PV013	PV010	PV0032	PV0019	PV0010	PV0020
816KBVR	816KBVR_2XL	KPN_B12_PHAGE160_M	45549	652986	271087	316635	100	high	ST2407	KL25	O5	KPN	502846	KL25	K25	-	High	0.9999	KL25_09_wfeD	O5	O5	*	High	0.9421		PV007	PV024	PV0016	PV0032	PV0175	PV0763
816KBVR	816KBVR_2XL	KPN_B12_PHAGE161_M	34272	652986	341732	376003	100	high	ST2407	KL25	O5	KPN	502846	KL25	K25	-	High	0.9999	KL25_09_wfeD	O5	O5	*	High	0.9421		PV007	PV015	PV0017	PV0176	PV1016	PV0761
821KBV	821KBV_2XL	KPN_B12_PHAGE162_M	50144	669973	284163	334306	100	high	ST86	KL2	O1_O2v1	KPN	419644	KL2	K2	none	Very high	0.9993		O1/O2v1	O1ab	none	Very high	0.9846		PV019	PV023	PV0024	PV2516	PV1405	PV1969
821KBV	821KBV_3XL	KPN_B12_PHAGE163_M	27182	564738	410816	437997	100	high	ST86	KL2	O1_O2v1	KPN	419644	KL2	K2	none	Very high	0.9993		O1/O2v1	O1ab	none	Very high	0.9846		PV128	PV528	PV0678	PV2515	PV1404	PV1972
821KBV	821KBV_3XL	KPN_B12_PHAGE164_M	51594	564738	497572	549165	100	high	ST86	KL2	O1_O2v1	KPN	419644	KL2	K2	none	Very high	0.9993		O1/O2v1	O1ab	none	Very high	0.9846		PV002	PV529	PV0679	PV2514	PV1403	PV1973
838KBV	838KBV_1XL	KPN_B12_PHAGE165_M	64100	1133830	985684	1049783	100	high	ST215	KL16	O1_O2v1	KPN	415539	KL16	K16	?-	Good	0.9999	KL16_17_wcaJ	O1/O2v1	O1ab	none	Very high	0.9895		PV008	PV020	PV0157	PV0821	PV1023	PV0756
838KBV	838KBV_2XL	KPN_B12_PHAGE166_M	47020	1050214	1	47020	100	high	ST215	KL16	O1_O2v1	KPN	415539	KL16	K16	?-	Good	0.9999	KL16_17_wcaJ	O1/O2v1	O1ab	none	Very high	0.9895		PV001	PV008	PV0541	PV0825	PV0964	PV1978
838KBV	838KBV_2XL	KPN_B12_PHAGE167_M	40587	1050214	543988	584574	100	high	ST215	KL16	O1_O2v1	KPN	415539	KL16	K16	?-	Good	0.9999	KL16_17_wcaJ	O1/O2v1	O1ab	none	Very high	0.9895		PV003	PV014	PV0005	PV0495	PV1402	PV1979
84KBV	84KBV_1XL	KPN_B12_PHAGE168_M	50799	1503611	706984	757782	100	high	ST5084	UNK	O3b	KPN	1142564	KL33	unknown (K33)	?-+*		0.8011	KL33_07_wzb,KL33_08_wzc,KL33_09_wckM,KL33_10_wckL,KL33_11_wcuQ,KL33_12_wzx,KL33_14_manC,KL33_15_manB,KL33_16_wbaZ,KL33_17_wcaJ,KL33_18_wzy,KL33_19_wckJ	O3b	O3b	?	Good	0.9885		PV017	PV127	PV0682	PV2513	PV1401	PV1980
84KBV	84KBV_7L	KPN_B12_PHAGE169_M	43546	245333	162267	205812	100	high	ST5084	UNK	O3b	KPN	1142564	KL33	unknown (K33)	?-+*		0.8011	KL33_07_wzb,KL33_08_wzc,KL33_09_wckM,KL33_10_wckL,KL33_11_wcuQ,KL33_12_wzx,KL33_14_manC,KL33_15_manB,KL33_16_wbaZ,KL33_17_wcaJ,KL33_18_wzy,KL33_19_wckJ	O3b	O3b	?	Good	0.9885		PV006	PV002	PV0002	PV0015	PV1400	PV1982
856KBV	856KBV_15M	KPN_B12_PHAGE170_M	50831	64922	14092	64922	100	high	ST5144	KL3	O1_O2v1	KPN	407958	KL3	K3	none	Very high	0.9966		O1/O2v1	O2a	none	Very high	0.9862		PV133	PV264	PV0536	PV0820	PV0955	PV1984
856KBV	856KBV_1XL	KPN_B12_PHAGE171_M	48904	1500084	275235	324138	100	high	ST5144	KL3	O1_O2v1	KPN	407958	KL3	K3	none	Very high	0.9966		O1/O2v1	O2a	none	Very high	0.9862		PV064	PV124	PV0178	PV0231	PV0172	PV0776
859KBV	859KBV_6L	KPN_B12_PHAGE172_M	37691	401454	172938	210628	100	high	ST1	KL45	O1_O2v2	KPN	407833	KL45	K45	none	Very high	0.9842		O1/O2v2	O1ab	none	Very high	0.995		PV009	PV006	PV0012	PV0557	PV0461	PV0234
859KBV	859KBV_7L	KPN_B12_PHAGE173_M	47787	359654	88369	136155	100	high	ST1	KL45	O1_O2v2	KPN	407833	KL45	K45	none	Very high	0.9842		O1/O2v2	O1ab	none	Very high	0.995		PV010	PV040	PV0122	PV0389	PV0421	PV0239
85KPH	85KPH_1XL	KPN_B12_PHAGE174_M	41792	5206451	234366	276157	100	high	ST3062	KL124	O3_O3a	KPN	5206451	KL124	unknown (KL124)	-	High	1	KL124_07_wbaP	O3/O3a	O3/O3a	none	Very high	0.9876		PV082	PV271	PV0685	PV2517	PV1464	PV1987
85KPH	85KPH_1XL	KPN_B12_PHAGE175_M	43404	5206451	3416085	3459488	100	high	ST3062	KL124	O3_O3a	KPN	5206451	KL124	unknown (KL124)	-	High	1	KL124_07_wbaP	O3/O3a	O3/O3a	none	Very high	0.9876		PV003	PV007	PV0008	PV0133	PV0952	PV1988
860KBVR	860KBVR_3XL	KPN_B12_PHAGE176_M	50792	768637	443554	494345	100	high	ST5093	KL141	O4	KPN	493225	KL141	unknown (KL141)	none	Very high	0.9964		O4	O4	none	Very high	0.9968		PV078	PV174	PV0288	PV0325	PV0320	PV0214
866KBV	866KBV_1XL	KPN_B12_PHAGE177_M	58250	1196147	356352	414601	100	high	ST37	KL12	UNK	KPN	406032	KL12	K12	none	Very high	0.9997		OL103	unknown (OL103)	+*		0.9453		PV002	PV017	PV0027	PV0819	PV1510	PV1989
869KBV	869KBV_1XL	KPN_B12_PHAGE178_M	13343	738982	725640	738982	100	high	ST25	KL2	O1_O2v2	KPN	405830	KL2	K2	none	Very high	0.9841		O1/O2v2	O1ab	none	Very high	0.9919		PV085	PV173	PV0487	PV0823	PV0975	PV0474
856KBV	856KBV_1XL	KPN_B12_PHAGE179_M	39093	1500084	1436953	1476045	99.45	high	ST5144	KL3	O1_O2v1	KPN	407958	KL3	K3	none	Very high	0.9966		O1/O2v1	O2a	none	Very high	0.9862		PV003	PV037	PV0036	PV0212	PV0543	PV0405
670KBV	670KBV_1XL	KPN_B12_PHAGE180_M	58040	1389798	765688	823727	99.14	high	ST2370	KL36	O4	KPN	474872	KL36	K36	*	Very high	0.9944		O4	O4	none	Very high	0.9969		PV002	PV017	PV0027	PV0050	PV0051	PV0383
43KPH	43KPH_1XL	KPN_B12_PHAGE181_M	58211	5315064	2973193	3031403	98.85	high	ST37	KL15	O4	KPN	5315064	KL15	K15	none	Very high	0.9979		O4	O4	none	Very high	0.9972		PV002	PV001	PV0279	PV0822	PV0973	PV1986
407KBVR	407KBVR_2XL	KPN_B12_PHAGE182_M	38728	1111319	261389	300116	98.8	high	ST485	KL28	O1_O2v1	KPN	758289	KL28	K28	none	Very high	0.9937		O1/O2v1	O2a	none	Very high	0.9886		PV003	PV007	PV0013	PV0020	PV0338	PV1985
860KBVR	860KBVR_1XL	KPN_B12_PHAGE183_M	41559	902663	861105	902663	97.99	high	ST5093	KL141	O4	KPN	493225	KL141	unknown (KL141)	none	Very high	0.9964		O4	O4	none	Very high	0.9968		PV011	PV004	PV0290	PV0328	PV0295	PV0217
404KBVR	404KBVR_1XL	KPN_B12_PHAGE184_M	57732	1949012	386309	444040	97.89	high	ST4584	KL116	O1_O2v1	KPN	760528	KL116	unknown (KL116)	none	Very high	0.9957		O1/O2v1	O2a	none	Very high	0.9857		PV002	PV017	PV0689	PV2505	PV1509	PV1983
487KBV	487KBV_6L	KPN_B12_PHAGE185_M	38333	371504	190491	228823	96.96	high	ST17	KL111	O3b	KPN	547999	KL111	unknown (KL111)	none	Very high	0.9988		O3b	O3b	none	Very high	0.9925		PV003	PV014	PV0005	PV0049	PV0133	PV0400
488KBV	488KBV_8L	KPN_B12_PHAGE186_M	38333	327483	190491	228823	96.96	high	ST17	KL111	O3b	KPN	547742	KL111	unknown (KL111)	none	Very high	0.9988		O3b	O3b	none	Very high	0.9925		PV003	PV014	PV0005	PV0049	PV0133	PV0400
381KPH	381KPH_46S	KPN_B12_PHAGE187_M	33023	33023	1	33023	96.15	high	ST27	KL61	O1_O2v1	KPN	109867	KL61	K61	?-	Good	0.9656	KL61_12_wcqZ	O1/O2v1	O1ab	none	Very high	0.986		PV001	PV005	PV0003	PV2504	PV1508	PV1981
439KBV	439KBV_1XL	KPN_B12_PHAGE188_M	38002	755692	534614	572615	95.94	high	ST661	KL12	O3_O3a	KPN	584776	KL12	K12	none	Very high	0.9906		O3/O3a	O3/O3a	none	Very high	0.9589		PV003	PV014	PV0005	PV0074	PV0164	PV0142
310KPH	310KPH_11L	KPN_B12_PHAGE189_M	44866	179187	134322	179187	95.54	high	ST215	KL16	O1_O2v1	KPN	308631	KL16	K16	none	Perfect	1		O1/O2v1	O1ab	none	Very high	0.9897		PV029	PV029	PV0285	PV0496	PV0555	PV1977
773KBV	773KBV_2XL	KPN_B12_PHAGE190_M	35678	562104	1	35678	95.18	high	ST17	KL25	O5	KPN	436002	KL25	K25	-	High	0.9916	KL25_09_wfeD	O5	O5	*	High	0.9421		PV003	PV014	PV0005	PV2503	PV1507	PV1976
859KBV	859KBV_6L	KPN_B12_PHAGE191_M	39491	401454	1	39491	95.08	high	ST1	KL45	O1_O2v2	KPN	407833	KL45	K45	none	Very high	0.9842		O1/O2v2	O1ab	none	Very high	0.995		PV011	PV091	PV0105	PV0110	PV0463	PV1990
254KPH	254KPH_15L	KPN_B12_PHAGE192_L	108042	130334	22293	130334	94.9	high	ST230	KL167	OL13	KPN	359335	KL167	unknown (KL167)	none	Very high	1		OL13	O13	*	High	0.9495		PV012	PV013	PV0004	PV0033	PV1506	PV1974
481KBV	481KBV_7L	KPN_B12_PHAGE193_M	54072	329719	275648	329719	94.84	high	ST661	KL140	O1_O2v2	KPN	550077	KL140	unknown (KL140)	none	Very high	0.9999		O1/O2v2	O2afg	none	Very high	0.9844		PV002	PV001	PV0158	PV0175	PV0154	PV0108
816KBVR	816KBVR_4XL	KPN_B12_PHAGE194_M	34891	560573	525683	560573	92.93	high	ST2407	KL25	O5	KPN	502846	KL25	K25	-	High	0.9999	KL25_09_wfeD	O5	O5	*	High	0.9421		PV003	PV014	PV0005	PV0494	PV0502	PV0390
300KPH	300KPH_21S	KPN_B12_PHAGE195_M	43308	43308	1	43308	92.51	high	ST37	KL15	O4	KPN	319218	KL15	K15	none	Very high	0.9978		O4	O4	none	Very high	0.9971		PV024	PV033	PV0023	PV2502	PV1505	PV1971
292KBVR	292KBVR_4XL	KPN_B12_PHAGE196_M	41858	640485	598628	640485	91.75	high	ST200	KL123	O3b	KPN	856349	KL123	unknown (KL123)	*	High	0.9497		O3b	O3b	none	Very high	0.9889		PV016	PV049	PV0692	PV2493	PV1504	PV1970
856KBV	856KBV_3L	KPN_B12_PHAGE197_M	46367	407958	10639	57005	91.52	high	ST5144	KL3	O1_O2v1	KPN	407958	KL3	K3	none	Very high	0.9966		O1/O2v1	O2a	none	Very high	0.9862		PV060	PV107	PV0292	PV0443	PV0500	PV0328
223KPH	223KPH_18M	KPN_B12_PHAGE198_M	36322	96014	59693	96014	89.28	high	ST37	KL14	O3b	KPN	372950	KL14	K14	?-	Good	0.9997	KL14_19_manC,KL14_20_manB	O3b	O3b	?-	Good	0.9933	O3b_01_manC,O3b_02_manB	PV001	PV005	PV0003	PV2492	PV1503	PV1968
347KPH	347KPH_6L	KPN_B12_PHAGE199_M	42669	278622	235954	278622	89.28	high	ST3040	KL38	O3b	KPN	229166	KL38	K38	?-	Good	0.9967	KL38_08_wzy	O3b	O3b	none	Very high	0.9914		PV023	PV592	PV0657	PV2491	PV1502	PV1967
869KBV	869KBV_8L	KPN_B12_PHAGE200_M	50076	260458	210383	260458	89.21	high	ST25	KL2	O1_O2v2	KPN	405830	KL2	K2	none	Very high	0.9841		O1/O2v2	O1ab	none	Very high	0.9919		PV008	PV032	PV0068	PV0217	PV1511	PV1966
316KPH	316KPH_2L	KPN_B12_PHAGE201_M	33254	425442	392189	425442	88.99	high	ST111	KL63	O1_O2v2	KPN	302664	KL63	K63	none	Very high	0.9935		O1/O2v2	O1ab	none	Very high	0.9928		PV001	PV005	PV0003	PV0438	PV0947	PV0435
838KBV	838KBV_9L	KPN_B12_PHAGE202_M	41865	236603	1	41865	88.76	high	ST215	KL16	O1_O2v1	KPN	415539	KL16	K16	?-	Good	0.9999	KL16_17_wcaJ	O1/O2v1	O1ab	none	Very high	0.9895		PV029	PV029	PV0285	PV2490	PV1500	PV1965
426KBV	426KBV_6L	KPN_B12_PHAGE203_M	42205	325777	1	42205	87.63	high	ST423	KL8	O1_O2v2	KPN	596398	KL8	K8	none	Very high	0.9985		O1/O2v2	O2afg	none	Very high	0.9844		PV014	PV118	PV0355	PV0437	PV0948	PV0436
341KPH	341KPH_7L	KPN_B12_PHAGE204_M	42193	247576	1	42193	86.99	high	ST611	KL71	O3b	KPN	247576	KL71	K71	*	High	0.9353		O3b	O3b	none	Very high	0.9937		PV026	PV593	PV0660	PV2481	PV1499	PV1964
468KBV	468KBV_9L	KPN_B12_PHAGE205_M	40251	240414	1	40251	86.89	high	ST3385	KL51	O12	KPN	558562	KL51	K51	none	Very high	0.9936		O12	O12	none	Very high	0.981		PV018	PV059	PV0240	PV0364	PV0503	PV1963
367KPH	367KPH_37S	KPN_B12_PHAGE206_M	35417	42931	7515	42931	86.42	high	ST3038	KL24	O1_O2v1	KPN	150946	KL24	K24	-	High	0.9967	KL24_14_wzy	O1/O2v1	O2a	none	Very high	0.9852		PV011	PV004	PV0020	PV2480	PV1498	PV1962
301KBV	301KBV_7L	KPN_B12_PHAGE207_M	48848	249860	201013	249860	86.35	high	ST5111	KL64	O1_O2v1	KPN	730112	KL64	K64	none	Very high	0.9992		O1/O2v1	O2a	none	Very high	0.9862		PV002	PV038	PV0485	PV2479	PV1497	PV2004
367KPH	367KPH_36S	KPN_B12_PHAGE208_M	43854	43854	1	43854	85.84	high	ST3038	KL24	O1_O2v1	KPN	150946	KL24	K24	-	High	0.9967	KL24_14_wzy	O1/O2v1	O2a	none	Very high	0.9852		PV022	PV022	PV0014	PV0039	PV1496	PV2018
308KBV	308KBV_11M	KPN_B12_PHAGE209_M	36294	69243	1	36294	85.64	high	ST17	KL25	O5	KPN	724437	KL25	K25	-	High	0.9917	KL25_09_wfeD	O5	O5	*	High	0.9421		PV013	PV010	PV0032	PV0019	PV0010	PV0060
439KBV	439KBV_3XL	KPN_B12_PHAGE210_M	34868	625866	1	34868	85.6	high	ST661	KL12	O3_O3a	KPN	584776	KL12	K12	none	Very high	0.9906		O3/O3a	O3/O3a	none	Very high	0.9589		PV011	PV004	PV0037	PV0220	PV0241	PV2017
429KBV	429KBV_2XL	KPN_B12_PHAGE211_M	48661	826638	777978	826638	85.35	high	ST5166	KL117	O1_O2v2	KPN	595815	KL117	unknown (KL117)	none	Very high	0.9956		O1/O2v2	O2afg	none	Very high	0.9845		PV002	PV001	PV0026	PV0444	PV0521	PV0389
358KPH	358KPH_31S	KPN_B12_PHAGE212_M	37662	37662	1	37662	85.31	high	ST2116	KL28	O1_O2v2	KPN	197728	KL28	K28	none	Very high	0.9919		O1/O2v2	O1ab	none	Very high	0.9948		PV019	PV023	PV0484	PV0793	PV1000	PV0437
223KPH	223KPH_8L	KPN_B12_PHAGE213_M	47969	266910	1	47969	83.91	high	ST37	KL14	O3b	KPN	372950	KL14	K14	?-	Good	0.9997	KL14_19_manC,KL14_20_manB	O3b	O3b	?-	Good	0.9933	O3b_01_manC,O3b_02_manB	PV002	PV001	PV0006	PV2478	PV1495	PV2015
760KBVR	760KBVR_5L	KPN_B12_PHAGE214_M	47308	493552	1	47308	83.9	high	ST661	KL27	O1_O2v2	KPN	525021	KL27	K27	none	Very high	0.9999		O1/O2v2	O2afg	none	Very high	0.9845		PV002	PV068	PV0242	PV0302	PV0334	PV0342
856KBV	856KBV_8L	KPN_B12_PHAGE215_M	34795	232060	197266	232060	83.19	high	ST5144	KL3	O1_O2v1	KPN	407958	KL3	K3	none	Very high	0.9966		O1/O2v1	O2a	none	Very high	0.9862		PV011	PV004	PV0482	PV0786	PV0999	PV2014
552KBV	552KBV_7L	KPN_B12_PHAGE216_M	49456	386850	115643	165098	82.67	high	ST392	KL27	O4	KPN	513922	KL27	K27	none	Very high	0.9928		O4	O4	none	Very high	0.9971		PV002	PV001	PV0006	PV0018	PV0011	PV0024
292KBVR	292KBVR_7L	KPN_B12_PHAGE217_M	47130	218034	170905	218034	82.61	high	ST200	KL123	O3b	KPN	856349	KL123	unknown (KL123)	*	High	0.9497		O3b	O3b	none	Very high	0.9889		PV002	PV001	PV0027	PV2522	PV1494	PV2013
473KBVR	473KBVR_7L	KPN_B12_PHAGE218_M	49277	221187	3578	52854	82.34	high	ST392	KL27	O4	KPN	729076	KL27	K27	none	Very high	0.9928		O4	O4	none	Very high	0.9971		PV002	PV001	PV0006	PV0018	PV0011	PV0024
245KBV	245KBV_8L	KPN_B12_PHAGE219_M	46815	193359	146545	193359	82.02	high	ST983	KL127	UNK	KPN	768400	KL127	unknown (KL127)	?-	Good	0.9982	KL127_15_rmlB	OL13	unknown (O13)	?-+*	Low	0.9214	OL13_01_rfbB	PV002	PV001	PV0039	PV2521	PV1493	PV2012
321KBV	321KBV_20S	KPN_B12_PHAGE220_M	36375	36375	1	36375	81.89	high	ST1190	KL64	O1_O2v1	KPN	720235	KL64	K64	none	Very high	0.9982		O1/O2v1	O1ab	none	Very high	0.9806		PV019	PV023	PV0024	PV0223	PV0260	PV2011
468KBV	468KBV_8L	KPN_B12_PHAGE221_M	46295	270489	1	46295	81.34	high	ST3385	KL51	O12	KPN	558562	KL51	K51	none	Very high	0.9936		O12	O12	none	Very high	0.981		PV002	PV145	PV0481	PV0737	PV1027	PV2010
245KBV	245KBV_14M	KPN_B12_PHAGE222_M	38561	56748	1	38561	81.21	high	ST983	KL127	UNK	KPN	768400	KL127	unknown (KL127)	?-	Good	0.9982	KL127_15_rmlB	OL13	unknown (O13)	?-+*	Low	0.9214	OL13_01_rfbB	PV023	PV062	PV0229	PV0242	PV0265	PV0777
316KPH	316KPH_11L	KPN_B12_PHAGE223_M	46247	172140	1	46247	80.58	high	ST111	KL63	O1_O2v2	KPN	302664	KL63	K63	none	Very high	0.9935		O1/O2v2	O1ab	none	Very high	0.9928		PV002	PV001	PV0006	PV0111	PV0105	PV0075
348KPH	348KPH_10L	KPN_B12_PHAGE224_M	46247	205479	1	46247	80.58	high	ST111	KL113	O1_O2v2	KPN	219750	KL113	unknown (KL113)	?-*	Good	0.965	KL113_06_wzc,KL113_16_wcaJ	O1/O2v2	unknown (O1/O2v2)	-	High	0.987	O1/O2v2_06_wbbO	PV002	PV001	PV0006	PV0111	PV0105	PV0075
441KBV	441KBV_9L	KPN_B12_PHAGE225_M	45829	214594	168766	214594	80.24	high	ST17	KL111	O3b	KPN	582915	KL111	unknown (KL111)	none	Very high	0.9989		O3b	O3b	none	Very high	0.9925		PV002	PV001	PV0046	PV0353	PV0290	PV0266
594KBV	594KBV_5L	KPN_B12_PHAGE226_M	30040	485392	1	30040	79.99	high	ST661	KL27	O1_O2v2	KPN	500164	KL27	K27	none	Very high	0.9999		O1/O2v2	O2afg	none	Very high	0.9845		PV003	PV009	PV0108	PV0136	PV0185	PV0228
439KBV	439KBV_5XL	KPN_B12_PHAGE227_M	45656	584776	539121	584776	79.56	high	ST661	KL12	O3_O3a	KPN	584776	KL12	K12	none	Very high	0.9906		O3/O3a	O3/O3a	none	Very high	0.9589		PV002	PV001	PV0026	PV0262	PV0222	PV2008
441KBV	441KBV_3XL	KPN_B12_PHAGE228_M	33581	582915	1	33581	79.41	high	ST17	KL111	O3b	KPN	582915	KL111	unknown (KL111)	none	Very high	0.9989		O3b	O3b	none	Very high	0.9925		PV011	PV004	PV0351	PV0442	PV0509	PV0282
467KBV	467KBV_1XL	KPN_B12_PHAGE229_M	40825	1376493	1335669	1376493	78.2	high	ST202	UNK	OL13	KPN	558702	KL124	unknown (KL124)	?-	Low	0.9675	KL124_17_wclK	OL13	O13	-	High	0.9515	OL13_09_glycosylhydrolase	PV004	PV003	PV0001	PV0003	PV0101	PV2005
254KPH	254KPH_3L	KPN_B12_PHAGE230_M	44651	423671	379021	423671	77.35	high	ST230	KL167	OL13	KPN	359335	KL167	unknown (KL167)	none	Very high	1		OL13	O13	*	High	0.9495		PV002	PV086	PV0046	PV2482	PV1520	PV2019
497KBV	497KBV_5XL	KPN_B12_PHAGE231_M	29151	542669	1	29151	76.85	high	ST221	KL167	OL13	KPN	542669	KL167	unknown (KL167)	?	Good	0.9998		OL13	O13	*	High	0.9494		PV003	PV009	PV0085	PV0099	PV0131	PV2003
316KPH	316KPH_19M	KPN_B12_PHAGE232_M	30690	79442	48753	79442	76.83	high	ST111	KL63	O1_O2v2	KPN	302664	KL63	K63	none	Very high	0.9935		O1/O2v2	O1ab	none	Very high	0.9928		PV006	PV002	PV0002	PV0447	PV0504	PV0439
436KBV	436KBV_1XL	KPN_B12_PHAGE233_M	42679	848544	1	42679	74.37	high	ST5102	KL23	O1_O2v2	KPN	587201	KL23	K23	none	Very high	1		O1/O2v2	O2afg	?	Good	0.9846		PV002	PV001	PV0113	PV0253	PV0351	PV2000
358KPH	358KPH_36S	KPN_B12_PHAGE234_M	30905	30905	1	30905	72.74	high	ST2116	KL28	O1_O2v2	KPN	197728	KL28	K28	none	Very high	0.9919		O1/O2v2	O1ab	none	Very high	0.9948		PV016	PV036	PV0479	PV0735	PV0982	PV0442
426KBV	426KBV_9L	KPN_B12_PHAGE235_M	25059	225716	200658	225716	72.51	high	ST423	KL8	O1_O2v2	KPN	596398	KL8	K8	none	Very high	0.9985		O1/O2v2	O2afg	none	Very high	0.9844		PV009	PV006	PV0083	PV0362	PV0372	PV1998
430KBV	430KBV_3XL	KPN_B12_PHAGE236_M	41442	601440	559999	601440	72.08	high	ST5166	KL117	O1_O2v2	KPN	595806	KL117	unknown (KL117)	none	Very high	0.9956		O1/O2v2	O2afg	none	Very high	0.9845		PV002	PV001	PV0026	PV0444	PV0521	PV0389
233KPH	233KPH_19S	KPN_B12_PHAGE237_M	27259	48846	21588	48846	71.2	high	ST101	KL17	O1_O2v1	KPN	370494	KL17	K17	none	Perfect	1		O1/O2v1	O1ab	none	Very high	0.9803		PV007	PV060	PV0167	PV0057	PV0050	PV1997
497KBV	497KBV_8L	KPN_B12_PHAGE238_M	24633	225590	1	24633	71.08	high	ST221	KL167	OL13	KPN	542669	KL167	unknown (KL167)	?	Good	0.9998		OL13	O13	*	High	0.9494		PV009	PV006	PV0089	PV0115	PV0095	PV1996
358KPH	358KPH_37S	KPN_B12_PHAGE239_M	25042	29917	1	25042	71.06	high	ST2116	KL28	O1_O2v2	KPN	197728	KL28	K28	none	Very high	0.9919		O1/O2v2	O1ab	none	Very high	0.9948		PV009	PV083	PV0088	PV0089	PV0512	PV0446
368KPH	368KPH_2L	KPN_B12_PHAGE240_M	12487	378099	28040	40526	71.06	high	ST540	KL9	O1_O2v2	KPN	147723	KL9	K9	none	Very high	0.9828		O1/O2v2	O1ab	?-	Good	0.9839	O1/O2v2_03_wbbM	PV005	PV031	PV0034	PV2524	PV1529	PV1994
272KPH	272KPH_9L	KPN_B12_PHAGE241_M	30256	223876	193621	223876	71.05	high	ST37	KL14	O3b	KPN	348925	KL14	K14	?-	Good	0.9997	KL14_19_manC	O3b	O3b	?-	Good	0.9931	O3b_01_manC	PV013	PV495	PV0671	PV2523	PV1528	PV1993
866KBV	866KBV_3L	KPN_B12_PHAGE242_M	12462	434699	30173	42634	70.85	high	ST37	KL12	UNK	KPN	406032	KL12	K12	none	Very high	0.9997		OL103	unknown (OL103)	+*		0.9453		PV005	PV138	PV0212	PV0350	PV0523	PV1992
321KBV	321KBV_22S	KPN_B12_PHAGE243_M	32410	32410	1	32410	70.84	high	ST1190	KL64	O1_O2v1	KPN	720235	KL64	K64	none	Very high	0.9982		O1/O2v1	O1ab	none	Very high	0.9806		PV045	PV130	PV0174	PV0264	PV0336	PV1991
714KBVR	714KBVR_17S	KPN_B12_PHAGE244_M	32407	32407	1	32407	70.83	high	ST1190	KL64	O1_O2v1	KPN	544790	KL64	K64	none	Very high	0.9982		O1/O2v1	O1ab	none	Very high	0.9806		PV045	PV130	PV0174	PV0264	PV0336	PV1931
62KBV	62KBV_1XL	KPN_B12_PHAGE245_M	12418	2139218	1553537	1565954	70.48	high	ST5169	KL58	O3b	KPN	1329817	KL58	K58	none	Very high	0.993		O3b	O3b	?	Good	0.9891		PV005	PV175	PV0673	PV2404	PV1527	PV1930
301KBV	301KBV_12M	KPN_B12_PHAGE246_M	28780	89806	61027	89806	69.58	high	ST5111	KL64	O1_O2v1	KPN	730112	KL64	K64	none	Very high	0.9992		O1/O2v1	O2a	none	Very high	0.9862		PV011	PV004	PV0128	PV2403	PV1526	PV1929
308KBV	308KBV_1XL	KPN_B12_PHAGE247_M	27955	1403088	1375134	1403088	69.52	high	ST17	KL25	O5	KPN	724437	KL25	K25	-	High	0.9917	KL25_09_wfeD	O5	O5	*	High	0.9421		PV006	PV002	PV0002	PV0010	PV0012	PV0011
311KBV	311KBV_1XL	KPN_B12_PHAGE248_M	27955	1403074	1375120	1403074	69.52	high	ST17	KL25	O5	KPN	724420	KL25	K25	-	High	0.9917	KL25_09_wfeD	O5	O5	*	High	0.9421		PV006	PV002	PV0002	PV0010	PV0012	PV0011
404KBVR	404KBVR_2XL	KPN_B12_PHAGE249_M	26478	760528	734051	760528	69.33	high	ST4584	KL116	O1_O2v1	KPN	760528	KL116	unknown (KL116)	none	Very high	0.9957		O1/O2v1	O2a	none	Very high	0.9857		PV003	PV009	PV0025	PV2402	PV1525	PV1928
651KBVR	651KBVR_9L	KPN_B12_PHAGE250_M	37153	172745	1	37153	67.88	high	ST5103	KL8	O1_O2v2	KPN	597512	KL8	K8	none	Very high	0.996		O1/O2v2	O2afg	none	Very high	0.9845		PV002	PV591	PV0702	PV2401	PV1524	PV1927
436KBV	436KBV_5L	KPN_B12_PHAGE251_M	25558	374698	190556	216113	67.1	high	ST5102	KL23	O1_O2v2	KPN	587201	KL23	K23	none	Very high	1		O1/O2v2	O2afg	?	Good	0.9846		PV009	PV006	PV0098	PV0117	PV0091	PV0455
651KBVR	651KBVR_1XL	KPN_B12_PHAGE252_M	35238	805814	1	35238	66.5	high	ST5103	KL8	O1_O2v2	KPN	597512	KL8	K8	none	Very high	0.996		O1/O2v2	O2afg	none	Very high	0.9845		PV027	PV097	PV0234	PV0740	PV0981	PV0458
292KPH	292KPH_3L	KPN_B12_PHAGE253_M	25465	439736	1	25465	66.44	high	ST3052	KL112	O1_O2v2	KPN	323851	KL112	unknown (KL112)	none	Perfect	1		O1/O2v2	O2afg	?	Good	0.9852		PV003	PV009	PV0025	PV2400	PV1523	PV1923
765KBV	765KBV_15M	KPN_B12_PHAGE254_M	25158	82473	57316	82473	66.37	high	ST133	KL24	O1_O2v1	KPN	441469	KL24	K24	?-	Good	0.9997	KL24_13_wcuG	O1/O2v1	O1ab	none	Very high	0.9841		PV007	PV035	PV0031	PV0458	PV0489	PV0460
292KPH	292KPH_2L	KPN_B12_PHAGE255_M	23589	440362	1	23589	66.29	high	ST3052	KL112	O1_O2v2	KPN	323851	KL112	unknown (KL112)	none	Perfect	1		O1/O2v2	O2afg	?	Good	0.9852		PV009	PV073	PV0231	PV2405	PV1522	PV1921
419KBV	419KBV_2XL	KPN_B12_PHAGE256_M	11831	739766	697842	709672	65.56	high	ST1408	KL46	O3b	KPN	598449	KL46	K46	?*	Good	0.9881		O3b	O3b	?	Good	0.9912		PV005	PV031	PV0034	PV0224	PV0193	PV0118
357KPH	357KPH_2L	KPN_B12_PHAGE257_M	11823	384420	342174	353996	65.5	high	ST491	KL118	UNK	KPN	204043	KL118	unknown (KL118)	?-	Good	0.9804	KL118_17_rmlB,KL118_18_rmlA,KL118_20_rmlC	OL13	unknown (O13)	?-		0.9153	OL13_01_rfbB,OL13_02_rfbA,OL13_04_rfbC,OL13_09_glycosylhydrolase	PV005	PV031	PV0034	PV0080	PV0348	PV0177
316KPH	316KPH_10L	KPN_B12_PHAGE258_M	11815	214718	15674	27488	65.43	high	ST111	KL63	O1_O2v2	KPN	302664	KL63	K63	none	Very high	0.9935		O1/O2v2	O1ab	none	Very high	0.9928		PV005	PV025	PV0389	PV0753	PV0984	PV0461
348KPH	348KPH_7L	KPN_B12_PHAGE259_M	11815	272281	230888	242702	65.43	high	ST111	KL113	O1_O2v2	KPN	219750	KL113	unknown (KL113)	?-*	Good	0.965	KL113_06_wzc,KL113_16_wcaJ	O1/O2v2	unknown (O1/O2v2)	-	High	0.987	O1/O2v2_06_wbbO	PV005	PV031	PV0034	PV0457	PV0985	PV1918
426KBV	426KBV_26S	KPN_B12_PHAGE260_M	29234	29234	1	29234	65.14	high	ST423	KL8	O1_O2v2	KPN	596398	KL8	K8	none	Very high	0.9985		O1/O2v2	O2afg	none	Very high	0.9844		PV029	PV029	PV0243	PV0453	PV0556	PV1932
816KBVR	816KBVR_16S	KPN_B12_PHAGE261_M	35778	35778	1	35778	64.79	high	ST2407	KL25	O5	KPN	502846	KL25	K25	-	High	0.9999	KL25_09_wfeD	O5	O5	*	High	0.9421		PV002	PV001	PV0094	PV0739	PV0944	PV1916
732KBV	732KBV_16M	KPN_B12_PHAGE262_M	27306	87975	1	27306	64.5	high	ST3139	KL20	O3_O3a	KPN	453498	KL20	K20	?-+	Good	0.9855	KL20_17_manB	O3/O3a	O3/O3a	?-	Good	0.9832	O3/O3a_02_manB	PV001	PV098	PV0175	PV0265	PV0220	PV1915
272KPH	272KPH_10L	KPN_B12_PHAGE263_M	36190	199711	1	36190	64.42	high	ST37	KL14	O3b	KPN	348925	KL14	K14	?-	Good	0.9997	KL14_19_manC	O3b	O3b	?-	Good	0.9931	O3b_01_manC	PV086	PV491	PV0718	PV2486	PV1521	PV1914
498KBV	498KBV_4XL	KPN_B12_PHAGE264_M	26866	542468	515603	542468	63.97	high	ST1311	KL145	OL103	KPN	542468	KL145	unknown (KL145)	-+*	Good	0.9392	KL145_02_cpsACP,KL145_11_wckF	OL103	unknown (OL103)	*	High	0.9455		PV011	PV004	PV0020	PV0250	PV0201	PV1913
346KBV	346KBV_13S	KPN_B12_PHAGE265_M	32765	32765	1	32765	62.55	high	ST101	KL17	O1_O2v1	KPN	691632	KL17	K17	none	Very high	0.9996		O1/O2v1	O1ab	none	Very high	0.98		PV022	PV492	PV0719	PV2437	PV1530	PV1912
358KPH	358KPH_41S	KPN_B12_PHAGE266_M	23662	23662	1	23662	62.06	high	ST2116	KL28	O1_O2v2	KPN	197728	KL28	K28	none	Very high	0.9919		O1/O2v2	O1ab	none	Very high	0.9948		PV011	PV004	PV0045	PV0069	PV0106	PV0236
386KBVR	386KBVR_3XL	KPN_B12_PHAGE267_M	25735	737819	24733	50467	61.74	high	ST20	KL28	O1_O2v2	KPN	774172	KL28	K28	none	Very high	0.9917		O1/O2v2	O1ab	none	Very high	0.9837		PV003	PV009	PV0720	PV2436	PV1519	PV1911
637KBV	637KBV_2XL	KPN_B12_PHAGE268_M	32274	818254	1	32274	61.19	high	ST5154	KL167	OL13	KPN	486283	KL167	unknown (KL167)	?	Good	0.9996		OL13	O13	*	High	0.9495		PV008	PV017	PV0030	PV0017	PV0015	PV0014
638KBV	638KBV_2XL	KPN_B12_PHAGE269_M	32276	814246	1	32276	61.19	high	ST5154	KL167	OL13	KPN	486281	KL167	unknown (KL167)	none	Very high	0.9996		OL13	O13	*	High	0.9495		PV008	PV017	PV0030	PV0017	PV0015	PV0014
274KPH	274KPH_26S	KPN_B12_PHAGE270_M	26196	26196	1	26196	60.65	high	ST1694	KL63	O1_O2v2	KPN	347226	KL63	K63	none	Very high	0.9881		O1/O2v2	O1ab	none	Very high	0.9927		PV007	PV024	PV0016	PV0439	PV0954	PV1910
430KBV	430KBV_2XL	KPN_B12_PHAGE271_M	24688	706181	1	24688	59.7	high	ST5166	KL117	O1_O2v2	KPN	595806	KL117	unknown (KL117)	none	Very high	0.9956		O1/O2v2	O2afg	none	Very high	0.9845		PV051	PV093	PV0488	PV0738	PV0960	PV1909
316KPH	316KPH_31S	KPN_B12_PHAGE272_M	26218	26218	1	26218	58.54	high	ST111	KL63	O1_O2v2	KPN	302664	KL63	K63	none	Very high	0.9935		O1/O2v2	O1ab	none	Very high	0.9928		PV019	PV023	PV0024	PV2455	PV1518	PV1908
763KBV	763KBV_10L	KPN_B12_PHAGE273_M	33730	217774	1	33730	57.9	high	ST3345	KL167	OL13	KPN	441525	KL167	unknown (KL167)	?	Good	0.9995		OL13	O13	*	High	0.9495		PV002	PV017	PV0027	PV0055	PV0054	PV0041
367KPH	367KPH_44S	KPN_B12_PHAGE274_M	20546	20546	1	20546	57.47	high	ST3038	KL24	O1_O2v1	KPN	150946	KL24	K24	-	High	0.9967	KL24_14_wzy	O1/O2v1	O2a	none	Very high	0.9852		PV001	PV005	PV0003	PV2454	PV1517	PV1907
348KPH	348KPH_8L	KPN_B12_PHAGE275_M	26785	259200	1	26785	57.34	high	ST111	KL113	O1_O2v2	KPN	219750	KL113	unknown (KL113)	?-*	Good	0.965	KL113_06_wzc,KL113_16_wcaJ	O1/O2v2	unknown (O1/O2v2)	-	High	0.987	O1/O2v2_06_wbbO	PV165	PV493	PV0722	PV2489	PV1516	PV1906
316KPH	316KPH_33S	KPN_B12_PHAGE276_M	25617	25617	1	25617	55.59	high	ST111	KL63	O1_O2v2	KPN	302664	KL63	K63	none	Very high	0.9935		O1/O2v2	O1ab	none	Very high	0.9928		PV014	PV109	PV0723	PV2488	PV1515	PV1905
368KPH	368KPH_21M	KPN_B12_PHAGE277_M	21405	86654	14743	36147	54.42	high	ST540	KL9	O1_O2v2	KPN	147723	KL9	K9	none	Very high	0.9828		O1/O2v2	O1ab	?-	Good	0.9839	O1/O2v2_03_wbbM	PV076	PV205	PV0344	PV0445	PV1514	PV1904
358KPH	358KPH_5L	KPN_B12_PHAGE278_M	25593	294584	78515	104107	51.17	high	ST2116	KL28	O1_O2v2	KPN	197728	KL28	K28	none	Very high	0.9919		O1/O2v2	O1ab	none	Very high	0.9948		PV055	PV139	PV0259	PV0778	PV1013	PV1946
426KBV	426KBV_28S	KPN_B12_PHAGE279_M	27826	27826	1	27826	50.78	high	ST423	KL8	O1_O2v2	KPN	596398	KL8	K8	none	Very high	0.9985		O1/O2v2	O2afg	none	Very high	0.9844		PV002	PV001	PV0026	PV0218	PV0252	PV0259
308KBV	308KBV_13M	KPN_B12_PHAGE407_M	45346	61432	1	45346	100	medium	ST17	KL25	O5	KPN	724437	KL25	K25	-	High	0.9917	KL25_09_wfeD	O5	O5	*	High	0.9421		PV021	PV010	PV0032	PV0019	PV0010	PV0020
310KPH	310KPH_7L	KPN_B12_PHAGE408_M	40849	233003	1	40849	100	medium	ST215	KL16	O1_O2v1	KPN	308631	KL16	K16	none	Perfect	1		O1/O2v1	O1ab	none	Very high	0.9897		PV001	PV005	PV0003	PV0440	PV0376	PV1959
311KBV	311KBV_12M	KPN_B12_PHAGE409_M	45346	61432	1	45346	100	medium	ST17	KL25	O5	KPN	724420	KL25	K25	-	High	0.9917	KL25_09_wfeD	O5	O5	*	High	0.9421		PV021	PV010	PV0032	PV0019	PV0010	PV0020
35KBV	35KBV_1XL	KPN_B12_PHAGE410_M	50794	2884255	1686433	1737226	100	medium	ST323	KL21	O3b	KPN	2884255	KL21	K21	none	Very high	1		O3b	O3b	+	Good	0.9916		PV002	PV001	PV0039	PV2487	PV1513	PV1958
386KBVR	386KBVR_1XL	KPN_B12_PHAGE411_M	46037	1945155	22201	68237	100	medium	ST20	KL28	O1_O2v2	KPN	774172	KL28	K28	none	Very high	0.9917		O1/O2v2	O1ab	none	Very high	0.9837		PV024	PV033	PV0023	PV0254	PV1018	PV0411
481KBV	481KBV_3XL	KPN_B12_PHAGE412_M	44749	696016	590750	635498	100	medium	ST661	KL140	O1_O2v2	KPN	550077	KL140	unknown (KL140)	none	Very high	0.9999		O1/O2v2	O2afg	none	Very high	0.9844		PV001	PV005	PV0003	PV0161	PV0146	PV0088
487KBV	487KBV_1XL	KPN_B12_PHAGE413_M	51785	1340678	1096559	1148343	100	medium	ST17	KL111	O3b	KPN	547999	KL111	unknown (KL111)	none	Very high	0.9988		O3b	O3b	none	Very high	0.9925		PV001	PV008	PV0029	PV0072	PV0451	PV1953
488KBV	488KBV_1XL	KPN_B12_PHAGE414_M	51785	1341279	1097163	1148947	100	medium	ST17	KL111	O3b	KPN	547742	KL111	unknown (KL111)	none	Very high	0.9988		O3b	O3b	none	Very high	0.9925		PV001	PV008	PV0029	PV0072	PV0451	PV1952
85KPH	85KPH_1XL	KPN_B12_PHAGE415_M	51827	5206451	2918963	2970789	100	medium	ST3062	KL124	O3_O3a	KPN	5206451	KL124	unknown (KL124)	-	High	1	KL124_07_wbaP	O3/O3a	O3/O3a	none	Very high	0.9876		PV002	PV145	PV0343	PV0678	PV1020	PV0412
441KBV	441KBV_1XL	KPN_B12_PHAGE416_M	39059	1169058	887104	926162	97.79	medium	ST17	KL111	O3b	KPN	582915	KL111	unknown (KL111)	none	Very high	0.9989		O3b	O3b	none	Very high	0.9925		PV021	PV010	PV0021	PV0282	PV0457	PV0360
381KPH	381KPH_9L	KPN_B12_PHAGE417_M	36956	172276	1	36956	77.75	medium	ST27	KL61	O1_O2v1	KPN	109867	KL61	K61	?-	Good	0.9656	KL61_12_wcqZ	O1/O2v1	O1ab	none	Very high	0.986		PV019	PV494	PV0727	PV2417	PV1512	PV1949
222KBV	222KBV_1XL	KPN_B12_PHAGE418_M	29182	2153643	1945432	1974613	51.59	medium	ST530	KL54	O1_O2v2	KPN	786466	KL54	K54	none	Very high	0.9994		O1/O2v2	O1ab	none	Very high	0.9916		PV115	PV198	PV0728	PV2416	PV1501	PV1948
498KBV	498KBV_4XL	KPN_B12_PHAGE444_L	117752	542468	143277	261028	97.19	low	ST1311	KL145	OL103	KPN	542468	KL145	unknown (KL145)	-+*	Good	0.9392	KL145_02_cpsACP,KL145_11_wckF	OL103	unknown (OL103)	*	High	0.9455		PV030	PV034	PV0028	PV0016	PV0009	PV0008
651KBVR	651KBVR_3XL	KPN_B12_PHAGE445_L	109197	737451	485028	594224	94.26	low	ST5103	KL8	O1_O2v2	KPN	597512	KL8	K8	none	Very high	0.996		O1/O2v2	O2afg	none	Very high	0.9845		PV030	PV034	PV0028	PV0016	PV0009	PV0008
24KPH	24KPH_1XL	KPN_B12_PHAGE446_L	123708	5367150	706655	830362	90.97	low	ST29	KL30	O1_O2v2	KPN	5367150	KL30	K30	-+*	Good	0.9655	KL30_15_wcuG	O1/O2v2	O1ab	-	High	0.994	O1/O2v2_08_gmlC,O1/O2v2_09_gmlB	PV084	PV192	PV0258	PV0355	PV0332	PV0227
404KBVR	404KBVR_1XL	KPN_B12_PHAGE447_M	70184	1949012	1361087	1431270	80.35	low	ST4584	KL116	O1_O2v1	KPN	760528	KL116	unknown (KL116)	none	Very high	0.9957		O1/O2v1	O2a	none	Very high	0.9857		PV030	PV034	PV0028	PV0016	PV0009	PV0008
426KBV	426KBV_3XL	KPN_B12_PHAGE448_M	40819	694200	33940	74758	79.14	low	ST423	KL8	O1_O2v2	KPN	596398	KL8	K8	none	Very high	0.9985		O1/O2v2	O2afg	none	Very high	0.9844		PV006	PV118	PV0257	PV0213	PV0209	PV1947
552KBV	552KBV_4XL	KPN_B12_PHAGE449_M	39254	513922	111219	150472	74.94	low	ST392	KL27	O4	KPN	513922	KL27	K27	none	Very high	0.9928		O4	O4	none	Very high	0.9971		PV009	PV006	PV0012	PV0022	PV0024	PV1961
346KBV	346KBV_1XL	KPN_B12_PHAGE450_M	44111	1168593	424157	468267	68.04	low	ST101	KL17	O1_O2v1	KPN	691632	KL17	K17	none	Very high	0.9996		O1/O2v1	O1ab	none	Very high	0.98		PV001	PV069	PV0079	PV0057	PV0050	PV0356
734KBV	734KBV_9L	KPN_B12_PHAGE451_M	46058	236940	190883	236940	63.9	low	ST628	KL2	O3b	KPN	453264	KL2	K2	none	Very high	0.9874		O3b	O3b	+	Good	0.9929		PV004	PV003	PV0001	PV2415	PV1472	PV1944
461KBV	461KBV_6L	KPN_B12_PHAGE452_M	40642	394463	353822	394463	61.99	low	ST5093	KL141	O4	KPN	563627	KL141	unknown (KL141)	none	Very high	0.9963		O4	O4	none	Very high	0.9968		PV001	PV005	PV0003	PV0680	PV1471	PV1943
349KBV	349KBV_1XL	KPN_B12_PHAGE453_M	37846	737863	1	37846	58.86	low	ST101	KL17	O1_O2v1	KPN	689205	KL17	K17	none	Very high	0.9999		O1/O2v1	O1ab	none	Very high	0.9802		PV001	PV069	PV0079	PV0057	PV0050	PV0356
233KPH	233KPH_4L	KPN_B12_PHAGE454_M	35936	476852	1	35936	55.72	low	ST101	KL17	O1_O2v1	KPN	370494	KL17	K17	none	Perfect	1		O1/O2v1	O1ab	none	Very high	0.9803		PV001	PV069	PV0079	PV0057	PV0050	PV0356
468KBV	468KBV_1XL	KPN_B12_PHAGE455_M	26203	1531531	79988	106190	53.89	low	ST3385	KL51	O12	KPN	558562	KL51	K51	none	Very high	0.9936		O12	O12	none	Very high	0.981		PV112	PV200	PV0342	PV0449	PV0991	PV0419
869KBV	869KBV_2XL	KPN_B12_PHAGE456_M	34025	680159	646135	680159	50.77	low	ST25	KL2	O1_O2v2	KPN	405830	KL2	K2	none	Very high	0.9841		O1/O2v2	O1ab	none	Very high	0.9919		PV011	PV004	PV0143	PV0743	PV0996	PV1941
1309KBV	1309KBV_13L	KPN_B4_PHAGE001_M	49997	177385	40278	90274	100	high	ST461	KL10	O1_O2v2	KPN	340509	KL10	K10	none	Very high	0.9956		O1/O2v2	O1ab	none	Very high	0.9941		PV014	PV163	PV0278	PV0312	PV0277	PV3930
1309KBV	1309KBV_2XL	KPN_B4_PHAGE002_M	40223	674068	100402	140624	100	high	ST461	KL10	O1_O2v2	KPN	340509	KL10	K10	none	Very high	0.9956		O1/O2v2	O1ab	none	Very high	0.9941		PV007	PV015	PV0017	PV0027	PV0045	PV0067
1309KBV	1309KBV_5L	KPN_B4_PHAGE003_M	42805	414438	39531	82335	100	high	ST461	KL10	O1_O2v2	KPN	340509	KL10	K10	none	Very high	0.9956		O1/O2v2	O1ab	none	Very high	0.9941		PV006	PV002	PV0002	PV0131	PV0186	PV0261
1309KBV	1309KBV_8L	KPN_B4_PHAGE004_M	37152	237802	138087	175238	100	high	ST461	KL10	O1_O2v2	KPN	340509	KL10	K10	none	Very high	0.9956		O1/O2v2	O1ab	none	Very high	0.9941		PV021	PV010	PV0021	PV0827	PV0927	PV0766
1319KBV	1319KBV_6L	KPN_B4_PHAGE005_M	37607	274547	100761	138367	100	high	ST307	KL102	O1_O2v2	KPN	336433	KL102	unknown (KL102)	none	Very high	0.9927		O1/O2v2	O2afg	none	Very high	0.9845		PV003	PV007	PV0013	PV0020	PV0014	PV0012
1325KBVR	1325KBVR_1XL	KPN_B4_PHAGE006_M	46529	978304	85206	131734	100	high	ST611	KL45	O1_O2v2	KPN	353915	KL45	K45	none	Very high	0.9903		O1/O2v2	O2afg	none	Very high	0.9842		PV010	PV012	PV0112	PV0138	PV0135	PV0084
1325KBVR	1325KBVR_4L	KPN_B4_PHAGE007_M	37100	396793	73647	110746	100	high	ST611	KL45	O1_O2v2	KPN	353915	KL45	K45	none	Very high	0.9903		O1/O2v2	O2afg	none	Very high	0.9842		PV003	PV007	PV0013	PV0061	PV0069	PV0061
1336KBV	1336KBV_2XL	KPN_B4_PHAGE008_M	39403	991059	22607	62009	100	high	ST514	KL35	O1_O2v1	KPN	332610	KL35	K35	none	Very high	0.9933		O1/O2v1	O1ab	none	Very high	0.9806		PV007	PV015	PV0017	PV0289	PV0227	PV0590
1336KBV	1336KBV_2XL	KPN_B4_PHAGE009_M	48837	991059	669851	718687	100	high	ST514	KL35	O1_O2v1	KPN	332610	KL35	K35	none	Very high	0.9933		O1/O2v1	O1ab	none	Very high	0.9806		PV047	PV176	PV0239	PV0330	PV0364	PV0578
1339KBV	1339KBV_17M	KPN_B4_PHAGE010_M	17362	89764	63221	80582	100	high	ST36	KL27	O1_O2v2	KPN	331786	KL27	K27	none	Very high	0.9998		O1/O2v2	O2afg	none	Very high	0.9843		PV015	PV021	PV0147	PV0371	PV0471	PV3931
1341KBV	1341KBV_19M	KPN_B4_PHAGE011_M	47058	93687	1	47058	100	high	ST458	KL24	O1_O2v1	KPN	331633	KL24	K24	none	Very high	0.9997		O1/O2v1	O1ab	none	Very high	0.9852		PV019	PV023	PV0072	PV1252	PV2993	PV3942
1341KBV	1341KBV_4L	KPN_B4_PHAGE012_M	46761	380713	311456	358216	100	high	ST458	KL24	O1_O2v1	KPN	331633	KL24	K24	none	Very high	0.9997		O1/O2v1	O1ab	none	Very high	0.9852		PV024	PV033	PV0023	PV0025	PV0022	PV3933
1341KBV	1341KBV_6L	KPN_B4_PHAGE013_M	36075	331633	99718	135792	100	high	ST458	KL24	O1_O2v1	KPN	331633	KL24	K24	none	Very high	0.9997		O1/O2v1	O1ab	none	Very high	0.9852		PV009	PV006	PV0012	PV0279	PV2992	PV3934
134KPH	134KPH_10L	KPN_B4_PHAGE014_L	111712	111712	1	111712	100	high	ST3050	KL36	O4	KPN	526500	KL36	K36	none	Perfect	1		O4	O4	none	Very high	0.9973		PV012	PV013	PV0004	PV0119	PV2991	PV3935
134KPH	134KPH_1XL	KPN_B4_PHAGE015_M	43744	1289331	275693	319436	100	high	ST3050	KL36	O4	KPN	526500	KL36	K36	none	Perfect	1		O4	O4	none	Very high	0.9973		PV006	PV002	PV0002	PV0416	PV0721	PV3936
134KPH	134KPH_3XL	KPN_B4_PHAGE016_M	42752	628731	578620	621371	100	high	ST3050	KL36	O4	KPN	526500	KL36	K36	none	Perfect	1		O4	O4	none	Very high	0.9973		PV142	PV311	PV0500	PV0724	PV0591	PV3937
134KPH	134KPH_5L	KPN_B4_PHAGE017_M	45059	397535	180301	225359	100	high	ST3050	KL36	O4	KPN	526500	KL36	K36	none	Perfect	1		O4	O4	none	Very high	0.9973		PV135	PV642	PV1211	PV1295	PV2990	PV3938
1351KBV	1351KBV_12L	KPN_B4_PHAGE018_M	58926	259497	154114	213039	100	high	ST321	KL3	O1_O2v2	KPN	328554	KL3	K3	?*	Good	0.9962		O1/O2v2	O2afg	none	Very high	0.9852		PV001	PV011	PV0059	PV0042	PV0031	PV0029
1351KBV	1351KBV_1XL	KPN_B4_PHAGE019_M	41475	743450	328414	369888	100	high	ST321	KL3	O1_O2v2	KPN	328554	KL3	K3	?*	Good	0.9962		O1/O2v2	O2afg	none	Very high	0.9852		PV028	PV028	PV0058	PV0046	PV0033	PV3939
1351KBV	1351KBV_2XL	KPN_B4_PHAGE020_M	48671	509247	377125	425795	100	high	ST321	KL3	O1_O2v2	KPN	328554	KL3	K3	?*	Good	0.9962		O1/O2v2	O2afg	none	Very high	0.9852		PV010	PV012	PV0051	PV0043	PV0032	PV0023
1352KBVR	1352KBVR_1XL	KPN_B4_PHAGE021_M	41475	1053601	475852	517326	100	high	ST321	KL3	O1_O2v2	KPN	348963	KL3	K3	?*	Good	0.9962		O1/O2v2	O2afg	none	Very high	0.9852		PV028	PV028	PV0058	PV0046	PV0033	PV3940
1352KBVR	1352KBVR_2XL	KPN_B4_PHAGE022_M	58926	595702	154095	213020	100	high	ST321	KL3	O1_O2v2	KPN	348963	KL3	K3	?*	Good	0.9962		O1/O2v2	O2afg	none	Very high	0.9852		PV001	PV011	PV0059	PV0042	PV0031	PV0029
1352KBVR	1352KBVR_3XL	KPN_B4_PHAGE023_M	48671	509240	83458	132128	100	high	ST321	KL3	O1_O2v2	KPN	348963	KL3	K3	?*	Good	0.9962		O1/O2v2	O2afg	none	Very high	0.9852		PV010	PV012	PV0051	PV0043	PV0032	PV0023
135KBV	135KBV_1XL	KPN_B4_PHAGE024_M	58557	1889527	168583	227139	100	high	ST200	KL22	O3b	KPN	981553	KL22	K22	none	Very high	0.9922		O3b	O3b	none	Very high	0.9936		PV002	PV001	PV0084	PV0394	PV0941	PV3941
135KBV	135KBV_4L	KPN_B4_PHAGE025_M	48973	458865	24135	73107	100	high	ST200	KL22	O3b	KPN	981553	KL22	K22	none	Very high	0.9922		O3b	O3b	none	Very high	0.9936		PV003	PV009	PV0085	PV1294	PV2989	PV3894
1361KBV	1361KBV_1XL	KPN_B4_PHAGE026_M	50018	721384	149695	199712	100	high	ST307	KL102	O1_O2v2	KPN	326759	KL102	unknown (KL102)	?	Good	0.9927		O1/O2v2	O2afg	none	Very high	0.9845		PV053	PV049	PV0281	PV0313	PV0269	PV0175
1361KBV	1361KBV_2XL	KPN_B4_PHAGE027_M	54739	541194	257380	312118	100	high	ST307	KL102	O1_O2v2	KPN	326759	KL102	unknown (KL102)	?	Good	0.9927		O1/O2v2	O2afg	none	Very high	0.9845		PV001	PV005	PV0003	PV0002	PV0001	PV0005
1361KBV	1361KBV_9L	KPN_B4_PHAGE028_M	41169	277131	135056	176224	100	high	ST307	KL102	O1_O2v2	KPN	326759	KL102	unknown (KL102)	?	Good	0.9927		O1/O2v2	O2afg	none	Very high	0.9845		PV003	PV007	PV0008	PV0314	PV0270	PV0174
1371KBV	1371KBV_3L	KPN_B4_PHAGE029_L	91495	452926	241233	332727	100	high	ST45	KL24	O1_O2v1	KPN	322694	KL24	K24	none	Very high	0.9901		O1/O2v1	O2a	none	Very high	0.9876		PV018	PV011	PV0010	PV0021	PV0013	PV0576
1371KBV	1371KBV_3L	KPN_B4_PHAGE030_M	47238	452926	89236	136473	100	high	ST45	KL24	O1_O2v1	KPN	322694	KL24	K24	none	Very high	0.9901		O1/O2v1	O2a	none	Very high	0.9876		PV010	PV040	PV0052	PV0048	PV0038	PV0026
1379KBVR	1379KBVR_10L	KPN_B4_PHAGE031_M	49892	211384	38802	88693	100	high	ST461	KL110	O1_O2v2	KPN	340248	KL110	unknown (KL110)	-	High	0.9972	KL110_16_wcpZ	O1/O2v2	O1ab	none	Very high	0.9848		PV007	PV015	PV0017	PV0176	PV0251	PV0277
1379KBVR	1379KBVR_20M	KPN_B4_PHAGE032_M	14134	53884	39358	53491	100	high	ST461	KL110	O1_O2v2	KPN	340248	KL110	unknown (KL110)	-	High	0.9972	KL110_16_wcpZ	O1/O2v2	O1ab	none	Very high	0.9848		PV046	PV080	PV0095	PV0109	PV0356	PV0223
1379KBVR	1379KBVR_6L	KPN_B4_PHAGE033_M	44234	340248	186734	230967	100	high	ST461	KL110	O1_O2v2	KPN	340248	KL110	unknown (KL110)	-	High	0.9972	KL110_16_wcpZ	O1/O2v2	O1ab	none	Very high	0.9848		PV028	PV028	PV1221	PV1309	PV2988	PV3829
1379KBVR	1379KBVR_7L	KPN_B4_PHAGE034_M	41994	323911	201162	243155	100	high	ST461	KL110	O1_O2v2	KPN	340248	KL110	unknown (KL110)	-	High	0.9972	KL110_16_wcpZ	O1/O2v2	O1ab	none	Very high	0.9848		PV006	PV002	PV0002	PV0010	PV0104	PV0160
1379KBVR	1379KBVR_7L	KPN_B4_PHAGE035_M	34399	323911	273059	307457	100	high	ST461	KL110	O1_O2v2	KPN	340248	KL110	unknown (KL110)	-	High	0.9972	KL110_16_wcpZ	O1/O2v2	O1ab	none	Very high	0.9848		PV013	PV005	PV0003	PV0587	PV0906	PV3830
1379KBVR	1379KBVR_7L	KPN_B4_PHAGE036_M	58430	323911	23406	81835	100	high	ST461	KL110	O1_O2v2	KPN	340248	KL110	unknown (KL110)	-	High	0.9972	KL110_16_wcpZ	O1/O2v2	O1ab	none	Very high	0.9848		PV002	PV001	PV0039	PV0181	PV0189	PV0549
1379KBVR	1379KBVR_9L	KPN_B4_PHAGE037_M	43347	253775	202816	246162	100	high	ST461	KL110	O1_O2v2	KPN	340248	KL110	unknown (KL110)	-	High	0.9972	KL110_16_wcpZ	O1/O2v2	O1ab	none	Very high	0.9848		PV032	PV041	PV0096	PV0072	PV2987	PV3831
1387KBV	1387KBV_11L	KPN_B4_PHAGE038_M	58926	261235	154113	213038	100	high	ST321	KL3	O1_O2v2	KPN	317844	KL3	K3	?*	Good	0.9962		O1/O2v2	O2afg	none	Very high	0.9852		PV001	PV011	PV0059	PV0042	PV0031	PV0029
1387KBV	1387KBV_1XL	KPN_B4_PHAGE039_M	41475	753942	328427	369901	100	high	ST321	KL3	O1_O2v2	KPN	317844	KL3	K3	?*	Good	0.9962		O1/O2v2	O2afg	none	Very high	0.9852		PV028	PV028	PV0058	PV0046	PV0033	PV3832
1387KBV	1387KBV_1XL	KPN_B4_PHAGE040_M	46453	753942	707490	753942	100	high	ST321	KL3	O1_O2v2	KPN	317844	KL3	K3	?*	Good	0.9962		O1/O2v2	O2afg	none	Very high	0.9852		PV019	PV023	PV0024	PV0044	PV0030	PV0034
1387KBV	1387KBV_2XL	KPN_B4_PHAGE041_M	48671	513354	377125	425795	100	high	ST321	KL3	O1_O2v2	KPN	317844	KL3	K3	?*	Good	0.9962		O1/O2v2	O2afg	none	Very high	0.9852		PV010	PV012	PV0051	PV0043	PV0032	PV0023
1388KBV	1388KBV_10L	KPN_B4_PHAGE042_M	58926	259355	154102	213027	100	high	ST321	KL3	O1_O2v2	KPN	317841	KL3	K3	?*	Good	0.9962		O1/O2v2	O2afg	none	Very high	0.9852		PV001	PV011	PV0059	PV0042	PV0031	PV0029
1388KBV	1388KBV_1XL	KPN_B4_PHAGE043_M	48671	781131	377126	425796	100	high	ST321	KL3	O1_O2v2	KPN	317841	KL3	K3	?*	Good	0.9962		O1/O2v2	O2afg	none	Very high	0.9852		PV010	PV012	PV0051	PV0043	PV0032	PV0023
1388KBV	1388KBV_2XL	KPN_B4_PHAGE044_M	41475	743436	328400	369874	100	high	ST321	KL3	O1_O2v2	KPN	317841	KL3	K3	?*	Good	0.9962		O1/O2v2	O2afg	none	Very high	0.9852		PV028	PV028	PV0058	PV0046	PV0033	PV3833
1396KBVR	1396KBVR_8L	KPN_B4_PHAGE045_M	51632	248917	16104	67735	100	high	ST515	KL127	OL13	KPN	334387	KL127	unknown (KL127)	none	Very high	0.9984		OL13	O13	*	High	0.9491		PV023	PV062	PV0229	PV0242	PV0265	PV0345
1397KBV	1397KBV_11L	KPN_B4_PHAGE046_M	41457	179250	42381	83837	100	high	ST307	KL102	O1_O2v2	KPN	316032	KL102	unknown (KL102)	none	Very high	0.9927		O1/O2v2	O2afg	none	Very high	0.9845		PV007	PV015	PV0042	PV0037	PV0028	PV0021
1397KBV	1397KBV_2XL	KPN_B4_PHAGE047_M	52570	580553	296739	349308	100	high	ST307	KL102	O1_O2v2	KPN	316032	KL102	unknown (KL102)	none	Very high	0.9927		O1/O2v2	O2afg	none	Very high	0.9845		PV001	PV005	PV0003	PV0002	PV0001	PV0010
1398KBV	1398KBV_12L	KPN_B4_PHAGE048_M	54739	162066	82864	137602	100	high	ST307	KL102	O1_O2v2	KPN	315868	KL102	unknown (KL102)	none	Very high	0.9927		O1/O2v2	O2afg	none	Very high	0.9845		PV001	PV005	PV0003	PV0002	PV0001	PV0005
1401KBV	1401KBV_4L	KPN_B4_PHAGE049_M	52570	366688	82874	135443	100	high	ST307	KL102	O1_O2v2	KPN	315624	KL102	unknown (KL102)	none	Very high	0.9927		O1/O2v2	O2afg	none	Very high	0.9845		PV001	PV005	PV0003	PV0002	PV0001	PV0010
1411KBV	1411KBV_17M	KPN_B4_PHAGE050_M	17196	92702	7758	24953	100	high	ST225	KL3	O1_O2v2	KPN	310806	KL3	K3	*	Very high	0.9929		O1/O2v2	O2afg	none	Very high	0.9815		PV065	PV140	PV0182	PV0251	PV0238	PV0201
1411KBV	1411KBV_17M	KPN_B4_PHAGE051_M	38711	92702	48169	86879	100	high	ST225	KL3	O1_O2v2	KPN	310806	KL3	K3	*	Very high	0.9929		O1/O2v2	O2afg	none	Very high	0.9815		PV006	PV002	PV0002	PV0195	PV0184	PV0387
1411KBV	1411KBV_1XL	KPN_B4_PHAGE052_M	50735	1113390	324491	375225	100	high	ST225	KL3	O1_O2v2	KPN	310806	KL3	K3	*	Very high	0.9929		O1/O2v2	O2afg	none	Very high	0.9815		PV014	PV270	PV0424	PV0930	PV0768	PV0476
1411KBV	1411KBV_23M	KPN_B4_PHAGE053_M	54587	54587	1	54587	100	high	ST225	KL3	O1_O2v2	KPN	310806	KL3	K3	*	Very high	0.9929		O1/O2v2	O2afg	none	Very high	0.9815		PV022	PV022	PV0014	PV0023	PV0114	PV3834
1411KBV	1411KBV_25S	KPN_B4_PHAGE054_M	49327	49327	1	49327	100	high	ST225	KL3	O1_O2v2	KPN	310806	KL3	K3	*	Very high	0.9929		O1/O2v2	O2afg	none	Very high	0.9815		PV001	PV011	PV0010	PV0931	PV0769	PV0475
1414KBVR	1414KBVR_13L	KPN_B4_PHAGE055_M	40850	138797	48312	89161	100	high	ST12	KL122	O1_O2v2	KPN	326876	KL122	unknown (KL122)	none	Very high	0.9996		O1/O2v2	O2afg	none	Very high	0.985		PV007	PV054	PV0425	PV1308	PV2986	PV3835
1421KBV	1421KBV_13L	KPN_B4_PHAGE056_M	17288	179285	153298	170585	100	high	ST5148	KL106	UNK	KPN	308116	KL106	unknown (KL106)	?-+	Good	0.998	KL106_17	OL102	unknown (OL102)	-		0.7384	OL102_01_rfbB,OL102_02_rfbA,OL102_03_rfbD,OL102_04_rfbC,OL102_05_wbbL,OL102_06_rhamnan,OL102_07_wzm,OL102_08_wzt	PV015	PV021	PV0015	PV0004	PV0002	PV0001
1421KBV	1421KBV_1L	KPN_B4_PHAGE057_M	48465	490900	83433	131897	100	high	ST5148	KL106	UNK	KPN	308116	KL106	unknown (KL106)	?-+	Good	0.998	KL106_17	OL102	unknown (OL102)	-		0.7384	OL102_01_rfbB,OL102_02_rfbA,OL102_03_rfbD,OL102_04_rfbC,OL102_05_wbbL,OL102_06_rhamnan,OL102_07_wzm,OL102_08_wzt	PV010	PV012	PV0018	PV0060	PV0047	PV0031
1421KBV	1421KBV_6L	KPN_B4_PHAGE058_M	38446	340743	302298	340743	100	high	ST5148	KL106	UNK	KPN	308116	KL106	unknown (KL106)	?-+	Good	0.998	KL106_17	OL102	unknown (OL102)	-		0.7384	OL102_01_rfbB,OL102_02_rfbA,OL102_03_rfbD,OL102_04_rfbC,OL102_05_wbbL,OL102_06_rhamnan,OL102_07_wzm,OL102_08_wzt	PV003	PV007	PV0008	PV0006	PV0004	PV0003
1431KBV	1431KBV_1XL	KPN_B4_PHAGE059_M	38570	802796	232563	271132	100	high	ST5099	KL128	O3b	KPN	305430	KL128	unknown (KL128)	*	Very high	0.9918		O3b	O3b	none	Very high	0.9915		PV009	PV006	PV0166	PV0731	PV0868	PV0733
1431KBV	1431KBV_2XL	KPN_B4_PHAGE060_M	49993	576123	405812	455804	100	high	ST5099	KL128	O3b	KPN	305430	KL128	unknown (KL128)	*	Very high	0.9918		O3b	O3b	none	Very high	0.9915		PV007	PV024	PV0016	PV0104	PV0871	PV0682
1431KBV	1431KBV_6L	KPN_B4_PHAGE061_M	41495	305430	225606	267100	100	high	ST5099	KL128	O3b	KPN	305430	KL128	unknown (KL128)	*	Very high	0.9918		O3b	O3b	none	Very high	0.9915		PV006	PV002	PV0002	PV0776	PV0872	PV0681
1446KBV	1446KBV_12L	KPN_B4_PHAGE062_M	17288	178311	152266	169553	100	high	ST5148	KL106	O1_O2v2	KPN	299725	KL106	unknown (KL106)	?-+	Good	0.998	KL106_17	O1/O2v2	O2afg	none	Very high	0.9848		PV015	PV021	PV0015	PV0004	PV0002	PV0001
1446KBV	1446KBV_1XL	KPN_B4_PHAGE063_M	48465	553038	83583	132047	100	high	ST5148	KL106	O1_O2v2	KPN	299725	KL106	unknown (KL106)	?-+	Good	0.998	KL106_17	O1/O2v2	O2afg	none	Very high	0.9848		PV010	PV012	PV0018	PV0060	PV0047	PV0031
1448KBVR	1448KBVR_20M	KPN_B4_PHAGE064_M	52746	52746	1	52746	100	high	ST307	KL102	O1_O2v2	KPN	316075	KL102	unknown (KL102)	?-	Good	0.9927	KL102_13	O1/O2v2	O2afg	none	Very high	0.9845		PV022	PV022	PV0014	PV0039	PV0076	PV0073
1448KBVR	1448KBVR_4L	KPN_B4_PHAGE065_M	54739	329048	249882	304620	100	high	ST307	KL102	O1_O2v2	KPN	316075	KL102	unknown (KL102)	?-	Good	0.9927	KL102_13	O1/O2v2	O2afg	none	Very high	0.9845		PV001	PV005	PV0003	PV0002	PV0001	PV0005
1456KBV	1456KBV_11L	KPN_B4_PHAGE066_M	38187	194754	156568	194754	100	high	ST5141	KL38	O3b	KPN	296497	KL38	K38	none	Very high	0.9971		O3b	O3b	none	Very high	0.993		PV003	PV014	PV0005	PV1307	PV2998	PV3836
1456KBV	1456KBV_1XL	KPN_B4_PHAGE067_M	48602	619078	284897	333498	100	high	ST5141	KL38	O3b	KPN	296497	KL38	K38	none	Very high	0.9971		O3b	O3b	none	Very high	0.993		PV010	PV012	PV0051	PV1228	PV2984	PV3847
1459KBV	1459KBV_2L	KPN_B4_PHAGE068_M	47411	475184	39680	87090	100	high	ST512	KL107	O1_O2v2	KPN	295845	KL107	unknown (KL107)	none	Very high	1		O1/O2v2	O2afg	none	Very high	0.9837		PV010	PV012	PV0018	PV0012	PV0008	PV0007
1459KBV	1459KBV_8L	KPN_B4_PHAGE069_M	41833	295845	229719	271551	100	high	ST512	KL107	O1_O2v2	KPN	295845	KL107	unknown (KL107)	none	Very high	1		O1/O2v2	O2afg	none	Very high	0.9837		PV003	PV009	PV0019	PV0008	PV0006	PV0006
1459KBV	1459KBV_9L	KPN_B4_PHAGE070_M	17288	279784	152277	169564	100	high	ST512	KL107	O1_O2v2	KPN	295845	KL107	unknown (KL107)	none	Very high	1		O1/O2v2	O2afg	none	Very high	0.9837		PV015	PV021	PV0015	PV0004	PV0002	PV0001
1462KBVR	1462KBVR_2XL	KPN_B4_PHAGE071_M	53865	683389	278910	332774	100	high	ST30	KL64	O1_O2v1	KPN	309913	KL64	K64	none	Very high	0.9989		O1/O2v1	O1ab	none	Very high	0.9864		PV019	PV023	PV0024	PV0223	PV0260	PV3838
1462KBVR	1462KBVR_9L	KPN_B4_PHAGE072_M	49377	262269	71453	120829	100	high	ST30	KL64	O1_O2v1	KPN	309913	KL64	K64	none	Very high	0.9989		O1/O2v1	O1ab	none	Very high	0.9864		PV007	PV024	PV0016	PV0933	PV2983	PV3839
1469KBV	1469KBV_11L	KPN_B4_PHAGE073_M	46071	239971	174013	220083	100	high	ST3068	KL119	O4	KPN	292174	KL119	unknown (KL119)	none	Very high	0.9998		O4	O4	none	Very high	0.9999		PV020	PV019	PV0011	PV0097	PV0084	PV0055
1469KBV	1469KBV_21M	KPN_B4_PHAGE074_M	53026	62745	1	53026	100	high	ST3068	KL119	O4	KPN	292174	KL119	unknown (KL119)	none	Very high	0.9998		O4	O4	none	Very high	0.9999		PV050	PV079	PV0097	PV0094	PV0075	PV3840
1469KBV	1469KBV_2L	KPN_B4_PHAGE075_M	46545	449496	115717	162261	100	high	ST3068	KL119	O4	KPN	292174	KL119	unknown (KL119)	none	Very high	0.9998		O4	O4	none	Very high	0.9999		PV010	PV012	PV0067	PV0078	PV0065	PV0044
1469KBV	1469KBV_3L	KPN_B4_PHAGE076_M	40583	403351	101316	141898	100	high	ST3068	KL119	O4	KPN	292174	KL119	unknown (KL119)	none	Very high	0.9998		O4	O4	none	Very high	0.9999		PV003	PV007	PV0013	PV0105	PV0085	PV0052
1479KBV	1479KBV_23M	KPN_B4_PHAGE077_M	57131	57131	1	57131	100	high	ST551	KL158	O1_O2v1	KPN	287512	KL158	unknown (KL158)	none	Very high	0.9969		O1/O2v1	O1ab	none	Very high	0.9804		PV022	PV022	PV0014	PV0023	PV0753	PV3841
1502KBVR	1502KBVR_20M	KPN_B4_PHAGE078_M	54347	54347	1	54347	100	high	ST34	KL10	O1_O2v2	KPN	295064	KL10	K10	none	Very high	0.9947		O1/O2v2	O1ab	none	Very high	0.9938		PV022	PV022	PV0014	PV0023	PV0532	PV3842
1503KBVR	1503KBVR_14L	KPN_B4_PHAGE079_M	64379	137101	7655	72033	100	high	ST104	KL31	O3b	KPN	294846	KL31	K31	?-+	Good	0.9909	KL31_19_manB	O3b	O3b	?-	Good	0.9976	O3b_02_manB	PV001	PV011	PV0010	PV0272	PV0217	PV0337
152KBV	152KBV_1XL	KPN_B4_PHAGE080_M	56139	2018855	1777371	1833509	100	high	ST5082	KL23	O1_O2v2	KPN	935316	KL23	K23	none	Very high	0.9997		O1/O2v2	O2afg	?	Good	0.9845		PV004	PV003	PV0001	PV0095	PV0078	PV0048
152KBV	152KBV_1XL	KPN_B4_PHAGE081_M	38854	2018855	190244	229097	100	high	ST5082	KL23	O1_O2v2	KPN	935316	KL23	K23	none	Very high	0.9997		O1/O2v2	O2afg	?	Good	0.9845		PV009	PV006	PV0136	PV1227	PV2982	PV3843
1532KBV	1532KBV_13L	KPN_B4_PHAGE082_M	17288	199355	152258	169545	100	high	ST512	KL107	O1_O2v2	KPN	270640	KL107	unknown (KL107)	none	Very high	1		O1/O2v2	O2afg	none	Very high	0.9837		PV015	PV021	PV0015	PV0004	PV0002	PV0001
1532KBV	1532KBV_2L	KPN_B4_PHAGE083_M	47411	475221	39704	87114	100	high	ST512	KL107	O1_O2v2	KPN	270640	KL107	unknown (KL107)	none	Very high	1		O1/O2v2	O2afg	none	Very high	0.9837		PV010	PV012	PV0018	PV0012	PV0008	PV0007
1532KBV	1532KBV_4L	KPN_B4_PHAGE084_M	39382	341566	1	39382	100	high	ST512	KL107	O1_O2v2	KPN	270640	KL107	unknown (KL107)	none	Very high	1		O1/O2v2	O2afg	none	Very high	0.9837		PV003	PV007	PV0008	PV0006	PV0004	PV0003
1532KBV	1532KBV_7L	KPN_B4_PHAGE085_M	41834	297340	229700	271533	100	high	ST512	KL107	O1_O2v2	KPN	270640	KL107	unknown (KL107)	none	Very high	1		O1/O2v2	O2afg	none	Very high	0.9837		PV003	PV009	PV0019	PV0008	PV0006	PV0006
153KPH	153KPH_1XL	KPN_B4_PHAGE086_M	47938	980744	296587	344524	100	high	ST485	KL28	O1_O2v1	KPN	475828	KL28	K28	none	Very high	0.9937		O1/O2v1	O2a	none	Very high	0.9886		PV031	PV195	PV0266	PV0308	PV0322	PV0553
153KPH	153KPH_3L	KPN_B4_PHAGE087_M	39803	488340	423403	463205	100	high	ST485	KL28	O1_O2v1	KPN	475828	KL28	K28	none	Very high	0.9937		O1/O2v1	O2a	none	Very high	0.9886		PV003	PV009	PV0025	PV0542	PV0472	PV0341
1545KBV	1545KBV_14L	KPN_B4_PHAGE088_M	17288	178172	152234	169521	100	high	ST512	KL107	O1_O2v2	KPN	270622	KL107	unknown (KL107)	none	Very high	1		O1/O2v2	O2afg	none	Very high	0.9837		PV015	PV021	PV0015	PV0004	PV0002	PV0001
1545KBV	1545KBV_2L	KPN_B4_PHAGE089_M	47411	475125	39680	87090	100	high	ST512	KL107	O1_O2v2	KPN	270622	KL107	unknown (KL107)	none	Very high	1		O1/O2v2	O2afg	none	Very high	0.9837		PV010	PV012	PV0018	PV0012	PV0008	PV0007
1545KBV	1545KBV_7L	KPN_B4_PHAGE090_M	41834	297593	229692	271525	100	high	ST512	KL107	O1_O2v2	KPN	270622	KL107	unknown (KL107)	none	Very high	1		O1/O2v2	O2afg	none	Very high	0.9837		PV003	PV009	PV0019	PV0008	PV0006	PV0006
1555KBV	1555KBV_14L	KPN_B4_PHAGE091_M	17288	199315	152246	169533	100	high	ST512	KL107	O1_O2v2	KPN	270619	KL107	unknown (KL107)	none	Very high	1		O1/O2v2	O2afg	none	Very high	0.9837		PV015	PV021	PV0015	PV0004	PV0002	PV0001
1555KBV	1555KBV_2L	KPN_B4_PHAGE092_M	47411	475121	39680	87090	100	high	ST512	KL107	O1_O2v2	KPN	270619	KL107	unknown (KL107)	none	Very high	1		O1/O2v2	O2afg	none	Very high	0.9837		PV010	PV012	PV0018	PV0012	PV0008	PV0007
1555KBV	1555KBV_3L	KPN_B4_PHAGE093_M	42331	345813	1090	43420	100	high	ST512	KL107	O1_O2v2	KPN	270619	KL107	unknown (KL107)	none	Very high	1		O1/O2v2	O2afg	none	Very high	0.9837		PV003	PV007	PV0008	PV0006	PV0004	PV0003
1555KBV	1555KBV_7L	KPN_B4_PHAGE094_M	41834	297595	229694	271527	100	high	ST512	KL107	O1_O2v2	KPN	270619	KL107	unknown (KL107)	none	Very high	1		O1/O2v2	O2afg	none	Very high	0.9837		PV003	PV009	PV0019	PV0008	PV0006	PV0006
1565KBV	1565KBV_17L	KPN_B4_PHAGE095_L	108969	108969	1	108969	100	high	ST194	KL120	O1_O2v2	KPN	268059	KL120	unknown (KL120)	none	Very high	0.9766		O1/O2v2	O1ab	none	Very high	0.9905		PV012	PV013	PV0004	PV0033	PV0232	PV3844
1575KBV	1575KBV_14L	KPN_B4_PHAGE096_M	52570	169900	90709	143278	100	high	ST307	KL102	O1_O2v2	KPN	264965	KL102	unknown (KL102)	none	Very high	0.9927		O1/O2v2	O2afg	none	Very high	0.9845		PV001	PV005	PV0003	PV0002	PV0001	PV0010
1583KBV	1583KBV_11L	KPN_B4_PHAGE097_M	39408	183994	101877	141284	100	high	ST307	KL102	O1_O2v2	KPN	263353	KL102	unknown (KL102)	none	Very high	0.9926		O1/O2v2	O2afg	none	Very high	0.9845		PV007	PV015	PV0042	PV0037	PV0028	PV0021
1583KBV	1583KBV_5L	KPN_B4_PHAGE098_M	54739	375867	296737	351475	100	high	ST307	KL102	O1_O2v2	KPN	263353	KL102	unknown (KL102)	none	Very high	0.9926		O1/O2v2	O2afg	none	Very high	0.9845		PV001	PV005	PV0003	PV0002	PV0001	PV0005
158KBVR	158KBVR_1XL	KPN_B4_PHAGE099_M	58742	1882172	168756	227497	100	high	ST5081	KL11	O3_O3a	KPN	1057697	KL11	K11	*	High	0.9241		O3/O3a	O3/O3a	*	Very high	0.9558		PV002	PV001	PV0185	PV1226	PV2981	PV3845
158KBVR	158KBVR_2XL	KPN_B4_PHAGE100_M	51619	1057697	290421	342039	100	high	ST5081	KL11	O3_O3a	KPN	1057697	KL11	K11	*	High	0.9241		O3/O3a	O3/O3a	*	Very high	0.9558		PV019	PV023	PV1224	PV1225	PV2980	PV3846
1598KBVR	1598KBVR_15L	KPN_B4_PHAGE101_L	109791	109791	1	109791	100	high	ST461	KL136	O1_O2v2	KPN	228762	KL136	unknown (KL136)	none	Very high	0.9998		O1/O2v2	O1ab	none	Very high	0.9851		PV034	PV047	PV0043	PV0392	PV0774	PV0487
1598KBVR	1598KBVR_2XL	KPN_B4_PHAGE102_M	40223	674089	100427	140649	100	high	ST461	KL136	O1_O2v2	KPN	228762	KL136	unknown (KL136)	none	Very high	0.9998		O1/O2v2	O1ab	none	Very high	0.9851		PV007	PV015	PV0017	PV0027	PV0045	PV0067
1598KBVR	1598KBVR_31S	KPN_B4_PHAGE103_M	12374	28577	1	12374	100	high	ST461	KL136	O1_O2v2	KPN	228762	KL136	unknown (KL136)	none	Very high	0.9998		O1/O2v2	O1ab	none	Very high	0.9851		PV046	PV080	PV0095	PV0109	PV2979	PV3837
1598KBVR	1598KBVR_3L	KPN_B4_PHAGE104_M	42805	413334	39688	82492	100	high	ST461	KL136	O1_O2v2	KPN	228762	KL136	unknown (KL136)	none	Very high	0.9998		O1/O2v2	O1ab	none	Very high	0.9851		PV006	PV002	PV0002	PV0131	PV0186	PV0261
1600KBV	1600KBV_16L	KPN_B4_PHAGE105_L	110664	110664	1	110664	100	high	ST950	KL7	O1_O2v1	KPN	257360	KL7	K7	?	Good	0.9853		O1/O2v1	O1ab	none	Very high	0.9862		PV012	PV013	PV0004	PV0033	PV2978	PV3811
162KBV	162KBV_1XL	KPN_B4_PHAGE106_M	37170	1031255	735880	773049	100	high	ST392	KL27	O4	KPN	915858	KL27	K27	none	Very high	0.9928		O4	O4	none	Very high	0.9971		PV021	PV010	PV0021	PV0051	PV0039	PV0036
162KBV	162KBV_1XL	KPN_B4_PHAGE107_M	53790	1031255	79772	133561	100	high	ST392	KL27	O4	KPN	915858	KL27	K27	none	Very high	0.9928		O4	O4	none	Very high	0.9971		PV014	PV052	PV0050	PV0040	PV0027	PV0028
1638KBVR	1638KBVR_11L	KPN_B4_PHAGE108_M	37981	198888	31428	69408	100	high	ST253	KL60	O1_O2v1	KPN	207150	KL60	K60	none	Very high	0.9902		O1/O2v1	O1ab	none	Very high	0.9862		PV021	PV010	PV0021	PV0101	PV0081	PV0071
1638KBVR	1638KBVR_2L	KPN_B4_PHAGE109_M	50344	437834	162122	212465	100	high	ST253	KL60	O1_O2v1	KPN	207150	KL60	K60	none	Very high	0.9902		O1/O2v1	O1ab	none	Very high	0.9862		PV007	PV024	PV0016	PV0032	PV2977	PV3812
1638KBVR	1638KBVR_7L	KPN_B4_PHAGE110_M	49206	237229	21281	70486	100	high	ST253	KL60	O1_O2v1	KPN	207150	KL60	K60	none	Very high	0.9902		O1/O2v1	O1ab	none	Very high	0.9862		PV001	PV008	PV1225	PV1224	PV2976	PV3813
163KPH	163KPH_3L	KPN_B4_PHAGE111_M	17182	461683	389537	406718	100	high	ST3072	KL39	O1_O2v1	KPN	450670	KL39	K39	none	Very high	0.9925		O1/O2v1	O2a	none	Very high	0.9872		PV005	PV237	PV1226	PV1223	PV2975	PV3814
163KPH	163KPH_6L	KPN_B4_PHAGE112_M	42338	395882	298997	341334	100	high	ST3072	KL39	O1_O2v1	KPN	450670	KL39	K39	none	Very high	0.9925		O1/O2v1	O2a	none	Very high	0.9872		PV006	PV002	PV0002	PV0015	PV0373	PV3815
1657KBV	1657KBV_13L	KPN_B4_PHAGE113_M	54739	162041	82864	137602	100	high	ST307	KL102	O1_O2v2	KPN	237351	KL102	unknown (KL102)	none	Very high	0.9927		O1/O2v2	O2afg	none	Very high	0.9845		PV001	PV005	PV0003	PV0002	PV0001	PV0005
1667KBV	1667KBV_13L	KPN_B4_PHAGE114_M	17288	178189	152251	169538	100	high	ST512	KL107	O1_O2v2	KPN	231155	KL107	unknown (KL107)	none	Very high	1		O1/O2v2	O2afg	none	Very high	0.9837		PV015	PV021	PV0015	PV0004	PV0002	PV0001
1667KBV	1667KBV_2L	KPN_B4_PHAGE115_M	47411	475126	39680	87090	100	high	ST512	KL107	O1_O2v2	KPN	231155	KL107	unknown (KL107)	none	Very high	1		O1/O2v2	O2afg	none	Very high	0.9837		PV010	PV012	PV0018	PV0012	PV0008	PV0007
1667KBV	1667KBV_6L	KPN_B4_PHAGE116_M	41833	295770	229690	271522	100	high	ST512	KL107	O1_O2v2	KPN	231155	KL107	unknown (KL107)	none	Very high	1		O1/O2v2	O2afg	none	Very high	0.9837		PV003	PV009	PV0019	PV0008	PV0006	PV0006
1677KBV	1677KBV_11L	KPN_B4_PHAGE117_M	37975	198944	31433	69407	100	high	ST163	KL139	O4	KPN	228211	KL139	unknown (KL139)	none	Very high	0.9777		O4	O4	none	Very high	0.9959		PV021	PV010	PV0021	PV0101	PV0081	PV0071
1677KBV	1677KBV_16L	KPN_B4_PHAGE118_M	76773	106626	29854	106626	100	high	ST163	KL139	O4	KPN	228211	KL139	unknown (KL139)	none	Very high	0.9777		O4	O4	none	Very high	0.9959		PV011	PV072	PV0045	PV0086	PV0106	PV0694
1677KBV	1677KBV_2XL	KPN_B4_PHAGE119_M	48256	826418	619354	667609	100	high	ST163	KL139	O4	KPN	228211	KL139	unknown (KL139)	none	Very high	0.9777		O4	O4	none	Very high	0.9959		PV007	PV024	PV0371	PV0404	PV0454	PV3816
1688KBVR	1688KBVR_4L	KPN_B4_PHAGE120_M	41833	295802	229669	271501	100	high	ST512	KL107	O1_O2v2	KPN	153582	KL107	unknown (KL107)	?-	Good	0.9999	KL107_07_wbaP,KL107_09	O1/O2v2	O2afg	?-	Good	0.9836	O1/O2v2_07_kfoC	PV003	PV009	PV0019	PV0008	PV0006	PV0006
1688KBVR	1688KBVR_5L	KPN_B4_PHAGE121_M	47411	284977	153936	201346	100	high	ST512	KL107	O1_O2v2	KPN	153582	KL107	unknown (KL107)	?-	Good	0.9999	KL107_07_wbaP,KL107_09	O1/O2v2	O2afg	?-	Good	0.9836	O1/O2v2_07_kfoC	PV010	PV012	PV0018	PV0012	PV0008	PV0007
1688KBVR	1688KBVR_61S	KPN_B4_PHAGE122_M	14912	15046	1	14912	100	high	ST512	KL107	O1_O2v2	KPN	153582	KL107	unknown (KL107)	?-	Good	0.9999	KL107_07_wbaP,KL107_09	O1/O2v2	O2afg	?-	Good	0.9836	O1/O2v2_07_kfoC	PV015	PV021	PV0015	PV0004	PV0002	PV0001
1688KBVR	1688KBVR_81XS	KPN_B4_PHAGE123_S	5511	5511	1	5511	100	high	ST512	KL107	O1_O2v2	KPN	153582	KL107	unknown (KL107)	?-	Good	0.9999	KL107_07_wbaP,KL107_09	O1/O2v2	O2afg	?-	Good	0.9836	O1/O2v2_07_kfoC	PV071	PV143	PV0220	PV0246	PV0254	PV3817
1703KBV	1703KBV_12L	KPN_B4_PHAGE124_M	40774	197395	27929	68702	100	high	ST512	KL107	O1_O2v2	KPN	219934	KL107	unknown (KL107)	none	Very high	1		O1/O2v2	O2afg	none	Very high	0.9837		PV003	PV009	PV0019	PV0008	PV0006	PV0047
1703KBV	1703KBV_13L	KPN_B4_PHAGE125_M	17288	176978	151040	168327	100	high	ST512	KL107	O1_O2v2	KPN	219934	KL107	unknown (KL107)	none	Very high	1		O1/O2v2	O2afg	none	Very high	0.9837		PV015	PV021	PV0015	PV0004	PV0002	PV0001
1703KBV	1703KBV_1XL	KPN_B4_PHAGE126_M	47411	544165	413171	460581	100	high	ST512	KL107	O1_O2v2	KPN	219934	KL107	unknown (KL107)	none	Very high	1		O1/O2v2	O2afg	none	Very high	0.9837		PV010	PV012	PV0018	PV0012	PV0008	PV0007
1704KBVR	1704KBVR_27M	KPN_B4_PHAGE127_M	44365	69842	1	44365	100	high	ST5174	KL51	O1_O2v2	KPN	130320	KL51	K51	?-	Good	0.994	KL51_10_wcuF,KL51_14_wcoZ	O1/O2v2	O2afg	none	Very high	0.9845		PV044	PV104	PV0144	PV0142	PV0129	PV0083
1705KBVR	1705KBVR_1L	KPN_B4_PHAGE128_M	47411	406002	318915	366325	100	high	ST512	KL107	O1_O2v2	KPN	129936	KL107	unknown (KL107)	?-	Good	0.9999	KL107_10	O1/O2v2	O2afg	none	Very high	0.9837		PV010	PV012	PV0018	PV0012	PV0008	PV0007
1705KBVR	1705KBVR_3L	KPN_B4_PHAGE129_M	41833	296084	229832	271664	100	high	ST512	KL107	O1_O2v2	KPN	129936	KL107	unknown (KL107)	?-	Good	0.9999	KL107_10	O1/O2v2	O2afg	none	Very high	0.9837		PV003	PV009	PV0019	PV0008	PV0006	PV0006
1706KBVR	1706KBVR_27M	KPN_B4_PHAGE130_M	45141	69886	24746	69886	100	high	ST5174	KL51	O1_O2v2	KPN	129406	KL51	K51	?-	Good	0.9939	KL51_10_wcuF,KL51_14_wcoZ	O1/O2v2	O2afg	none	Very high	0.9845		PV044	PV104	PV0144	PV0142	PV0129	PV0083
170KBVR	170KBVR_1XL	KPN_B4_PHAGE131_M	57209	1883773	16143	73351	100	high	ST17	KL23	O1_O2v2	KPN	1045274	KL23	K23	none	Very high	0.9994		O1/O2v2	O2afg	none	Very high	0.9845		PV004	PV003	PV0001	PV0013	PV0111	PV3818
170KBVR	170KBVR_2XL	KPN_B4_PHAGE132_M	49272	1045274	282017	331288	100	high	ST17	KL23	O1_O2v2	KPN	1045274	KL23	K23	none	Very high	0.9994		O1/O2v2	O2afg	none	Very high	0.9845		PV045	PV641	PV1227	PV1222	PV2974	PV3828
1713KBV	1713KBV_4L	KPN_B4_PHAGE133_M	52570	366654	82840	135409	100	high	ST307	KL102	O1_O2v2	KPN	215198	KL102	unknown (KL102)	-	High	0.9927	KL102_13	O1/O2v2	O2afg	none	Very high	0.9845		PV001	PV005	PV0003	PV0002	PV0001	PV0010
171KBVR	171KBVR_2XL	KPN_B4_PHAGE134_M	84714	1047110	531731	616444	100	high	ST14	KL2	O1_O2v1	KPN	1044465	KL2	K2	none	Very high	0.9975		O1/O2v1	O1ab	none	Very high	0.9999		PV011	PV004	PV0172	PV0281	PV0219	PV3820
171KBVR	171KBVR_4XL	KPN_B4_PHAGE135_M	61147	855393	413693	474839	100	high	ST14	KL2	O1_O2v1	KPN	1044465	KL2	K2	none	Very high	0.9975		O1/O2v1	O1ab	none	Very high	0.9999		PV001	PV011	PV0550	PV0826	PV1011	PV3821
171KBVR	171KBVR_7L	KPN_B4_PHAGE136_L	112427	112427	1	112427	100	high	ST14	KL2	O1_O2v1	KPN	1044465	KL2	K2	none	Very high	0.9975		O1/O2v1	O1ab	none	Very high	0.9999		PV012	PV013	PV0004	PV0129	PV0438	PV0699
173KPH	173KPH_6L	KPN_B4_PHAGE137_M	48369	359200	1	48369	100	high	ST45	KL24	O1_O2v1	KPN	436826	KL24	K24	none	Very high	0.9902		O1/O2v1	O2a	none	Very high	0.9876		PV001	PV011	PV0140	PV0326	PV0435	PV0381
1754KBV	1754KBV_19L	KPN_B4_PHAGE138_L	107812	107812	1	107812	100	high	ST1486	KL38	O3b	KPN	185284	KL38	K38	none	Very high	0.9968		O3b	O3b	none	Very high	0.9914		PV034	PV047	PV0043	PV0118	PV0234	PV0545
1754KBV	1754KBV_33S	KPN_B4_PHAGE139_M	34137	46349	12213	46349	100	high	ST1486	KL38	O3b	KPN	185284	KL38	K38	none	Very high	0.9968		O3b	O3b	none	Very high	0.9914		PV009	PV073	PV1228	PV1220	PV2973	PV3822
1774KBV	1774KBV_30M	KPN_B4_PHAGE140_M	55086	55086	1	55086	100	high	ST240	KL61	O1_O2v1	KPN	150879	KL61	K61	?-	Good	0.9657	KL61_12_wcqZ	O1/O2v1	O2a	?-	Good	0.986	O1/O2v1_06_wbbO	PV022	PV022	PV0014	PV0024	PV0046	PV3823
194KBV	194KBV_2XL	KPN_B4_PHAGE141_M	51200	838015	165084	216283	100	high	ST1999	KL38	O12	KPN	838015	KL38	K38	*	Very high	0.9654		O12	O12	none	Very high	0.981		PV023	PV640	PV1239	PV1219	PV3011	PV3824
208KBV	208KBV_7L	KPN_B4_PHAGE142_M	50080	269203	135935	186014	100	high	ST1107	KL3	O1_O2v2	KPN	801624	KL3	K3	none	Very high	0.9958		O1/O2v2	O1ab	none	Very high	0.9842		PV010	PV039	PV1230	PV1218	PV3024	PV3825
216KPH	216KPH_2XL	KPN_B4_PHAGE143_M	45300	670115	300334	345633	100	high	ST3048	KL30	O1_O2v1	KPN	376149	KL30	K30	none	Very high	0.9917		O1/O2v1	O1ab	none	Very high	0.9824		PV016	PV267	PV1231	PV1217	PV3023	PV3826
216KPH	216KPH_3L	KPN_B4_PHAGE144_M	17580	429904	23845	41424	100	high	ST3048	KL30	O1_O2v1	KPN	376149	KL30	K30	none	Very high	0.9917		O1/O2v1	O1ab	none	Very high	0.9824		PV005	PV125	PV0165	PV0180	PV0212	PV3827
217KBVR	217KBVR_1XL	KPN_B4_PHAGE145_M	47976	1860935	556406	604381	100	high	ST29	KL113	O1_O2v2	KPN	992066	KL113	unknown (KL113)	none	Very high	0.9996		O1/O2v2	O1ab	none	Very high	0.988		PV001	PV098	PV1232	PV1216	PV3022	PV3856
217KBVR	217KBVR_2XL	KPN_B4_PHAGE146_M	33893	992066	213862	247754	100	high	ST29	KL113	O1_O2v2	KPN	992066	KL113	unknown (KL113)	none	Very high	0.9996		O1/O2v2	O1ab	none	Very high	0.988		PV040	PV063	PV0069	PV0323	PV0330	PV3867
217KBVR	217KBVR_5L	KPN_B4_PHAGE147_M	22730	376885	32456	55185	100	high	ST29	KL113	O1_O2v2	KPN	992066	KL113	unknown (KL113)	none	Very high	0.9996		O1/O2v2	O1ab	none	Very high	0.988		PV005	PV025	PV1233	PV1215	PV3021	PV3868
217KBVR	217KBVR_7L	KPN_B4_PHAGE148_M	40019	337405	118240	158258	100	high	ST29	KL113	O1_O2v2	KPN	992066	KL113	unknown (KL113)	none	Very high	0.9996		O1/O2v2	O1ab	none	Very high	0.988		PV009	PV006	PV0267	PV1214	PV3020	PV3869
219KPH	219KPH_1XL	KPN_B4_PHAGE149_M	37271	837582	132808	170078	100	high	ST29	KL30	O1_O2v2	KPN	376128	KL30	K30	-+*	Good	0.9655	KL30_15_wcuG	O1/O2v2	O1ab	?-	Good	0.994	O1/O2v2_08_gmlC,O1/O2v2_09_gmlB	PV040	PV063	PV0069	PV0121	PV0098	PV0065
21KPH	21KPH_1XL	KPN_B4_PHAGE150_M	59224	5376827	2261633	2320856	100	high	ST35	KL16	O1_O2v1	KPN	5376827	KL16	K16	none	Very high	0.9942		O1/O2v1	O1ab	none	Very high	0.9851		PV001	PV011	PV0010	PV1229	PV3019	PV3870
21KPH	21KPH_1XL	KPN_B4_PHAGE151_M	47221	5376827	2514420	2561640	100	high	ST35	KL16	O1_O2v1	KPN	5376827	KL16	K16	none	Very high	0.9942		O1/O2v1	O1ab	none	Very high	0.9851		PV011	PV004	PV0020	PV0307	PV0357	PV0184
21KPH	21KPH_3S	KPN_B4_PHAGE152_M	40217	40217	1	40217	100	high	ST35	KL16	O1_O2v1	KPN	5376827	KL16	K16	none	Very high	0.9942		O1/O2v1	O1ab	none	Very high	0.9851		PV011	PV004	PV0020	PV0307	PV0357	PV0184
226KPH	226KPH_8L	KPN_B4_PHAGE153_M	55037	340363	22077	77113	100	high	ST323	KL21	O3b	KPN	371554	KL21	K21	?	Good	1		O3b	O3b	none	Very high	0.9919		PV004	PV003	PV0001	PV0059	PV0049	PV0035
226KPH	226KPH_8L	KPN_B4_PHAGE154_M	61389	340363	215019	276407	100	high	ST323	KL21	O3b	KPN	371554	KL21	K21	?	Good	1		O3b	O3b	none	Very high	0.9919		PV008	PV020	PV0049	PV0035	PV0025	PV0022
229KPH	229KPH_7L	KPN_B4_PHAGE155_M	38710	360012	221873	260582	100	high	ST3075	KL133	O1_O2v1	KPN	371522	KL133	unknown (KL133)	none	Perfect	1		O1/O2v1	O2a	none	Very high	0.9834		PV009	PV651	PV1234	PV1276	PV3018	PV3871
240KBV	240KBV_11L	KPN_B4_PHAGE156_L	100645	110381	9737	110381	100	high	ST273	KL74	O3b	KPN	772380	KL74	K74	?	Good	0.9891		O3b	O3b	*	High	0.9171		PV012	PV013	PV0004	PV0033	PV3017	PV3872
241KPH	241KPH_10L	KPN_B4_PHAGE157_M	59811	309196	205264	265074	100	high	ST111	KL63	O1_O2v2	KPN	368277	KL63	K63	none	Very high	0.9936		O1/O2v2	O1ab	none	Very high	0.9929		PV002	PV001	PV0006	PV0228	PV0213	PV3873
241KPH	241KPH_10L	KPN_B4_PHAGE158_M	43061	309196	48722	91782	100	high	ST111	KL63	O1_O2v2	KPN	368277	KL63	K63	none	Very high	0.9936		O1/O2v2	O1ab	none	Very high	0.9929		PV006	PV002	PV0002	PV0015	PV3016	PV3874
241KPH	241KPH_2XL	KPN_B4_PHAGE159_M	50817	662683	338418	389234	100	high	ST111	KL63	O1_O2v2	KPN	368277	KL63	K63	none	Very high	0.9936		O1/O2v2	O1ab	none	Very high	0.9929		PV031	PV247	PV1235	PV1275	PV3015	PV3885
241KPH	241KPH_3L	KPN_B4_PHAGE160_M	37446	453906	390889	428334	100	high	ST111	KL63	O1_O2v2	KPN	368277	KL63	K63	none	Very high	0.9936		O1/O2v2	O1ab	none	Very high	0.9929		PV003	PV009	PV0025	PV1274	PV3014	PV3876
251KPH	251KPH_17M	KPN_B4_PHAGE161_M	51199	75904	16006	67204	100	high	ST1263	KL10	O3_O3a	KPN	360754	KL10	K10	?	Good	0.9675		O3/O3a	O3/O3a	none	Very high	0.9798		PV024	PV033	PV0023	PV0025	PV3013	PV3877
251KPH	251KPH_9L	KPN_B4_PHAGE162_M	34828	226359	1	34828	100	high	ST1263	KL10	O3_O3a	KPN	360754	KL10	K10	?	Good	0.9675		O3/O3a	O3/O3a	none	Very high	0.9798		PV009	PV006	PV0012	PV1273	PV3012	PV3878
260KBV	260KBV_1XL	KPN_B4_PHAGE163_M	56280	1216511	22189	78468	100	high	ST76	KL10	O3_O3a	KPN	763164	KL10	K10	none	Very high	0.9673		O3/O3a	O3/O3a	+	Good	0.9789		PV024	PV033	PV0023	PV0470	PV0536	PV0301
260KBV	260KBV_1XL	KPN_B4_PHAGE164_M	33304	1216511	107419	140722	100	high	ST76	KL10	O3_O3a	KPN	763164	KL10	K10	none	Very high	0.9673		O3/O3a	O3/O3a	+	Good	0.9789		PV006	PV002	PV0002	PV0209	PV3025	PV3879
261KPH	261KPH_1XL	KPN_B4_PHAGE165_M	49584	668845	283512	333095	100	high	ST86	KL2	O1_O2v1	KPN	356069	KL2	K2	none	Very high	0.9994		O1/O2v1	O1ab	none	Very high	0.9846		PV019	PV023	PV1236	PV1272	PV3010	PV3880
271KPH	271KPH_2XL	KPN_B4_PHAGE166_M	58091	766646	700086	758176	100	high	ST2370	KL15	O4	KPN	348925	KL15	K15	none	Very high	0.9978		O4	O4	none	Very high	0.9971		PV016	PV164	PV0518	PV0839	PV0850	PV0713
288KPH	288KPH_8L	KPN_B4_PHAGE167_M	72769	294276	78756	151524	100	high	ST3074	KL13	O3b	KPN	328089	KL13	K13	none	Very high	0.9877		O3b	O3b	none	Very high	0.9905		PV055	PV040	PV1237	PV1271	PV3009	PV3881
289KBV	289KBV_8L	KPN_B4_PHAGE168_M	38171	160516	96872	135042	100	high	ST17	KL25	O5	KPN	738014	KL25	K25	-	High	0.9917	KL25_09_wfeD	O5	O5	*	High	0.9421		PV007	PV015	PV0017	PV0027	PV0045	PV0067
298KPH	298KPH_16L	KPN_B4_PHAGE169_M	40439	130082	51450	91888	100	high	ST3072	KL39	O1_O2v1	KPN	321165	KL39	K39	none	Very high	0.9926		O1/O2v1	O2a	none	Very high	0.9872		PV007	PV035	PV0031	PV0065	PV0475	PV0450
299KBV	299KBV_7L	KPN_B4_PHAGE170_M	54372	370261	1	54372	100	high	ST200	KL21	O3b	KPN	731228	KL21	K21	?	Good	0.9937		O3b	O3b	?	Good	0.9901		PV027	PV165	PV1238	PV1270	PV3008	PV3882
305KPH	305KPH_1XL	KPN_B4_PHAGE171_M	44377	958072	700780	745156	100	high	ST20	KL28	O1_O2v2	KPN	317596	KL28	K28	none	Very high	0.9916		O1/O2v2	O1ab	none	Very high	0.9837		PV016	PV036	PV1229	PV1221	PV3007	PV3883
30KBV	30KBV_1XL	KPN_B4_PHAGE172_M	46701	2929339	2231522	2278222	100	high	ST5085	KL12	OL103	KPN	2929339	KL12	K12	-	High	0.9989	KL12_11	OL103	unknown (OL103)	*	High	0.9457		PV174	PV650	PV1203	PV1268	PV3006	PV3884
30KBV	30KBV_1XL	KPN_B4_PHAGE173_M	44888	2929339	2691965	2736852	100	high	ST5085	KL12	OL103	KPN	2929339	KL12	K12	-	High	0.9989	KL12_11	OL103	unknown (OL103)	*	High	0.9457		PV013	PV649	PV1204	PV1267	PV3005	PV3875
315KPH	315KPH_10L	KPN_B4_PHAGE174_M	41471	226571	179153	220623	100	high	ST134	KL25	O5	KPN	303117	KL25	K25	-	High	0.9826	KL25_09_wfeD	O5	O5	*	High	0.9418		PV009	PV006	PV0136	PV1266	PV3004	PV3848
315KPH	315KPH_13L	KPN_B4_PHAGE175_M	50230	202361	15292	65521	100	high	ST134	KL25	O5	KPN	303117	KL25	K25	-	High	0.9826	KL25_09_wfeD	O5	O5	*	High	0.9418		PV007	PV024	PV0016	PV0032	PV0175	PV3849
315KPH	315KPH_16L	KPN_B4_PHAGE176_L	110522	110522	1	110522	100	high	ST134	KL25	O5	KPN	303117	KL25	K25	-	High	0.9826	KL25_09_wfeD	O5	O5	*	High	0.9418		PV012	PV013	PV0004	PV0119	PV3003	PV3850
315KPH	315KPH_4L	KPN_B4_PHAGE177_M	39636	403617	338796	378431	100	high	ST134	KL25	O5	KPN	303117	KL25	K25	-	High	0.9826	KL25_09_wfeD	O5	O5	*	High	0.9418		PV003	PV009	PV0025	PV1265	PV3002	PV3851
31KPH	31KPH_1XL	KPN_B4_PHAGE178_M	43211	5355916	3954404	3997614	100	high	ST3061	KL8	O1_O2v2	KPN	5355916	KL8	K8	none	Very high	0.9975		O1/O2v2	O2afg	none	Very high	0.9842		PV016	PV081	PV1205	PV1264	PV3001	PV3852
31KPH	31KPH_1XL	KPN_B4_PHAGE179_M	39780	5355916	649704	689483	100	high	ST3061	KL8	O1_O2v2	KPN	5355916	KL8	K8	none	Very high	0.9975		O1/O2v2	O2afg	none	Very high	0.9842		PV003	PV014	PV0005	PV0049	PV3000	PV3853
1666KBVR	1666KBVR_17L	KPN_B4_PHAGE180_M	39094	128185	37527	76620	99.61	high	ST20	KL24	O1_O2v1	KPN	179936	KL24	K24	-	High	0.9996	KL24_13_wcuG	O1/O2v1	O1ab	none	Very high	0.984		PV007	PV035	PV0031	PV0458	PV0489	PV3854
305KPH	305KPH_19M	KPN_B4_PHAGE181_M	37119	62305	1	37119	99.27	high	ST20	KL28	O1_O2v2	KPN	317596	KL28	K28	none	Very high	0.9916		O1/O2v2	O1ab	none	Very high	0.9837		PV003	PV009	PV0125	PV0148	PV0136	PV0562
31KPH	31KPH_1XL	KPN_B4_PHAGE182_M	58317	5355916	2998550	3056866	98.54	high	ST3061	KL8	O1_O2v2	KPN	5355916	KL8	K8	none	Very high	0.9975		O1/O2v2	O2afg	none	Very high	0.9842		PV002	PV001	PV1206	PV1263	PV2999	PV3855
1466KBV	1466KBV_7L	KPN_B4_PHAGE183_M	38820	293089	156059	194878	98.37	high	ST5143	KL128	O3b	KPN	293089	KL128	unknown (KL128)	-	High	0.9999	KL128_11	O3b	O3b	none	Very high	0.9943		PV003	PV014	PV0005	PV0049	PV0133	PV3866
1703KBV	1703KBV_5L	KPN_B4_PHAGE184_M	45918	325135	279218	325135	98.3	high	ST512	KL107	O1_O2v2	KPN	219934	KL107	unknown (KL107)	none	Very high	1		O1/O2v2	O2afg	none	Very high	0.9837		PV017	PV026	PV0022	PV0009	PV0007	PV0009
1379KBVR	1379KBVR_3L	KPN_B4_PHAGE185_M	46840	426860	380021	426860	98.21	high	ST461	KL110	O1_O2v2	KPN	340248	KL110	unknown (KL110)	-	High	0.9972	KL110_16_wcpZ	O1/O2v2	O1ab	none	Very high	0.9848		PV025	PV226	PV0297	PV0523	PV0559	PV3857
1459KBV	1459KBV_3L	KPN_B4_PHAGE186_M	36447	340841	1	36447	98.2	high	ST512	KL107	O1_O2v2	KPN	295845	KL107	unknown (KL107)	none	Very high	1		O1/O2v2	O2afg	none	Very high	0.9837		PV003	PV007	PV0008	PV0006	PV0004	PV0003
1545KBV	1545KBV_3L	KPN_B4_PHAGE187_M	36447	341022	1	36447	98.2	high	ST512	KL107	O1_O2v2	KPN	270622	KL107	unknown (KL107)	none	Very high	1		O1/O2v2	O2afg	none	Very high	0.9837		PV003	PV007	PV0008	PV0006	PV0004	PV0003
1667KBV	1667KBV_3L	KPN_B4_PHAGE188_M	36447	340841	1	36447	98.2	high	ST512	KL107	O1_O2v2	KPN	231155	KL107	unknown (KL107)	none	Very high	1		O1/O2v2	O2afg	none	Very high	0.9837		PV003	PV007	PV0008	PV0006	PV0004	PV0003
1705KBVR	1705KBVR_19M	KPN_B4_PHAGE189_M	36447	93028	1	36447	98.2	high	ST512	KL107	O1_O2v2	KPN	129936	KL107	unknown (KL107)	?-	Good	0.9999	KL107_10	O1/O2v2	O2afg	none	Very high	0.9837		PV003	PV007	PV0008	PV0006	PV0004	PV0003
1446KBV	1446KBV_6L	KPN_B4_PHAGE190_M	36446	340743	1	36446	98.19	high	ST5148	KL106	O1_O2v2	KPN	299725	KL106	unknown (KL106)	?-+	Good	0.998	KL106_17	O1/O2v2	O2afg	none	Very high	0.9848		PV003	PV007	PV0008	PV0006	PV0004	PV0003
1704KBVR	1704KBVR_16L	KPN_B4_PHAGE191_L	108871	110702	1832	110702	97.54	high	ST5174	KL51	O1_O2v2	KPN	130320	KL51	K51	?-	Good	0.994	KL51_10_wcuF,KL51_14_wcoZ	O1/O2v2	O2afg	none	Very high	0.9845		PV012	PV013	PV0004	PV0033	PV0232	PV0468
1706KBVR	1706KBVR_17L	KPN_B4_PHAGE192_L	108865	110676	1812	110676	97.54	high	ST5174	KL51	O1_O2v2	KPN	129406	KL51	K51	?-	Good	0.9939	KL51_10_wcuF,KL51_14_wcoZ	O1/O2v2	O2afg	none	Very high	0.9845		PV012	PV013	PV0004	PV0033	PV0232	PV0468
1479KBV	1479KBV_1XL	KPN_B4_PHAGE193_M	36312	660525	1	36312	97.39	high	ST551	KL158	O1_O2v1	KPN	287512	KL158	unknown (KL158)	none	Very high	0.9969		O1/O2v1	O1ab	none	Very high	0.9804		PV028	PV028	PV0054	PV0465	PV2985	PV3858
1598KBVR	1598KBVR_20M	KPN_B4_PHAGE194_M	46728	87050	40323	87050	97.06	high	ST461	KL136	O1_O2v2	KPN	228762	KL136	unknown (KL136)	none	Very high	0.9998		O1/O2v2	O1ab	none	Very high	0.9851		PV014	PV163	PV0278	PV0312	PV0277	PV3859
1351KBVR	1351KBVR_3L	KPN_B4_PHAGE195_M	37574	427082	1	37574	96.51	high	ST256	KL119	O4	KPN	349212	KL119	unknown (KL119)	none	Very high	0.9996		O4	O4	none	Very high	0.9993		PV051	PV093	PV0124	PV0141	PV0121	PV0091
134KPH	134KPH_2XL	KPN_B4_PHAGE196_M	38002	764185	546423	584424	95.94	high	ST3050	KL36	O4	KPN	526500	KL36	K36	none	Perfect	1		O4	O4	none	Very high	0.9973		PV003	PV014	PV0005	PV0074	PV0164	PV0142
1379KBVR	1379KBVR_2XL	KPN_B4_PHAGE197_M	43292	524718	1	43292	95.61	high	ST461	KL110	O1_O2v2	KPN	340248	KL110	unknown (KL110)	-	High	0.9972	KL110_16_wcpZ	O1/O2v2	O1ab	none	Very high	0.9848		PV007	PV024	PV0016	PV0027	PV0045	PV0097
1415KBVR	1415KBVR_2XL	KPN_B4_PHAGE198_M	55537	523123	15183	70719	95.59	high	ST252	KL8	O1_O2v2	KPN	326559	KL8	K8	?-*	Good	0.9863	KL8_08_wcsG,KL8_10_wcsI	O1/O2v2	O1ab	?-	Good	0.9843	O1/O2v2_09_gmlB	PV008	PV094	PV0493	PV0639	PV0743	PV0444
1460KBVR	1460KBVR_13L	KPN_B4_PHAGE199_M	45647	192712	147066	192712	95.53	high	ST17	KL58	UNK	KPN	311014	KL58	K58	none	Very high	0.9997		O3b	unknown (O3b)	+	Low	0.99		PV025	PV129	PV0189	PV0226	PV0191	PV3860
1658KBV	1658KBV_7L	KPN_B4_PHAGE200_M	45324	251323	1	45324	95.08	high	ST2680	KL117	O1_O2v1	KPN	237078	KL117	unknown (KL117)	none	Very high	0.9983		O1/O2v1	O1ab	none	Very high	0.9813		PV017	PV648	PV1207	PV1262	PV2945	PV3861
260KBV	260KBV_3XL	KPN_B4_PHAGE201_M	55189	763164	692492	747680	94.51	high	ST76	KL10	O3_O3a	KPN	763164	KL10	K10	none	Very high	0.9673		O3/O3a	O3/O3a	+	Good	0.9789		PV008	PV094	PV0250	PV0555	PV0789	PV0470
289KBV	289KBV_13M	KPN_B4_PHAGE202_M	40414	56515	16102	56515	94.39	high	ST17	KL25	O5	KPN	738014	KL25	K25	-	High	0.9917	KL25_09_wfeD	O5	O5	*	High	0.9421		PV013	PV010	PV0032	PV0019	PV0010	PV0020
289KBV	289KBV_2XL	KPN_B4_PHAGE203_M	42485	929049	886565	929049	93.74	high	ST17	KL25	O5	KPN	738014	KL25	K25	-	High	0.9917	KL25_09_wfeD	O5	O5	*	High	0.9421		PV007	PV024	PV0016	PV0208	PV0508	PV3862
1598KBVR	1598KBVR_6L	KPN_B4_PHAGE204_M	33946	228762	1	33946	93.32	high	ST461	KL136	O1_O2v2	KPN	228762	KL136	unknown (KL136)	none	Very high	0.9998		O1/O2v2	O1ab	none	Very high	0.9851		PV001	PV008	PV0082	PV0373	PV0302	PV0519
153KPH	153KPH_1XL	KPN_B4_PHAGE205_M	42249	980744	938496	980744	93.19	high	ST485	KL28	O1_O2v1	KPN	475828	KL28	K28	none	Very high	0.9937		O1/O2v1	O2a	none	Very high	0.9886		PV007	PV024	PV0016	PV0303	PV0312	PV3863
1466KBV	1466KBV_5L	KPN_B4_PHAGE206_M	44314	353237	1	44314	92.31	high	ST5143	KL128	O3b	KPN	293089	KL128	unknown (KL128)	-	High	0.9999	KL128_11	O3b	O3b	none	Very high	0.9943		PV025	PV067	PV1208	PV1277	PV2944	PV3864
1316KBV	1316KBV_20M	KPN_B4_PHAGE207_M	33117	57795	24679	57795	91.16	high	ST5178	KL42	O4	KPN	336958	KL42	K42	none	Very high	0.9981		O4	O4	none	Very high	0.9994		PV001	PV008	PV0029	PV0311	PV0654	PV3865
1309KBV	1309KBV_11L	KPN_B4_PHAGE208_M	32990	226611	1	32990	90.52	high	ST461	KL10	O1_O2v2	KPN	340509	KL10	K10	none	Very high	0.9956		O1/O2v2	O1ab	none	Very high	0.9941		PV001	PV008	PV0082	PV0373	PV0302	PV0735
1325KBVR	1325KBVR_21S	KPN_B4_PHAGE209_M	38947	46009	7063	46009	89.6	high	ST611	KL45	O1_O2v2	KPN	353915	KL45	K45	none	Very high	0.9903		O1/O2v2	O2afg	none	Very high	0.9842		PV011	PV091	PV0105	PV0110	PV0139	PV3970
1703KBV	1703KBV_3L	KPN_B4_PHAGE210_M	33411	337412	304002	337412	89.49	high	ST512	KL107	O1_O2v2	KPN	219934	KL107	unknown (KL107)	none	Very high	1		O1/O2v2	O2afg	none	Very high	0.9837		PV003	PV007	PV0008	PV0006	PV0004	PV0003
1326KBV	1326KBV_11L	KPN_B4_PHAGE211_M	50471	250269	199799	250269	88.71	high	ST290	KL21	O1_O2v1	KPN	335256	KL21	K21	*	Very high	0.9857		O1/O2v1	O1ab	none	Very high	0.9811		PV002	PV001	PV0026	PV1197	PV2943	PV4056
1502KBVR	1502KBVR_11L	KPN_B4_PHAGE212_M	52628	168093	329	52956	88.61	high	ST34	KL10	O1_O2v2	KPN	295064	KL10	K10	none	Very high	0.9947		O1/O2v2	O1ab	none	Very high	0.9938		PV002	PV043	PV0006	PV0113	PV0112	PV0134
1479KBV	1479KBV_13L	KPN_B4_PHAGE213_M	50595	145498	1	50595	88.23	high	ST551	KL158	O1_O2v1	KPN	287512	KL158	unknown (KL158)	none	Very high	0.9969		O1/O2v1	O1ab	none	Very high	0.9804		PV002	PV001	PV0006	PV0413	PV0677	PV4057
1460KBVR	1460KBVR_26S	KPN_B4_PHAGE214_M	30758	30758	1	30758	87.82	high	ST17	KL58	UNK	KPN	311014	KL58	K58	none	Very high	0.9997		O3b	unknown (O3b)	+	Low	0.99		PV011	PV004	PV0149	PV0237	PV0195	PV0657
298KPH	298KPH_18M	KPN_B4_PHAGE215_M	34620	95039	23836	58455	87.59	high	ST3072	KL39	O1_O2v1	KPN	321165	KL39	K39	none	Very high	0.9926		O1/O2v1	O2a	none	Very high	0.9872		PV003	PV321	PV0495	PV0633	PV0705	PV0441
1462KBVR	1462KBVR_22S	KPN_B4_PHAGE216_M	46752	46752	1	46752	87.48	high	ST30	KL64	O1_O2v1	KPN	309913	KL64	K64	none	Very high	0.9989		O1/O2v1	O1ab	none	Very high	0.9864		PV022	PV022	PV0014	PV0039	PV0076	PV0466
288KPH	288KPH_8L	KPN_B4_PHAGE217_M	39861	294276	254416	294276	86.77	high	ST3074	KL13	O3b	KPN	328089	KL13	K13	none	Very high	0.9877		O3b	O3b	none	Very high	0.9905		PV018	PV647	PV1209	PV1196	PV2942	PV4058
1316KBV	1316KBV_2XL	KPN_B4_PHAGE218_M	39475	623124	1	39475	86.1	high	ST5178	KL42	O4	KPN	336958	KL42	K42	none	Very high	0.9981		O4	O4	none	Very high	0.9994		PV037	PV051	PV0314	PV0561	PV0388	PV0558
1341KBV	1341KBV_24S	KPN_B4_PHAGE219_M	35543	35543	1	35543	86.09	high	ST458	KL24	O1_O2v1	KPN	331633	KL24	K24	none	Very high	0.9997		O1/O2v1	O1ab	none	Very high	0.9852		PV033	PV050	PV0534	PV1195	PV2941	PV4059
1415KBVR	1415KBVR_23S	KPN_B4_PHAGE220_M	39129	39129	1	39129	86	high	ST252	KL8	O1_O2v2	KPN	326559	KL8	K8	?-*	Good	0.9863	KL8_08_wcsG,KL8_10_wcsI	O1/O2v2	O1ab	?-	Good	0.9843	O1/O2v2_09_gmlB	PV001	PV011	PV0110	PV0177	PV0155	PV0122
1774KBV	1774KBV_8L	KPN_B4_PHAGE221_M	40190	202999	162810	202999	85.28	high	ST240	KL61	O1_O2v1	KPN	150879	KL61	K61	?-	Good	0.9657	KL61_12_wcqZ	O1/O2v1	O2a	?-	Good	0.986	O1/O2v1_06_wbbO	PV019	PV100	PV0120	PV0135	PV0110	PV0085
152KBV	152KBV_1XL	KPN_B4_PHAGE222_M	47679	2018855	1971177	2018855	83.51	high	ST5082	KL23	O1_O2v2	KPN	935316	KL23	K23	none	Very high	0.9997		O1/O2v2	O2afg	?	Good	0.9845		PV002	PV001	PV0113	PV0253	PV0351	PV0312
299KBV	299KBV_10L	KPN_B4_PHAGE223_M	34875	106450	71576	106450	82.71	high	ST200	KL21	O3b	KPN	731228	KL21	K21	?	Good	0.9937		O3b	O3b	?	Good	0.9901		PV013	PV646	PV1210	PV1194	PV2940	PV4060
162KBV	162KBV_8L	KPN_B4_PHAGE224_M	49277	168672	3578	52854	82.34	high	ST392	KL27	O4	KPN	915858	KL27	K27	none	Very high	0.9928		O4	O4	none	Very high	0.9971		PV002	PV001	PV0006	PV0018	PV0011	PV0024
1456KBV	1456KBV_22M	KPN_B4_PHAGE225_M	41691	70237	28547	70237	81.08	high	ST5141	KL38	O3b	KPN	296497	KL38	K38	none	Very high	0.9971		O3b	O3b	none	Very high	0.993		PV004	PV003	PV0001	PV0007	PV0177	PV0486
1704KBVR	1704KBVR_7L	KPN_B4_PHAGE226_M	11665	199984	188320	199984	80.92	high	ST5174	KL51	O1_O2v2	KPN	130320	KL51	K51	?-	Good	0.994	KL51_10_wcuF,KL51_14_wcoZ	O1/O2v2	O2afg	none	Very high	0.9845		PV005	PV046	PV0056	PV0063	PV0656	PV0465
1706KBVR	1706KBVR_7L	KPN_B4_PHAGE227_M	11648	199967	188320	199967	80.78	high	ST5174	KL51	O1_O2v2	KPN	129406	KL51	K51	?-	Good	0.9939	KL51_10_wcuF,KL51_14_wcoZ	O1/O2v2	O2afg	none	Very high	0.9845		PV005	PV046	PV0056	PV0063	PV0656	PV0465
1782KBV	1782KBV_4L	KPN_B4_PHAGE228_M	11618	273428	1	11618	80.53	high	ST253	KL144	O1_O2v1	KPN	141787	KL144	unknown (KL144)	*	Very high	0.9643		O1/O2v1	O1ab	*	High	0.9397		PV005	PV082	PV0093	PV0388	PV0276	PV0210
1352KBVR	1352KBVR_5L	KPN_B4_PHAGE229_M	41733	352533	1	41733	80.11	high	ST321	KL3	O1_O2v2	KPN	348963	KL3	K3	?*	Good	0.9962		O1/O2v2	O2afg	none	Very high	0.9852		PV004	PV003	PV0001	PV0007	PV0020	PV4061
1387KBV	1387KBV_22M	KPN_B4_PHAGE230_M	41734	59398	1	41734	80.11	high	ST321	KL3	O1_O2v2	KPN	317844	KL3	K3	?*	Good	0.9962		O1/O2v2	O2afg	none	Very high	0.9852		PV004	PV003	PV0001	PV0007	PV0020	PV4062
1388KBV	1388KBV_20M	KPN_B4_PHAGE231_M	41723	59387	1	41723	80.09	high	ST321	KL3	O1_O2v2	KPN	317841	KL3	K3	?*	Good	0.9962		O1/O2v2	O2afg	none	Very high	0.9852		PV004	PV003	PV0001	PV0007	PV0020	PV0159
1351KBV	1351KBV_21M	KPN_B4_PHAGE232_M	41722	59386	1	41722	80.08	high	ST321	KL3	O1_O2v2	KPN	328554	KL3	K3	?*	Good	0.9962		O1/O2v2	O2afg	none	Very high	0.9852		PV004	PV003	PV0001	PV0007	PV0020	PV0159
1336KBV	1336KBV_8L	KPN_B4_PHAGE233_M	31089	245431	1	31089	79.97	high	ST514	KL35	O1_O2v1	KPN	332610	KL35	K35	none	Very high	0.9933		O1/O2v1	O1ab	none	Very high	0.9806		PV123	PV369	PV0543	PV0685	PV0669	PV4063
1341KBV	1341KBV_23M	KPN_B4_PHAGE234_M	38221	61809	1	38221	79.2	high	ST458	KL24	O1_O2v1	KPN	331633	KL24	K24	none	Very high	0.9997		O1/O2v1	O1ab	none	Very high	0.9852		PV047	PV655	PV1220	PV1193	PV2939	PV4074
287KPH	287KPH_10L	KPN_B4_PHAGE235_M	33536	233245	1	33536	78.8	high	ST603	KL22	O3b	KPN	329397	KL22	K22	none	Very high	0.9927		O3b	O3b	none	Very high	0.9921		PV013	PV042	PV1212	PV1192	PV2938	PV4065
1316KBV	1316KBV_5L	KPN_B4_PHAGE236_M	38189	376699	1	38189	78.72	high	ST5178	KL42	O4	KPN	336958	KL42	K42	none	Very high	0.9981		O4	O4	none	Very high	0.9994		PV025	PV191	PV0323	PV0539	PV0444	PV0539
153KPH	153KPH_7L	KPN_B4_PHAGE237_M	31933	276184	1	31933	78.69	high	ST485	KL28	O1_O2v1	KPN	475828	KL28	K28	none	Very high	0.9937		O1/O2v1	O2a	none	Very high	0.9886		PV001	PV005	PV0003	PV0343	PV0318	PV0173
1326KBVR	1326KBVR_3XL	KPN_B4_PHAGE238_M	30272	507235	1	30272	78.41	high	ST35	KL22	O1_O2v1	KPN	353742	KL22	K22	none	Very high	0.9949		O1/O2v1	O1ab	none	Very high	0.981		PV013	PV066	PV1213	PV1191	PV2937	PV4066
1469KBV	1469KBV_5L	KPN_B4_PHAGE239_M	44023	371989	1	44023	78.23	high	ST3068	KL119	O4	KPN	292174	KL119	unknown (KL119)	none	Very high	0.9998		O4	O4	none	Very high	0.9999		PV002	PV017	PV0030	PV0017	PV0055	PV0056
153KPH	153KPH_9L	KPN_B4_PHAGE240_M	44607	207266	162660	207266	77.88	high	ST485	KL28	O1_O2v1	KPN	475828	KL28	K28	none	Very high	0.9937		O1/O2v1	O2a	none	Very high	0.9886		PV002	PV001	PV0116	PV0239	PV0375	PV0323
1339KBV	1339KBV_13L	KPN_B4_PHAGE241_M	44754	175195	1	44754	77.38	high	ST36	KL27	O1_O2v2	KPN	331786	KL27	K27	none	Very high	0.9998		O1/O2v2	O2afg	none	Very high	0.9843		PV002	PV001	PV0006	PV0062	PV0067	PV0046
1460KBVR	1460KBVR_25S	KPN_B4_PHAGE242_M	34430	34430	1	34430	76.47	high	ST17	KL58	UNK	KPN	311014	KL58	K58	none	Very high	0.9997		O3b	unknown (O3b)	+	Low	0.99		PV023	PV132	PV0171	PV0225	PV0171	PV0170
1688KBVR	1688KBVR_22M	KPN_B4_PHAGE243_M	29141	85722	1	29141	76.34	high	ST512	KL107	O1_O2v2	KPN	153582	KL107	unknown (KL107)	?-	Good	0.9999	KL107_07_wbaP,KL107_09	O1/O2v2	O2afg	?-	Good	0.9836	O1/O2v2_07_kfoC	PV003	PV007	PV0008	PV0006	PV0004	PV0003
1351KBV	1351KBV_1XL	KPN_B4_PHAGE244_M	35983	743450	707468	743450	76.1	high	ST321	KL3	O1_O2v2	KPN	328554	KL3	K3	?*	Good	0.9962		O1/O2v2	O2afg	none	Very high	0.9852		PV019	PV023	PV0024	PV0044	PV0030	PV0034
1388KBV	1388KBV_2XL	KPN_B4_PHAGE245_M	35983	743436	707454	743436	76.1	high	ST321	KL3	O1_O2v2	KPN	317841	KL3	K3	?*	Good	0.9962		O1/O2v2	O2afg	none	Very high	0.9852		PV019	PV023	PV0024	PV0044	PV0030	PV0034
216KPH	216KPH_18S	KPN_B4_PHAGE246_M	37761	37761	1	37761	76.07	high	ST3048	KL30	O1_O2v1	KPN	376149	KL30	K30	none	Very high	0.9917		O1/O2v1	O1ab	none	Very high	0.9824		PV008	PV608	PV1214	PV1190	PV2936	PV4067
1411KBV	1411KBV_8L	KPN_B4_PHAGE247_M	31146	217989	1	31146	75.55	high	ST225	KL3	O1_O2v2	KPN	310806	KL3	K3	*	Very high	0.9929		O1/O2v2	O2afg	none	Very high	0.9815		PV011	PV004	PV0135	PV1189	PV2935	PV4068
1707KBVR	1707KBVR_13L	KPN_B4_PHAGE248_M	29026	125476	96451	125476	74.7	high	ST45	KL24	UNK	KPN	125476	KL24	K24	?	Good	0.9901		O1/O2v1	unknown (O2a)	?-		0.9875	O1/O2v1_01_wzm,O1/O2v1_02_wzt,O1/O2v1_03_wbbM,O1/O2v1_04_glf,O1/O2v1_05_wbbN,O1/O2v1_06_wbbO	PV006	PV002	PV0002	PV0014	PV0029	PV4069
287KPH	287KPH_15L	KPN_B4_PHAGE249_M	42695	136520	93826	136520	74.51	high	ST603	KL22	O3b	KPN	329397	KL22	K22	none	Very high	0.9927		O3b	O3b	none	Very high	0.9921		PV002	PV001	PV0026	PV1188	PV2934	PV4070
208KBV	208KBV_3XL	KPN_B4_PHAGE250_M	30870	801624	537962	568831	74.27	high	ST1107	KL3	O1_O2v2	KPN	801624	KL3	K3	none	Very high	0.9958		O1/O2v2	O1ab	none	Very high	0.9842		PV006	PV002	PV0002	PV0015	PV2946	PV4071
1414KBVR	1414KBVR_14L	KPN_B4_PHAGE251_M	42391	133989	1	42391	73.83	high	ST12	KL122	O1_O2v2	KPN	326876	KL122	unknown (KL122)	none	Very high	0.9996		O1/O2v2	O2afg	none	Very high	0.985		PV002	PV607	PV1215	PV1187	PV2932	PV4072
1774KBV	1774KBV_44S	KPN_B4_PHAGE252_M	25682	28400	2719	28400	73.03	high	ST240	KL61	O1_O2v1	KPN	150879	KL61	K61	?-	Good	0.9657	KL61_12_wcqZ	O1/O2v1	O2a	?-	Good	0.986	O1/O2v1_06_wbbO	PV009	PV083	PV0088	PV0089	PV0117	PV0069
315KPH	315KPH_20M	KPN_B4_PHAGE253_M	31448	71721	1	31448	72.99	high	ST134	KL25	O5	KPN	303117	KL25	K25	-	High	0.9826	KL25_09_wfeD	O5	O5	*	High	0.9418		PV011	PV004	PV0172	PV0281	PV0219	PV4073
1638KBVR	1638KBVR_29S	KPN_B4_PHAGE254_M	29692	40841	1	29692	72.55	high	ST253	KL60	O1_O2v1	KPN	207150	KL60	K60	none	Very high	0.9902		O1/O2v1	O1ab	none	Very high	0.9862		PV011	PV004	PV0045	PV0069	PV0106	PV0546
1598KBVR	1598KBVR_4L	KPN_B4_PHAGE255_M	12655	378164	29801	42455	72.46	high	ST461	KL136	O1_O2v2	KPN	228762	KL136	unknown (KL136)	none	Very high	0.9998		O1/O2v2	O1ab	none	Very high	0.9851		PV005	PV031	PV0034	PV0080	PV2931	PV4064
1371KBV	1371KBV_2XL	KPN_B4_PHAGE256_M	27894	572912	1	27894	71.57	high	ST45	KL24	O1_O2v1	KPN	322694	KL24	K24	none	Very high	0.9901		O1/O2v1	O2a	none	Very high	0.9876		PV006	PV002	PV0002	PV0014	PV0040	PV4037
1414KBVR	1414KBVR_6L	KPN_B4_PHAGE257_M	10527	353592	1	10527	71.4	high	ST12	KL122	O1_O2v2	KPN	326876	KL122	unknown (KL122)	none	Very high	0.9996		O1/O2v2	O2afg	none	Very high	0.985		PV015	PV237	PV1216	PV1186	PV2930	PV4038
1469KBV	1469KBV_28S	KPN_B4_PHAGE258_M	32541	32541	1	32541	71.18	high	ST3068	KL119	O4	KPN	292174	KL119	unknown (KL119)	none	Very high	0.9998		O4	O4	none	Very high	0.9999		PV031	PV087	PV0101	PV0108	PV0102	PV4039
1600KBV	1600KBV_3L	KPN_B4_PHAGE259_M	34691	441931	407241	441931	71.13	high	ST950	KL7	O1_O2v1	KPN	257360	KL7	K7	?	Good	0.9853		O1/O2v1	O1ab	none	Very high	0.9862		PV024	PV033	PV0023	PV0025	PV0022	PV4040
1446KBV	1446KBV_14L	KPN_B4_PHAGE260_M	32264	162442	92043	124306	70.74	high	ST5148	KL106	O1_O2v2	KPN	299725	KL106	unknown (KL106)	?-+	Good	0.998	KL106_17	O1/O2v2	O2afg	none	Very high	0.9848		PV020	PV019	PV0011	PV0005	PV0167	PV0131
1565KBV	1565KBV_8L	KPN_B4_PHAGE261_M	12382	259682	173222	185603	70.18	high	ST194	KL120	O1_O2v2	KPN	268059	KL120	unknown (KL120)	none	Very high	0.9766		O1/O2v2	O1ab	none	Very high	0.9905		PV005	PV016	PV1217	PV1185	PV2929	PV4041
1677KBV	1677KBV_1XL	KPN_B4_PHAGE262_M	12339	834782	498893	511231	70.16	high	ST163	KL139	O4	KPN	228211	KL139	unknown (KL139)	none	Very high	0.9777		O4	O4	none	Very high	0.9959		PV005	PV095	PV0034	PV0244	PV0259	PV0157
1351KBV	1351KBV_15L	KPN_B4_PHAGE263_M	34521	126905	92385	126905	69.77	high	ST321	KL3	O1_O2v2	KPN	328554	KL3	K3	?*	Good	0.9962		O1/O2v2	O2afg	none	Very high	0.9852		PV026	PV053	PV0057	PV0047	PV0034	PV0038
219KPH	219KPH_10L	KPN_B4_PHAGE264_M	36041	201470	1	36041	69.7	high	ST29	KL30	O1_O2v2	KPN	376128	KL30	K30	-+*	Good	0.9655	KL30_15_wcuG	O1/O2v2	O1ab	?-	Good	0.994	O1/O2v2_08_gmlC,O1/O2v2_09_gmlB	PV001	PV074	PV0092	PV0081	PV0066	PV0112
1350KBVR	1350KBVR_6L	KPN_B4_PHAGE265_M	33280	302768	1	33280	69.69	high	ST5109	KL118	OL13	KPN	349253	KL118	unknown (KL118)	?+	Good	0.9957		OL13	O13	?*	Good	0.95		PV029	PV029	PV1218	PV1184	PV2928	PV4042
1666KBVR	1666KBVR_30S	KPN_B4_PHAGE266_M	10265	39175	28911	39175	69.2	high	ST20	KL24	O1_O2v1	KPN	179936	KL24	K24	-	High	0.9996	KL24_13_wcuG	O1/O2v1	O1ab	none	Very high	0.984		PV005	PV237	PV1219	PV1183	PV2927	PV4043
217KBVR	217KBVR_3XL	KPN_B4_PHAGE267_M	12226	520253	372204	384429	68.87	high	ST29	KL113	O1_O2v2	KPN	992066	KL113	unknown (KL113)	none	Very high	0.9996		O1/O2v2	O1ab	none	Very high	0.988		PV005	PV058	PV0111	PV1182	PV2926	PV4044
1396KBVR	1396KBVR_4L	KPN_B4_PHAGE268_M	26223	346991	1	26223	68.86	high	ST515	KL127	OL13	KPN	334387	KL127	unknown (KL127)	none	Very high	0.9984		OL13	O13	*	High	0.9491		PV003	PV048	PV0060	PV0342	PV0349	PV0661
1532KBV	1532KBV_24M	KPN_B4_PHAGE269_M	29290	65287	35998	65287	68.31	high	ST512	KL107	O1_O2v2	KPN	270640	KL107	unknown (KL107)	none	Very high	1		O1/O2v2	O2afg	none	Very high	0.9837		PV020	PV019	PV0011	PV0005	PV0005	PV0004
1421KBV	1421KBV_21M	KPN_B4_PHAGE270_M	29270	65250	35981	65250	68.26	high	ST5148	KL106	UNK	KPN	308116	KL106	unknown (KL106)	?-+	Good	0.998	KL106_17	OL102	unknown (OL102)	-		0.7384	OL102_01_rfbB,OL102_02_rfbA,OL102_03_rfbD,OL102_04_rfbC,OL102_05_wbbL,OL102_06_rhamnan,OL102_07_wzm,OL102_08_wzt	PV020	PV019	PV0011	PV0005	PV0005	PV0004
1545KBV	1545KBV_24M	KPN_B4_PHAGE271_M	29270	65251	35982	65251	68.26	high	ST512	KL107	O1_O2v2	KPN	270622	KL107	unknown (KL107)	none	Very high	1		O1/O2v2	O2afg	none	Very high	0.9837		PV020	PV019	PV0011	PV0005	PV0005	PV0004
1555KBV	1555KBV_23M	KPN_B4_PHAGE272_M	29176	65278	36103	65278	68.02	high	ST512	KL107	O1_O2v2	KPN	270619	KL107	unknown (KL107)	none	Very high	1		O1/O2v2	O2afg	none	Very high	0.9837		PV020	PV019	PV0011	PV0005	PV0005	PV0004
1667KBV	1667KBV_25M	KPN_B4_PHAGE273_M	29173	65261	36089	65261	68.01	high	ST512	KL107	O1_O2v2	KPN	231155	KL107	unknown (KL107)	none	Very high	1		O1/O2v2	O2afg	none	Very high	0.9837		PV020	PV019	PV0011	PV0005	PV0005	PV0004
1500KBVR	1500KBVR_31S	KPN_B4_PHAGE274_M	33757	33757	1	33757	67.99	high	ST5122	KL24	O1_O2v1	KPN	295671	KL24	K24	-	High	0.9996	KL24_13_wcuG	O1/O2v1	O1ab	none	Very high	0.984		PV173	PV005	PV0003	PV1245	PV2925	PV4055
1703KBV	1703KBV_25M	KPN_B4_PHAGE275_M	29163	62498	33336	62498	67.99	high	ST512	KL107	O1_O2v2	KPN	219934	KL107	unknown (KL107)	none	Very high	1		O1/O2v2	O2afg	none	Very high	0.9837		PV020	PV019	PV0011	PV0005	PV0005	PV0004
1638KBVR	1638KBVR_34S	KPN_B4_PHAGE276_M	30909	30909	1	30909	67.89	high	ST253	KL60	O1_O2v1	KPN	207150	KL60	K60	none	Very high	0.9902		O1/O2v1	O1ab	none	Very high	0.9862		PV017	PV606	PV1322	PV1244	PV2924	PV4046
1658KBV	1658KBV_27S	KPN_B4_PHAGE277_M	37378	37378	1	37378	67.85	high	ST2680	KL117	O1_O2v1	KPN	237078	KL117	unknown (KL117)	none	Very high	0.9983		O1/O2v1	O1ab	none	Very high	0.9813		PV002	PV001	PV0006	PV1243	PV2923	PV4047
1351KBVR	1351KBVR_8L	KPN_B4_PHAGE278_M	38624	318789	1	38624	67.64	high	ST256	KL119	O4	KPN	349212	KL119	unknown (KL119)	none	Very high	0.9996		O4	O4	none	Very high	0.9993		PV002	PV001	PV0123	PV0156	PV0118	PV4048
208KBV	208KBV_7L	KPN_B4_PHAGE279_M	32678	269203	1	32678	67.1	high	ST1107	KL3	O1_O2v2	KPN	801624	KL3	K3	none	Very high	0.9958		O1/O2v2	O1ab	none	Very high	0.9842		PV172	PV615	PV1406	PV1242	PV2922	PV4049
1459KBV	1459KBV_28S	KPN_B4_PHAGE280_M	29734	29734	1	29734	66.83	high	ST512	KL107	O1_O2v2	KPN	295845	KL107	unknown (KL107)	none	Very high	1		O1/O2v2	O2afg	none	Very high	0.9837		PV017	PV026	PV0022	PV0009	PV0007	PV0533
1316KBV	1316KBV_1XL	KPN_B4_PHAGE281_M	26256	716569	1	26256	66.13	high	ST5178	KL42	O4	KPN	336958	KL42	K42	none	Very high	0.9981		O4	O4	none	Very high	0.9994		PV001	PV089	PV0187	PV0564	PV0495	PV0565
1421KBV	1421KBV_3L	KPN_B4_PHAGE282_M	11812	433809	53513	65324	65.41	high	ST5148	KL106	UNK	KPN	308116	KL106	unknown (KL106)	?-+	Good	0.998	KL106_17	OL102	unknown (OL102)	-		0.7384	OL102_01_rfbB,OL102_02_rfbA,OL102_03_rfbD,OL102_04_rfbC,OL102_05_wbbL,OL102_06_rhamnan,OL102_07_wzm,OL102_08_wzt	PV005	PV016	PV0007	PV0001	PV0003	PV0002
1446KBV	1446KBV_4L	KPN_B4_PHAGE283_M	11812	392265	53498	65309	65.41	high	ST5148	KL106	O1_O2v2	KPN	299725	KL106	unknown (KL106)	?-+	Good	0.998	KL106_17	O1/O2v2	O2afg	none	Very high	0.9848		PV005	PV016	PV0007	PV0001	PV0003	PV0002
1459KBV	1459KBV_7L	KPN_B4_PHAGE284_M	11812	297635	53509	65320	65.41	high	ST512	KL107	O1_O2v2	KPN	295845	KL107	unknown (KL107)	none	Very high	1		O1/O2v2	O2afg	none	Very high	0.9837		PV005	PV016	PV0007	PV0001	PV0003	PV0002
1532KBV	1532KBV_6L	KPN_B4_PHAGE285_M	11812	297643	53512	65323	65.41	high	ST512	KL107	O1_O2v2	KPN	270640	KL107	unknown (KL107)	none	Very high	1		O1/O2v2	O2afg	none	Very high	0.9837		PV005	PV016	PV0007	PV0001	PV0003	PV0002
1545KBV	1545KBV_6L	KPN_B4_PHAGE286_M	11812	297622	53507	65318	65.41	high	ST512	KL107	O1_O2v2	KPN	270622	KL107	unknown (KL107)	none	Very high	1		O1/O2v2	O2afg	none	Very high	0.9837		PV005	PV016	PV0007	PV0001	PV0003	PV0002
1555KBV	1555KBV_4L	KPN_B4_PHAGE287_M	11812	345582	53501	65312	65.41	high	ST512	KL107	O1_O2v2	KPN	270619	KL107	unknown (KL107)	none	Very high	1		O1/O2v2	O2afg	none	Very high	0.9837		PV005	PV016	PV0007	PV0001	PV0003	PV0002
1667KBV	1667KBV_5L	KPN_B4_PHAGE288_M	11812	297614	53499	65310	65.41	high	ST512	KL107	O1_O2v2	KPN	231155	KL107	unknown (KL107)	none	Very high	1		O1/O2v2	O2afg	none	Very high	0.9837		PV005	PV016	PV0007	PV0001	PV0003	PV0002
1688KBVR	1688KBVR_3L	KPN_B4_PHAGE289_M	11812	297122	53518	65329	65.41	high	ST512	KL107	O1_O2v2	KPN	153582	KL107	unknown (KL107)	?-	Good	0.9999	KL107_07_wbaP,KL107_09	O1/O2v2	O2afg	?-	Good	0.9836	O1/O2v2_07_kfoC	PV005	PV016	PV0007	PV0001	PV0003	PV0002
1703KBV	1703KBV_5L	KPN_B4_PHAGE290_M	11812	325135	53497	65308	65.41	high	ST512	KL107	O1_O2v2	KPN	219934	KL107	unknown (KL107)	none	Very high	1		O1/O2v2	O2afg	none	Very high	0.9837		PV005	PV016	PV0007	PV0001	PV0003	PV0002
1456KBV	1456KBV_1XL	KPN_B4_PHAGE291_M	11806	619078	156259	168064	65.35	high	ST5141	KL38	O3b	KPN	296497	KL38	K38	none	Very high	0.9971		O3b	O3b	none	Very high	0.993		PV005	PV031	PV0034	PV1241	PV2921	PV4050
1309KBV	1309KBV_4XL	KPN_B4_PHAGE292_M	11795	516716	474281	486075	65.26	high	ST461	KL10	O1_O2v2	KPN	340509	KL10	K10	none	Very high	0.9956		O1/O2v2	O1ab	none	Very high	0.9941		PV005	PV031	PV0034	PV0080	PV2959	PV4051
305KPH	305KPH_8L	KPN_B4_PHAGE293_M	36842	268679	231838	268679	63.13	high	ST20	KL28	O1_O2v2	KPN	317596	KL28	K28	none	Very high	0.9916		O1/O2v2	O1ab	none	Very high	0.9837		PV002	PV001	PV0203	PV0304	PV0298	PV0212
1532KBV	1532KBV_28S	KPN_B4_PHAGE294_M	27987	27987	1	27987	62.91	high	ST512	KL107	O1_O2v2	KPN	270640	KL107	unknown (KL107)	none	Very high	1		O1/O2v2	O2afg	none	Very high	0.9837		PV017	PV026	PV0022	PV0009	PV0007	PV0013
1456KBV	1456KBV_14L	KPN_B4_PHAGE295_M	37125	125425	88301	125425	62.72	high	ST5141	KL38	O3b	KPN	296497	KL38	K38	none	Very high	0.9971		O3b	O3b	none	Very high	0.993		PV002	PV043	PV0383	PV0605	PV2971	PV4052
1466KBV	1466KBV_8L	KPN_B4_PHAGE296_M	36422	282682	246261	282682	62.57	high	ST5143	KL128	O3b	KPN	293089	KL128	unknown (KL128)	-	High	0.9999	KL128_11	O3b	O3b	none	Very high	0.9943		PV002	PV001	PV1407	PV1240	PV2970	PV4053
1667KBV	1667KBV_31S	KPN_B4_PHAGE297_M	27774	27774	1	27774	62.43	high	ST512	KL107	O1_O2v2	KPN	231155	KL107	unknown (KL107)	none	Very high	1		O1/O2v2	O2afg	none	Very high	0.9837		PV017	PV026	PV0022	PV0009	PV0007	PV0013
1545KBV	1545KBV_31S	KPN_B4_PHAGE298_M	27767	27767	1	27767	62.41	high	ST512	KL107	O1_O2v2	KPN	270622	KL107	unknown (KL107)	none	Very high	1		O1/O2v2	O2afg	none	Very high	0.9837		PV017	PV026	PV0022	PV0009	PV0007	PV0013
1688KBVR	1688KBVR_39S	KPN_B4_PHAGE299_M	27715	27715	1	27715	62.29	high	ST512	KL107	O1_O2v2	KPN	153582	KL107	unknown (KL107)	?-	Good	0.9999	KL107_07_wbaP,KL107_09	O1/O2v2	O2afg	?-	Good	0.9836	O1/O2v2_07_kfoC	PV017	PV026	PV0022	PV0009	PV0007	PV0013
1555KBV	1555KBV_30S	KPN_B4_PHAGE300_M	27676	27676	1	27676	62.21	high	ST512	KL107	O1_O2v2	KPN	270619	KL107	unknown (KL107)	none	Very high	1		O1/O2v2	O2afg	none	Very high	0.9837		PV017	PV026	PV0022	PV0009	PV0007	PV0013
1705KBVR	1705KBVR_46S	KPN_B4_PHAGE301_M	27608	27608	1	27608	62.05	high	ST512	KL107	O1_O2v2	KPN	129936	KL107	unknown (KL107)	?-	Good	0.9999	KL107_10	O1/O2v2	O2afg	none	Very high	0.9837		PV017	PV026	PV0022	PV0009	PV0007	PV0013
1387KBV	1387KBV_16L	KPN_B4_PHAGE302_M	31021	125440	94420	125440	62	high	ST321	KL3	O1_O2v2	KPN	317844	KL3	K3	?*	Good	0.9962		O1/O2v2	O2afg	none	Very high	0.9852		PV026	PV053	PV0057	PV0047	PV0034	PV0038
1388KBV	1388KBV_15L	KPN_B4_PHAGE303_M	31016	125443	94428	125443	61.99	high	ST321	KL3	O1_O2v2	KPN	317841	KL3	K3	?*	Good	0.9962		O1/O2v2	O2afg	none	Very high	0.9852		PV026	PV053	PV0057	PV0047	PV0034	PV0038
1352KBVR	1352KBVR_13L	KPN_B4_PHAGE304_M	31012	125432	94421	125432	61.98	high	ST321	KL3	O1_O2v2	KPN	348963	KL3	K3	?*	Good	0.9962		O1/O2v2	O2afg	none	Very high	0.9852		PV026	PV053	PV0057	PV0047	PV0034	PV0038
1316KBV	1316KBV_25S	KPN_B4_PHAGE305_M	23341	23341	1	23341	61.23	high	ST5178	KL42	O4	KPN	336958	KL42	K42	none	Very high	0.9981		O4	O4	none	Very high	0.9994		PV011	PV004	PV0135	PV0207	PV0198	PV4054
1638KBVR	1638KBVR_36S	KPN_B4_PHAGE306_M	27704	29394	1691	29394	60.56	high	ST253	KL60	O1_O2v1	KPN	207150	KL60	K60	none	Very high	0.9902		O1/O2v1	O1ab	none	Very high	0.9862		PV016	PV267	PV1408	PV1239	PV2969	PV4083
1706KBVR	1706KBVR_28M	KPN_B4_PHAGE307_M	27444	65090	37647	65090	60.01	high	ST5174	KL51	O1_O2v2	KPN	129406	KL51	K51	?-	Good	0.9939	KL51_10_wcuF,KL51_14_wcoZ	O1/O2v2	O2afg	none	Very high	0.9845		PV016	PV604	PV1409	PV1238	PV2968	PV4094
1704KBVR	1704KBVR_24M	KPN_B4_PHAGE308_M	36193	84684	48492	84684	59.99	high	ST5174	KL51	O1_O2v2	KPN	130320	KL51	K51	?-	Good	0.994	KL51_10_wcuF,KL51_14_wcoZ	O1/O2v2	O2afg	none	Very high	0.9845		PV002	PV001	PV1410	PV1237	PV2967	PV4095
1466KBV	1466KBV_13L	KPN_B4_PHAGE309_M	29534	187074	157541	187074	59.91	high	ST5143	KL128	O3b	KPN	293089	KL128	unknown (KL128)	-	High	0.9999	KL128_11	O3b	O3b	none	Very high	0.9943		PV024	PV033	PV0023	PV0540	PV0286	PV4096
315KPH	315KPH_12L	KPN_B4_PHAGE310_M	34014	204216	1	34014	59.9	high	ST134	KL25	O5	KPN	303117	KL25	K25	-	High	0.9826	KL25_09_wfeD	O5	O5	*	High	0.9418		PV008	PV020	PV1411	PV1236	PV2966	PV4097
1707KBVR	1707KBVR_50S	KPN_B4_PHAGE311_M	20961	20961	1	20961	59.49	high	ST45	KL24	UNK	KPN	125476	KL24	K24	?	Good	0.9901		O1/O2v1	unknown (O2a)	?-		0.9875	O1/O2v1_01_wzm,O1/O2v1_02_wzt,O1/O2v1_03_wbbM,O1/O2v1_04_glf,O1/O2v1_05_wbbN,O1/O2v1_06_wbbO	PV028	PV028	PV0141	PV1235	PV2965	PV4098
1774KBV	1774KBV_29M	KPN_B4_PHAGE312_M	63590	63590	1	63590	57.73	high	ST240	KL61	O1_O2v1	KPN	150879	KL61	K61	?-	Good	0.9657	KL61_12_wcqZ	O1/O2v1	O2a	?-	Good	0.986	O1/O2v1_06_wbbO	PV012	PV013	PV0004	PV0054	PV0128	PV0129
1705KBVR	1705KBVR_63S	KPN_B4_PHAGE313_S	8863	17308	1	8863	57.47	high	ST512	KL107	O1_O2v2	KPN	129936	KL107	unknown (KL107)	?-	Good	0.9999	KL107_10	O1/O2v2	O2afg	none	Very high	0.9837		PV015	PV021	PV0015	PV0004	PV0002	PV0001
1705KBVR	1705KBVR_27M	KPN_B4_PHAGE314_S	8850	62169	1	8850	57.36	high	ST512	KL107	O1_O2v2	KPN	129936	KL107	unknown (KL107)	?-	Good	0.9999	KL107_10	O1/O2v2	O2afg	none	Very high	0.9837		PV005	PV016	PV0007	PV0001	PV0003	PV0002
1326KBV	1326KBV_23S	KPN_B4_PHAGE315_M	26109	26109	1	26109	56.98	high	ST290	KL21	O1_O2v1	KPN	335256	KL21	K21	*	Very high	0.9857		O1/O2v1	O1ab	none	Very high	0.9811		PV014	PV603	PV1412	PV1234	PV2964	PV4099
1336KBV	1336KBV_30S	KPN_B4_PHAGE316_M	25293	25293	1	25293	56.92	high	ST514	KL35	O1_O2v1	KPN	332610	KL35	K35	none	Very high	0.9933		O1/O2v1	O1ab	none	Very high	0.9806		PV016	PV123	PV0154	PV0173	PV0160	PV0332
1774KBV	1774KBV_56S	KPN_B4_PHAGE317_M	19413	19413	1	19413	56.78	high	ST240	KL61	O1_O2v1	KPN	150879	KL61	K61	?-	Good	0.9657	KL61_12_wcqZ	O1/O2v1	O2a	?-	Good	0.986	O1/O2v1_06_wbbO	PV011	PV004	PV0045	PV0069	PV0149	PV0171
216KPH	216KPH_20S	KPN_B4_PHAGE318_M	30537	30537	1	30537	55.82	high	ST3048	KL30	O1_O2v1	KPN	376149	KL30	K30	none	Very high	0.9917		O1/O2v1	O1ab	none	Very high	0.9824		PV002	PV001	PV0326	PV0417	PV2963	PV4100
1326KBVR	1326KBVR_25S	KPN_B4_PHAGE319_M	26338	41613	1	26338	55.7	high	ST35	KL22	O1_O2v1	KPN	353742	KL22	K22	none	Very high	0.9949		O1/O2v1	O1ab	none	Very high	0.981		PV001	PV299	PV0540	PV0689	PV0663	PV0588
1666KBVR	1666KBVR_38S	KPN_B4_PHAGE320_M	23271	23271	1	23271	55.62	high	ST20	KL24	O1_O2v1	KPN	179936	KL24	K24	-	High	0.9996	KL24_13_wcuG	O1/O2v1	O1ab	none	Very high	0.984		PV033	PV050	PV0316	PV1233	PV2962	PV4101
1555KBV	1555KBV_29S	KPN_B4_PHAGE321_M	30279	30279	1	30279	54.91	high	ST512	KL107	O1_O2v2	KPN	270619	KL107	unknown (KL107)	none	Very high	1		O1/O2v2	O2afg	none	Very high	0.9837		PV002	PV001	PV1413	PV1232	PV2961	PV4112
1754KBV	1754KBV_8L	KPN_B4_PHAGE322_M	25019	206001	180983	206001	54.34	high	ST1486	KL38	O3b	KPN	185284	KL38	K38	none	Very high	0.9968		O3b	O3b	none	Very high	0.9914		PV016	PV036	PV0289	PV1231	PV2960	PV4103
305KPH	305KPH_2XL	KPN_B4_PHAGE323_M	26516	685012	658497	685012	52.75	high	ST20	KL28	O1_O2v2	KPN	317596	KL28	K28	none	Very high	0.9916		O1/O2v2	O1ab	none	Very high	0.9837		PV026	PV076	PV0087	PV0091	PV0086	PV4104
1774KBV	1774KBV_54S	KPN_B4_PHAGE324_M	19687	19687	1	19687	51.88	high	ST240	KL61	O1_O2v1	KPN	150879	KL61	K61	?-	Good	0.9657	KL61_12_wcqZ	O1/O2v1	O2a	?-	Good	0.986	O1/O2v1_06_wbbO	PV001	PV072	PV0045	PV0086	PV0100	PV4105
1326KBVR	1326KBVR_4XL	KPN_B4_PHAGE495_M	34625	501422	326719	361343	100	medium	ST35	KL22	O1_O2v1	KPN	353742	KL22	K22	none	Very high	0.9949		O1/O2v1	O1ab	none	Very high	0.981		PV021	PV010	PV0021	PV0688	PV0665	PV0629
1350KBVR	1350KBVR_3XL	KPN_B4_PHAGE496_M	52412	667582	37979	90390	100	medium	ST5109	KL118	OL13	KPN	349253	KL118	unknown (KL118)	?+	Good	0.9957		OL13	O13	?*	Good	0.95		PV002	PV001	PV0026	PV0122	PV2972	PV4106
1352KBVR	1352KBVR_1XL	KPN_B4_PHAGE497_M	53921	1053601	854906	908826	100	medium	ST321	KL3	O1_O2v2	KPN	348963	KL3	K3	?*	Good	0.9962		O1/O2v2	O2afg	none	Very high	0.9852		PV019	PV023	PV0024	PV0044	PV0030	PV0034
1371KBV	1371KBV_19L	KPN_B4_PHAGE498_M	45805	100630	22393	68197	100	medium	ST45	KL24	O1_O2v1	KPN	322694	KL24	K24	none	Very high	0.9901		O1/O2v1	O2a	none	Very high	0.9876		PV024	PV033	PV0023	PV0025	PV0022	PV0025
1666KBVR	1666KBVR_26M	KPN_B4_PHAGE499_M	42239	58216	15978	58216	100	medium	ST20	KL24	O1_O2v1	KPN	179936	KL24	K24	-	High	0.9996	KL24_13_wcuG	O1/O2v1	O1ab	none	Very high	0.984		PV001	PV005	PV0003	PV0510	PV0688	PV0510
1754KBV	1754KBV_12L	KPN_B4_PHAGE500_M	16257	185284	35817	52073	100	medium	ST1486	KL38	O3b	KPN	185284	KL38	K38	none	Very high	0.9968		O3b	O3b	none	Very high	0.9914		PV049	PV090	PV0100	PV0120	PV0099	PV0063
260KBV	260KBV_2XL	KPN_B4_PHAGE501_M	43279	1051588	749634	792912	100	medium	ST76	KL10	O3_O3a	KPN	763164	KL10	K10	none	Very high	0.9673		O3/O3a	O3/O3a	+	Good	0.9789		PV003	PV007	PV0013	PV0808	PV0602	PV0502
1339KBV	1339KBV_3L	KPN_B4_PHAGE502_M	47903	376890	123445	171347	96.17	medium	ST36	KL27	O1_O2v2	KPN	331786	KL27	K27	none	Very high	0.9998		O1/O2v2	O2afg	none	Very high	0.9843		PV035	PV602	PV1424	PV1230	PV2958	PV4107
1754KBV	1754KBV_31S	KPN_B4_PHAGE503_M	31530	49788	18259	49788	88.16	medium	ST1486	KL38	O3b	KPN	185284	KL38	K38	none	Very high	0.9968		O3b	O3b	none	Very high	0.9914		PV021	PV010	PV0021	PV1156	PV2957	PV4108
1326KBV	1326KBV_12L	KPN_B4_PHAGE504_M	34431	204827	170397	204827	72.25	medium	ST290	KL21	O1_O2v1	KPN	335256	KL21	K21	*	Very high	0.9857		O1/O2v1	O1ab	none	Very high	0.9811		PV029	PV029	PV1415	PV1155	PV2956	PV4109
298KPH	298KPH_3L	KPN_B4_PHAGE505_M	33909	424941	169461	203369	64.93	medium	ST3072	KL39	O1_O2v1	KPN	321165	KL39	K39	none	Very high	0.9926		O1/O2v1	O2a	none	Very high	0.9872		PV038	PV316	PV0503	PV0625	PV0770	PV0402
1598KBVR	1598KBVR_1XL	KPN_B4_PHAGE506_M	21832	1099968	1078137	1099968	54.78	medium	ST461	KL136	O1_O2v2	KPN	228762	KL136	unknown (KL136)	none	Very high	0.9998		O1/O2v2	O1ab	none	Very high	0.9851		PV021	PV601	PV1416	PV1154	PV2955	PV4110
1598KBVR	1598KBVR_34S	KPN_B4_PHAGE507_M	19534	21058	1525	21058	52.35	medium	ST461	KL136	O1_O2v2	KPN	228762	KL136	unknown (KL136)	none	Very high	0.9998		O1/O2v2	O1ab	none	Very high	0.9851		PV021	PV010	PV0422	PV0942	PV0617	PV4111
1431KBV	1431KBV_6L	KPN_B4_PHAGE542_M	48859	305430	7938	56796	86.49	low	ST5099	KL128	O3b	KPN	305430	KL128	unknown (KL128)	*	Very high	0.9918		O3b	O3b	none	Very high	0.9915		PV023	PV084	PV0195	PV0730	PV0870	PV0686
1431KBV	1431KBV_6L	KPN_B4_PHAGE543_M	19541	305430	116123	135663	86.49	low	ST5099	KL128	O3b	KPN	305430	KL128	unknown (KL128)	*	Very high	0.9918		O3b	O3b	none	Very high	0.9915		PV171	PV613	PV1417	PV1153	PV2954	PV4102
1469KBV	1469KBV_12L	KPN_B4_PHAGE544_M	70187	220073	6930	77116	80.36	low	ST3068	KL119	O4	KPN	292174	KL119	unknown (KL119)	none	Very high	0.9998		O4	O4	none	Very high	0.9999		PV030	PV034	PV0028	PV0016	PV0009	PV0008
1555KBV	1555KBV_4L	KPN_B4_PHAGE545_M	56967	345582	279222	336188	76.76	low	ST512	KL107	O1_O2v2	KPN	270619	KL107	unknown (KL107)	none	Very high	1		O1/O2v2	O2afg	none	Very high	0.9837		PV080	PV250	PV0340	PV0545	PV0374	PV4075
162KBV	162KBV_2XL	KPN_B4_PHAGE546_M	39254	948077	545374	584627	74.94	low	ST392	KL27	O4	KPN	915858	KL27	K27	none	Very high	0.9928		O4	O4	none	Very high	0.9971		PV009	PV006	PV0012	PV0022	PV0024	PV4076
240KBV	240KBV_3XL	KPN_B4_PHAGE547_M	39254	772380	544434	583687	74.94	low	ST273	KL74	O3b	KPN	772380	KL74	K74	?	Good	0.9891		O3b	O3b	*	High	0.9171		PV009	PV006	PV0012	PV0022	PV0024	PV4077
288KPH	288KPH_17M	KPN_B4_PHAGE548_M	38215	93944	1	38215	56.3	low	ST3074	KL13	O3b	KPN	328089	KL13	K13	none	Very high	0.9877		O3b	O3b	none	Very high	0.9905		PV020	PV019	PV0011	PV0005	PV0090	PV4078
1260KBVR	1260KBVR_2XL	KPN_B16_PHAGE001_M	53094	902523	261438	314531	100	high	ST5186	KL102	O1_O2v2	KPN	368130	KL102	unknown (KL102)	none	Very high	0.9927		O1/O2v2	O2afg	none	Very high	0.9845		PV035	PV134	PV0176	PV0206	PV0206	PV2494
1261KBV	1261KBV_1XL	KPN_B16_PHAGE002_M	42843	836560	736871	779713	100	high	ST1527	KL55	O1_O2v1	KPN	350441	KL55	K55	*	Very high	0.9623		O1/O2v1	O1ab	none	Very high	0.984		PV028	PV028	PV0054	PV0552	PV0506	PV0610
1261KBV	1261KBV_9L	KPN_B16_PHAGE003_M	53968	265153	211186	265153	100	high	ST1527	KL55	O1_O2v1	KPN	350441	KL55	K55	*	Very high	0.9623		O1/O2v1	O1ab	none	Very high	0.984		PV004	PV003	PV0001	PV0013	PV0074	PV2493
1266KBV	1266KBV_1XL	KPN_B16_PHAGE004_M	43729	958841	63939	107667	100	high	ST25	KL2	O1_O2v2	KPN	349434	KL2	K2	none	Very high	0.9841		O1/O2v2	O1ab	?	Good	0.9921		PV011	PV004	PV0143	PV0222	PV0327	PV0573
127KPH	127KPH_3XL	KPN_B16_PHAGE005_M	52441	583464	284415	336855	100	high	ST2415	KL131	O4	KPN	583464	KL131	unknown (KL131)	none	Very high	1		O4	O4	none	Very high	0.9972		PV004	PV003	PV0001	PV0003	PV0042	PV2492
127KPH	127KPH_3XL	KPN_B16_PHAGE006_M	57223	583464	482121	539343	100	high	ST2415	KL131	O4	KPN	583464	KL131	unknown (KL131)	none	Very high	1		O4	O4	none	Very high	0.9972		PV002	PV001	PV0312	PV2107	PV1695	PV2491
127KPH	127KPH_4XL	KPN_B16_PHAGE007_M	39446	582920	543475	582920	100	high	ST2415	KL131	O4	KPN	583464	KL131	unknown (KL131)	none	Very high	1		O4	O4	none	Very high	0.9972		PV003	PV009	PV0735	PV2106	PV1694	PV2490
1282KBV	1282KBV_8L	KPN_B16_PHAGE008_M	63840	252510	1	63840	100	high	ST14	KL16	O1_O2v1	KPN	346090	KL16	K16	none	Very high	0.9942		O1/O2v1	O1ab	none	Very high	0.9855		PV009	PV014	PV0005	PV0687	PV0684	PV0574
1287KBV	1287KBV_2XL	KPN_B16_PHAGE009_M	54918	566432	316645	371562	100	high	ST2239	KL51	O12	KPN	345836	KL51	K51	-	High	0.9894	KL51_14_wcoZ	O12	O12	none	Very high	0.9804		PV019	PV023	PV0736	PV2105	PV1693	PV2488
1292KBV	1292KBV_1XL	KPN_B16_PHAGE010_S	8748	918045	65696	74443	100	high	ST3068	KL119	O4	KPN	345481	KL119	unknown (KL119)	none	Very high	0.9998		O4	O4	none	Very high	0.9999		PV030	PV034	PV0028	PV0686	PV1692	PV2487
1292KBV	1292KBV_1XL	KPN_B16_PHAGE011_M	48301	918045	100062	148362	100	high	ST3068	KL119	O4	KPN	345481	KL119	unknown (KL119)	none	Very high	0.9998		O4	O4	none	Very high	0.9999		PV016	PV036	PV0409	PV2099	PV1691	PV2486
1292KBV	1292KBV_6L	KPN_B16_PHAGE012_M	41310	345481	41977	83286	100	high	ST3068	KL119	O4	KPN	345481	KL119	unknown (KL119)	none	Very high	0.9998		O4	O4	none	Very high	0.9999		PV007	PV015	PV0017	PV0053	PV0043	PV0032
1293KBVR	1293KBVR_12L	KPN_B16_PHAGE013_M	39474	203293	27729	67202	100	high	ST15	KL112	O1_O2v1	KPN	362781	KL112	unknown (KL112)	none	Very high	0.9865		O1/O2v1	O1ab	none	Very high	0.9852		PV003	PV009	PV0025	PV0090	PV0113	PV0105
1293KBVR	1293KBVR_2XL	KPN_B16_PHAGE014_M	43380	628665	192925	236304	100	high	ST15	KL112	O1_O2v1	KPN	362781	KL112	unknown (KL112)	none	Very high	0.9865		O1/O2v1	O1ab	none	Very high	0.9852		PV006	PV002	PV0002	PV0010	PV0056	PV0081
1295KBV	1295KBV_5L	KPN_B16_PHAGE015_M	37485	373994	131816	169300	100	high	ST3068	KL119	O4	KPN	344854	KL119	unknown (KL119)	none	Very high	0.9998		O4	O4	none	Very high	0.9999		PV009	PV006	PV0012	PV0071	PV0079	PV0049
1295KBV	1295KBV_6L	KPN_B16_PHAGE016_M	41287	372683	262196	303482	100	high	ST3068	KL119	O4	KPN	344854	KL119	unknown (KL119)	none	Very high	0.9998		O4	O4	none	Very high	0.9999		PV007	PV015	PV0017	PV0053	PV0043	PV0032
1298KBV	1298KBV_10L	KPN_B16_PHAGE017_M	37418	221650	26087	63504	100	high	ST221	KL167	OL13	KPN	344451	KL167	unknown (KL167)	?	Good	0.9998		OL13	O13	*	High	0.9494		PV009	PV073	PV0089	PV0115	PV0095	PV0374
1298KBV	1298KBV_4XL	KPN_B16_PHAGE018_M	61217	532176	48221	109437	100	high	ST221	KL167	OL13	KPN	344451	KL167	unknown (KL167)	?	Good	0.9998		OL13	O13	*	High	0.9494		PV002	PV017	PV0027	PV0125	PV0108	PV0074
129KBV	129KBV_1XL	KPN_B16_PHAGE019_M	37048	2075483	1847633	1884680	100	high	ST22	KL147	O1_O2v2	KPN	988032	KL147	unknown (KL147)	none	Perfect	1		O1/O2v2	O2afg	none	Very high	0.9842		PV003	PV014	PV0005	PV0100	PV0886	PV0725
129KBV	129KBV_7L	KPN_B16_PHAGE020_M	36606	126159	37766	74371	100	high	ST22	KL147	O1_O2v2	KPN	988032	KL147	unknown (KL147)	none	Perfect	1		O1/O2v2	O2afg	none	Very high	0.9842		PV036	PV061	PV0408	PV0828	PV0888	PV0672
129KBV	129KBV_8L	KPN_B16_PHAGE021_L	113712	113712	1	113712	100	high	ST22	KL147	O1_O2v2	KPN	988032	KL147	unknown (KL147)	none	Perfect	1		O1/O2v2	O2afg	none	Very high	0.9842		PV012	PV013	PV0004	PV0333	PV0343	PV0726
1300KBVR	1300KBVR_17M	KPN_B16_PHAGE022_M	52271	52271	1	52271	100	high	ST17	KL38	O3b	KPN	360940	KL38	K38	none	Very high	0.9965		O3b	O3b	none	Very high	0.9913		PV022	PV022	PV0014	PV0024	PV0046	PV2528
1301KBVR	1301KBVR_4XL	KPN_B16_PHAGE023_M	48949	512441	439262	488210	100	high	ST5098	KL139	O3b	KPN	360556	KL139	unknown (KL139)	none	Very high	0.9842		O3b	O3b	none	Very high	0.9974		PV003	PV009	PV0253	PV0341	PV0371	PV0180
1301KBVR	1301KBVR_7L	KPN_B16_PHAGE024_M	50347	329643	1	50347	100	high	ST5098	KL139	O3b	KPN	360556	KL139	unknown (KL139)	none	Very high	0.9842		O3b	O3b	none	Very high	0.9974		PV031	PV185	PV0261	PV0340	PV0333	PV0179
1302KBVR	1302KBVR_4L	KPN_B16_PHAGE025_M	63830	436283	244496	308325	100	high	ST528	KL27	O1_O2v2	KPN	360457	KL27	K27	none	Very high	0.9958		O1/O2v2	O2afg	none	Very high	0.9845		PV007	PV024	PV0016	PV0032	PV0175	PV2542
1302KBV	1302KBV_4L	KPN_B16_PHAGE026_M	39408	420155	95414	134821	100	high	ST307	KL102	O1_O2v2	KPN	342766	KL102	unknown (KL102)	-	High	0.9923	KL102_13	O1/O2v2	O2afg	none	Very high	0.9845		PV007	PV015	PV0042	PV0037	PV0028	PV0021
1305KBV	1305KBV_19M	KPN_B16_PHAGE027_M	67030	72443	1	67030	100	high	ST307	KL102	O1_O2v2	KPN	342125	KL102	unknown (KL102)	none	Very high	0.9927		O1/O2v2	O2afg	none	Very high	0.9845		PV001	PV005	PV0003	PV0002	PV0001	PV2541
1305KBV	1305KBV_5L	KPN_B16_PHAGE028_M	38226	342125	111263	149488	100	high	ST307	KL102	O1_O2v2	KPN	342125	KL102	unknown (KL102)	none	Very high	0.9927		O1/O2v2	O2afg	none	Very high	0.9845		PV003	PV014	PV0005	PV0188	PV0233	PV0145
1305KBV	1305KBV_6L	KPN_B16_PHAGE029_M	48478	303526	1	48478	100	high	ST307	KL102	O1_O2v2	KPN	342125	KL102	unknown (KL102)	none	Very high	0.9927		O1/O2v2	O2afg	none	Very high	0.9845		PV035	PV064	PV0064	PV0056	PV0052	PV0037
1310KBV	1310KBV_10L	KPN_B16_PHAGE030_M	41169	276178	134141	175309	100	high	ST307	KL102	O1_O2v2	KPN	339649	KL102	unknown (KL102)	none	Very high	0.9927		O1/O2v2	O2afg	none	Very high	0.9845		PV003	PV007	PV0008	PV0314	PV0270	PV0174
1310KBV	1310KBV_1XL	KPN_B16_PHAGE031_M	50844	900261	148840	199683	100	high	ST307	KL102	O1_O2v2	KPN	339649	KL102	unknown (KL102)	none	Very high	0.9927		O1/O2v2	O2afg	none	Very high	0.9845		PV053	PV049	PV0281	PV0313	PV0269	PV0175
1310KBV	1310KBV_5L	KPN_B16_PHAGE032_M	54739	375944	296801	351539	100	high	ST307	KL102	O1_O2v2	KPN	339649	KL102	unknown (KL102)	none	Very high	0.9927		O1/O2v2	O2afg	none	Very high	0.9845		PV001	PV005	PV0003	PV0002	PV0001	PV0005
1320KBV	1320KBV_1XL	KPN_B16_PHAGE033_M	50844	837781	196899	247742	100	high	ST5186	KL102	O1_O2v2	KPN	336402	KL102	unknown (KL102)	none	Very high	0.9927		O1/O2v2	O2afg	-	High	0.9845	O1/O2v2_03_wbbM	PV035	PV134	PV0176	PV0206	PV0206	PV2540
1329KBVR	1329KBVR_6L	KPN_B16_PHAGE034_M	48050	345420	1	48050	100	high	ST392	KL27	O4	KPN	352632	KL27	K27	none	Very high	0.9928		O4	O4	none	Very high	0.9971		PV014	PV052	PV0050	PV0040	PV0027	PV2539
132KPH	132KPH_2XL	KPN_B16_PHAGE035_M	54488	813496	401706	456193	100	high	ST857	KL13	O3b	KPN	545707	KL13	K13	none	Very high	0.9877		O3b	O3b	-	High	0.991	O3b_08_wbdC	PV052	PV225	PV0295	PV2098	PV1690	PV2538
132KPH	132KPH_2XL	KPN_B16_PHAGE036_M	49018	813496	681563	730580	100	high	ST857	KL13	O3b	KPN	545707	KL13	K13	none	Very high	0.9877		O3b	O3b	-	High	0.991	O3b_08_wbdC	PV010	PV040	PV0738	PV2097	PV1689	PV2537
132KPH	132KPH_3XL	KPN_B16_PHAGE037_M	58065	597474	159618	217682	100	high	ST857	KL13	O3b	KPN	545707	KL13	K13	none	Very high	0.9877		O3b	O3b	-	High	0.991	O3b_08_wbdC	PV002	PV145	PV0343	PV2096	PV1697	PV2536
1330KBV	1330KBV_11L	KPN_B16_PHAGE038_M	58926	261198	154109	213034	100	high	ST321	KL3	O1_O2v2	KPN	334153	KL3	K3	?*	Good	0.9962		O1/O2v2	O2afg	none	Very high	0.9852		PV001	PV011	PV0059	PV0042	PV0031	PV0029
1330KBV	1330KBV_1XL	KPN_B16_PHAGE039_M	41475	743452	328416	369890	100	high	ST321	KL3	O1_O2v2	KPN	334153	KL3	K3	?*	Good	0.9962		O1/O2v2	O2afg	none	Very high	0.9852		PV028	PV028	PV0058	PV0046	PV0033	PV2535
1330KBV	1330KBV_2XL	KPN_B16_PHAGE040_M	48671	513508	377123	425793	100	high	ST321	KL3	O1_O2v2	KPN	334153	KL3	K3	?*	Good	0.9962		O1/O2v2	O2afg	none	Very high	0.9852		PV010	PV012	PV0051	PV0043	PV0032	PV0023
1331KBVR	1331KBVR_2XL	KPN_B16_PHAGE041_M	37351	648247	65290	102640	100	high	ST4427	KL122	O1_O2v2	KPN	352071	KL122	unknown (KL122)	none	Very high	0.9993		O1/O2v2	O2afg	none	Very high	0.9851		PV007	PV015	PV0017	PV0289	PV0227	PV0593
1331KBVR	1331KBVR_3L	KPN_B16_PHAGE042_M	52928	409660	79484	132411	100	high	ST4427	KL122	O1_O2v2	KPN	352071	KL122	unknown (KL122)	none	Very high	0.9993		O1/O2v2	O2afg	none	Very high	0.9851		PV047	PV127	PV0748	PV2095	PV1687	PV2534
1331KBVR	1331KBVR_4L	KPN_B16_PHAGE043_M	40147	397638	333243	373389	100	high	ST4427	KL122	O1_O2v2	KPN	352071	KL122	unknown (KL122)	none	Very high	0.9993		O1/O2v2	O2afg	none	Very high	0.9851		PV003	PV037	PV0036	PV0212	PV0543	PV2533
1334KBVR	1334KBVR_3L	KPN_B16_PHAGE044_M	21670	490672	137400	159069	100	high	ST22	KL147	O1_O2v2	KPN	351774	KL147	unknown (KL147)	none	Perfect	1		O1/O2v2	O2afg	none	Very high	0.9842		PV005	PV058	PV0483	PV0684	PV0687	PV0575
133KBV	133KBV_7L	KPN_B16_PHAGE045_L	106994	106994	1	106994	100	high	ST200	KL27	O3b	KPN	984134	KL27	K27	none	Very high	0.9904		O3b	O3b	none	Very high	0.9932		PV012	PV013	PV0004	PV0186	PV1686	PV2532
1340KBV	1340KBV_4L	KPN_B16_PHAGE046_M	51046	366505	315460	366505	100	high	ST1623	KL18	O1_O2v1	KPN	331670	KL18	K18	none	Perfect	1		O1/O2v1	O1ab	none	Very high	0.9878		PV047	PV402	PV0740	PV2094	PV1685	PV2531
1340KBV	1340KBV_5L	KPN_B16_PHAGE047_M	16780	337315	1	16780	100	high	ST1623	KL18	O1_O2v1	KPN	331670	KL18	K18	none	Perfect	1		O1/O2v1	O1ab	none	Very high	0.9878		PV005	PV025	PV0389	PV2109	PV1684	PV2530
1341KBVR	1341KBVR_5L	KPN_B16_PHAGE048_M	45078	460117	367915	412992	100	high	ST35	KL22	O1_O2v1	KPN	350138	KL22	K22	none	Very high	0.9949		O1/O2v1	O1ab	none	Very high	0.9811		PV013	PV027	PV0035	PV0354	PV0331	PV0747
1342KBV	1342KBV_2XL	KPN_B16_PHAGE049_M	40658	586383	281232	321889	100	high	ST881	KL2	O1_O2v2	KPN	330433	KL2	K2	none	Very high	0.9841		O1/O2v2	O1ab	none	Very high	0.9898		PV003	PV048	PV0060	PV0134	PV0109	PV0124
1342KBV	1342KBV_5L	KPN_B16_PHAGE050_M	53709	330433	1	53709	100	high	ST881	KL2	O1_O2v2	KPN	330433	KL2	K2	none	Very high	0.9841		O1/O2v2	O1ab	none	Very high	0.9898		PV019	PV177	PV0254	PV0378	PV0273	PV0193
1347KBV	1347KBV_15L	KPN_B16_PHAGE051_M	43593	126432	82840	126432	100	high	ST307	KL102	O1_O2v2	KPN	330124	KL102	unknown (KL102)	-	High	0.9927	KL102_13	O1/O2v2	O2afg	none	Very high	0.9845		PV001	PV005	PV0003	PV0002	PV0001	PV0431
134KBV	134KBV_8L	KPN_B16_PHAGE052_M	56537	274113	46182	102718	100	high	ST3049	KL55	O3_O3a	KPN	983927	KL55	K55	*	Very high	0.9625		O3/O3a	O3/O3a	none	Very high	0.9851		PV002	PV001	PV0369	PV2090	PV1683	PV2529
1352KBV	1352KBV_1XL	KPN_B16_PHAGE053_M	41475	744933	328424	369898	100	high	ST321	KL3	O1_O2v2	KPN	328447	KL3	K3	?*	Good	0.9962		O1/O2v2	O2afg	none	Very high	0.9852		PV028	PV028	PV0058	PV0046	PV0033	PV2543
1352KBV	1352KBV_2XL	KPN_B16_PHAGE054_M	48671	509264	83474	132144	100	high	ST321	KL3	O1_O2v2	KPN	328447	KL3	K3	?*	Good	0.9962		O1/O2v2	O2afg	none	Very high	0.9852		PV010	PV012	PV0051	PV0043	PV0032	PV0023
1352KBV	1352KBV_8L	KPN_B16_PHAGE055_M	58980	320795	17667	76646	100	high	ST321	KL3	O1_O2v2	KPN	328447	KL3	K3	?*	Good	0.9962		O1/O2v2	O2afg	none	Very high	0.9852		PV004	PV003	PV0001	PV0007	PV0020	PV0095
1352KBV	1352KBV_8L	KPN_B16_PHAGE056_M	58926	320795	214428	273353	100	high	ST321	KL3	O1_O2v2	KPN	328447	KL3	K3	?*	Good	0.9962		O1/O2v2	O2afg	none	Very high	0.9852		PV001	PV011	PV0059	PV0042	PV0031	PV0029
1357KBV	1357KBV_11L	KPN_B16_PHAGE057_M	58926	261067	154115	213040	100	high	ST321	KL3	O1_O2v2	KPN	327533	KL3	K3	?*	Good	0.9962		O1/O2v2	O2afg	none	Very high	0.9852		PV001	PV011	PV0059	PV0042	PV0031	PV0029
1357KBV	1357KBV_1XL	KPN_B16_PHAGE058_M	41475	744927	328418	369892	100	high	ST321	KL3	O1_O2v2	KPN	327533	KL3	K3	?*	Good	0.9962		O1/O2v2	O2afg	none	Very high	0.9852		PV028	PV028	PV0058	PV0046	PV0033	PV2527
1357KBV	1357KBV_2XL	KPN_B16_PHAGE059_M	48671	515608	377126	425796	100	high	ST321	KL3	O1_O2v2	KPN	327533	KL3	K3	?*	Good	0.9962		O1/O2v2	O2afg	none	Very high	0.9852		PV010	PV012	PV0051	PV0043	PV0032	PV0023
1358KBV	1358KBV_12L	KPN_B16_PHAGE060_M	58926	261187	154119	213044	100	high	ST321	KL3	O1_O2v2	KPN	327533	KL3	K3	?*	Good	0.9962		O1/O2v2	O2afg	none	Very high	0.9852		PV001	PV011	PV0059	PV0042	PV0031	PV0029
1358KBV	1358KBV_1XL	KPN_B16_PHAGE061_M	41475	666030	240557	282031	100	high	ST321	KL3	O1_O2v2	KPN	327533	KL3	K3	?*	Good	0.9962		O1/O2v2	O2afg	none	Very high	0.9852		PV028	PV028	PV0058	PV0046	PV0033	PV2526
1358KBV	1358KBV_3XL	KPN_B16_PHAGE062_M	48671	509268	377123	425793	100	high	ST321	KL3	O1_O2v2	KPN	327533	KL3	K3	?*	Good	0.9962		O1/O2v2	O2afg	none	Very high	0.9852		PV010	PV012	PV0051	PV0043	PV0032	PV0023
1362KBV	1362KBV_5L	KPN_B16_PHAGE063_M	52570	376040	296808	349377	100	high	ST307	KL102	O1_O2v2	KPN	326113	KL102	unknown (KL102)	none	Very high	0.9927		O1/O2v2	O2afg	none	Very high	0.9845		PV001	PV005	PV0003	PV0002	PV0001	PV0010
1362KBV	1362KBV_8L	KPN_B16_PHAGE064_M	48518	300550	1	48518	100	high	ST307	KL102	O1_O2v2	KPN	326113	KL102	unknown (KL102)	none	Very high	0.9927		O1/O2v2	O2afg	none	Very high	0.9845		PV035	PV064	PV0064	PV0056	PV0052	PV0037
1369KBVR	1369KBVR_4L	KPN_B16_PHAGE065_M	36384	373987	132909	169292	100	high	ST3068	KL119	O4	KPN	344406	KL119	unknown (KL119)	none	Very high	0.9998		O4	O4	none	Very high	0.9999		PV009	PV006	PV0012	PV0071	PV0079	PV0049
1369KBVR	1369KBVR_5L	KPN_B16_PHAGE066_M	40504	372715	70021	110524	100	high	ST3068	KL119	O4	KPN	344406	KL119	unknown (KL119)	none	Very high	0.9998		O4	O4	none	Very high	0.9999		PV007	PV015	PV0017	PV0053	PV0043	PV0032
136KBV	136KBV_1XL	KPN_B16_PHAGE067_M	41625	1917204	39956	81580	100	high	ST200	KL139	O3b	KPN	980269	KL139	unknown (KL139)	none	Very high	0.9844		O3b	O3b	none	Very high	0.9977		PV006	PV002	PV0002	PV0064	PV1682	PV2525
1372KBV	1372KBV_3L	KPN_B16_PHAGE068_L	90365	448914	237221	327585	100	high	ST45	UNK	O1_O2v1	KPN	322408	KL24	unknown (K24)	?-		0.988	KL24_04_wza,KL24_06_wzc,KL24_07_wcuD,KL24_08_wcuC,KL24_09_wcuV,KL24_10_wbaZ	O1/O2v1	O2a	none	Very high	0.9875		PV018	PV011	PV0010	PV0021	PV0013	PV0576
1372KBV	1372KBV_3L	KPN_B16_PHAGE069_M	47238	448914	85224	132461	100	high	ST45	UNK	O1_O2v1	KPN	322408	KL24	unknown (K24)	?-		0.988	KL24_04_wza,KL24_06_wzc,KL24_07_wcuD,KL24_08_wcuC,KL24_09_wcuV,KL24_10_wbaZ	O1/O2v1	O2a	none	Very high	0.9875		PV010	PV040	PV0052	PV0048	PV0038	PV0026
1374KBVR	1374KBVR_3XL	KPN_B16_PHAGE070_M	54739	555191	271499	326237	100	high	ST307	KL102	O1_O2v2	KPN	342060	KL102	unknown (KL102)	none	Very high	0.9927		O1/O2v2	O2afg	none	Very high	0.9845		PV001	PV005	PV0003	PV0002	PV0001	PV0005
1374KBVR	1374KBVR_4L	KPN_B16_PHAGE071_M	39408	423422	98615	138022	100	high	ST307	KL102	O1_O2v2	KPN	342060	KL102	unknown (KL102)	none	Very high	0.9927		O1/O2v2	O2afg	none	Very high	0.9845		PV007	PV015	PV0042	PV0037	PV0028	PV0021
1376KBVR	1376KBVR_10L	KPN_B16_PHAGE072_M	47178	261625	85156	132333	100	high	ST3068	KL119	O4	KPN	341541	KL119	unknown (KL119)	none	Very high	0.9998		O4	O4	none	Very high	0.9999		PV010	PV012	PV0067	PV0078	PV0065	PV0044
1376KBVR	1376KBVR_5L	KPN_B16_PHAGE073_M	41287	372279	262194	303480	100	high	ST3068	KL119	O4	KPN	341541	KL119	unknown (KL119)	none	Very high	0.9998		O4	O4	none	Very high	0.9999		PV007	PV015	PV0017	PV0053	PV0043	PV0032
1378KBV	1378KBV_5L	KPN_B16_PHAGE074_M	54739	366676	82862	137600	100	high	ST307	KL102	O1_O2v2	KPN	321307	KL102	unknown (KL102)	none	Very high	0.9927		O1/O2v2	O2afg	none	Very high	0.9845		PV001	PV005	PV0003	PV0002	PV0001	PV0005
137KPH	137KPH_2XL	KPN_B16_PHAGE075_M	74184	999892	289847	364030	100	high	ST3045	KL146	O1_O2v2	KPN	522095	KL146	unknown (KL146)	*	Very high	0.9516		O1/O2v2	O2afg	none	Very high	0.9837		PV014	PV403	PV0741	PV2089	PV1681	PV2523
1381KBV	1381KBV_14L	KPN_B16_PHAGE076_L	107317	109385	2069	109385	100	high	ST15	KL112	O1_O2v1	KPN	320171	KL112	unknown (KL112)	none	Very high	0.9865		O1/O2v1	O1ab	none	Very high	0.9852		PV012	PV013	PV0004	PV0084	PV0874	PV2522
1381KBV	1381KBV_1XL	KPN_B16_PHAGE077_M	42235	538718	39799	82033	100	high	ST15	KL112	O1_O2v1	KPN	320171	KL112	unknown (KL112)	none	Very high	0.9865		O1/O2v1	O1ab	none	Very high	0.9852		PV006	PV002	PV0002	PV0010	PV0056	PV0199
1384KBV	1384KBV_8L	KPN_B16_PHAGE078_M	52570	288103	82864	135433	100	high	ST307	KL102	O1_O2v2	KPN	318871	KL102	unknown (KL102)	none	Very high	0.9927		O1/O2v2	O2afg	none	Very high	0.9845		PV001	PV005	PV0003	PV0002	PV0001	PV0010
1385KBVR	1385KBVR_15M	KPN_B16_PHAGE079_M	43943	88221	39818	83760	100	high	ST45	KL24	O1_O2v1	KPN	338238	KL24	K24	none	Very high	0.9902		O1/O2v1	O2a	?	Good	0.9875		PV006	PV002	PV0002	PV0014	PV0029	PV0042
1385KBVR	1385KBVR_2XL	KPN_B16_PHAGE080_M	66802	925856	104995	171796	100	high	ST45	KL24	O1_O2v1	KPN	338238	KL24	K24	none	Very high	0.9902		O1/O2v1	O2a	?	Good	0.9875		PV001	PV011	PV0010	PV0021	PV0013	PV0039
138KPH	138KPH_1XL	KPN_B16_PHAGE081_M	59432	1373615	161959	221390	100	high	ST3055	KL47	O1_O2v1	KPN	520065	KL47	K47	none	Very high	0.9998		O1/O2v1	O1ab	none	Very high	0.9835		PV002	PV001	PV0113	PV0607	PV1680	PV2521
1391KBV	1391KBV_20M	KPN_B16_PHAGE082_M	54085	54085	1	54085	100	high	ST45	KL24	O1_O2v1	KPN	317497	KL24	K24	none	Very high	0.9901		O1/O2v1	O2a	none	Very high	0.9876		PV022	PV022	PV0014	PV0039	PV1706	PV2520
1391KBV	1391KBV_2L	KPN_B16_PHAGE083_M	66802	484896	104033	170834	100	high	ST45	KL24	O1_O2v1	KPN	317497	KL24	K24	none	Very high	0.9901		O1/O2v1	O2a	none	Very high	0.9876		PV001	PV011	PV0010	PV0021	PV0013	PV0039
1391KBV	1391KBV_9L	KPN_B16_PHAGE084_M	43943	233898	39965	83907	100	high	ST45	KL24	O1_O2v1	KPN	317497	KL24	K24	none	Very high	0.9901		O1/O2v1	O2a	none	Very high	0.9876		PV006	PV002	PV0002	PV0014	PV0029	PV0042
1404KBVR	1404KBVR_14L	KPN_B16_PHAGE085_L	118001	118001	1	118001	100	high	ST1310	KL102	O1_O2v2	KPN	330351	KL102	unknown (KL102)	?-+	Good	0.9994	KL102_03_wzi	O1/O2v2	O2afg	none	Very high	0.9844		PV012	PV013	PV0004	PV0054	PV1715	PV2519
1404KBVR	1404KBVR_2L	KPN_B16_PHAGE086_M	53106	496114	223026	276131	100	high	ST1310	KL102	O1_O2v2	KPN	330351	KL102	unknown (KL102)	?-+	Good	0.9994	KL102_03_wzi	O1/O2v2	O2afg	none	Very high	0.9844		PV019	PV023	PV0742	PV2088	PV1714	PV2518
1404KBVR	1404KBVR_4L	KPN_B16_PHAGE087_M	49701	414828	282246	331946	100	high	ST1310	KL102	O1_O2v2	KPN	330351	KL102	unknown (KL102)	?-+	Good	0.9994	KL102_03_wzi	O1/O2v2	O2afg	none	Very high	0.9844		PV023	PV150	PV0743	PV2087	PV1713	PV2517
1404KBVR	1404KBVR_9L	KPN_B16_PHAGE088_M	43069	238882	29000	72068	100	high	ST1310	KL102	O1_O2v2	KPN	330351	KL102	unknown (KL102)	?-+	Good	0.9994	KL102_03_wzi	O1/O2v2	O2afg	none	Very high	0.9844		PV006	PV002	PV0002	PV0015	PV0856	PV2516
1406KBVR	1406KBVR_22M	KPN_B16_PHAGE089_M	50507	50507	1	50507	100	high	ST307	KL102	O1_O2v2	KPN	330069	KL102	unknown (KL102)	?-	Good	0.9927	KL102_13	O1/O2v2	O2afg	none	Very high	0.9845		PV022	PV022	PV0014	PV0039	PV0076	PV0073
1406KBVR	1406KBVR_2XL	KPN_B16_PHAGE090_M	54238	533721	229581	283818	100	high	ST307	KL102	O1_O2v2	KPN	330069	KL102	unknown (KL102)	?-	Good	0.9927	KL102_13	O1/O2v2	O2afg	none	Very high	0.9845		PV001	PV005	PV0003	PV0002	PV0001	PV0005
1407KBVR	1407KBVR_4L	KPN_B16_PHAGE091_M	40885	384680	262196	303080	100	high	ST3068	KL119	O4	KPN	329537	KL119	unknown (KL119)	none	Very high	0.9998		O4	O4	none	Very high	0.9999		PV007	PV015	PV0017	PV0053	PV0043	PV0032
1407KBVR	1407KBVR_5L	KPN_B16_PHAGE092_M	34978	374006	134320	169297	100	high	ST3068	KL119	O4	KPN	329537	KL119	unknown (KL119)	none	Very high	0.9998		O4	O4	none	Very high	0.9999		PV009	PV006	PV0012	PV0071	PV0079	PV0049
1407KBV	1407KBV_2XL	KPN_B16_PHAGE093_M	39403	991094	22642	62044	100	high	ST514	KL35	O1_O2v1	KPN	312733	KL35	K35	none	Very high	0.9933		O1/O2v1	O1ab	none	Very high	0.9806		PV007	PV015	PV0017	PV0289	PV0227	PV0590
1407KBV	1407KBV_2XL	KPN_B16_PHAGE094_M	48837	991094	669886	718722	100	high	ST514	KL35	O1_O2v1	KPN	312733	KL35	K35	none	Very high	0.9933		O1/O2v1	O1ab	none	Very high	0.9806		PV047	PV176	PV0239	PV0330	PV0364	PV0578
1418KBV	1418KBV_6L	KPN_B16_PHAGE095_M	41457	285496	42847	84303	100	high	ST5164	KL102	O1_O2v2	KPN	308165	KL102	unknown (KL102)	none	Very high	0.9927		O1/O2v2	O2afg	none	Very high	0.9845		PV007	PV015	PV0042	PV0037	PV0028	PV0021
1418KBV	1418KBV_7L	KPN_B16_PHAGE096_M	54739	273208	193957	248695	100	high	ST5164	KL102	O1_O2v2	KPN	308165	KL102	unknown (KL102)	none	Very high	0.9927		O1/O2v2	O2afg	none	Very high	0.9845		PV001	PV005	PV0003	PV0002	PV0001	PV0005
1427KBV	1427KBV_2XL	KPN_B16_PHAGE097_M	52063	928375	651307	703369	100	high	ST5080	KL125	O3_O3a	KPN	306749	KL125	unknown (KL125)	*	High	0.9034		O3/O3a	O3/O3a	*	Very high	0.954		PV031	PV407	PV0745	PV2086	PV1712	PV2383
1430KBVR	1430KBVR_10L	KPN_B16_PHAGE098_M	47238	274323	85230	132467	100	high	ST45	KL24	O1_O2v1	KPN	319579	KL24	K24	?-	Good	0.9901	KL24_11_wcaJ	O1/O2v1	O2a	?-	Good	0.9876	O1/O2v1_07_kfoC	PV010	PV040	PV0052	PV0048	PV0038	PV0026
1430KBVR	1430KBVR_9L	KPN_B16_PHAGE099_M	66802	289152	118323	185124	100	high	ST45	KL24	O1_O2v1	KPN	319579	KL24	K24	?-	Good	0.9901	KL24_11_wcaJ	O1/O2v1	O2a	?-	Good	0.9876	O1/O2v1_07_kfoC	PV001	PV011	PV0010	PV0021	PV0013	PV0039
1431KBVR	1431KBVR_3L	KPN_B16_PHAGE100_M	49069	448914	238942	288010	100	high	ST45	KL24	O1_O2v1	KPN	319522	KL24	K24	none	Very high	0.9901		O1/O2v1	O2a	none	Very high	0.9876		PV018	PV030	PV0048	PV0034	PV0026	PV0050
1431KBVR	1431KBVR_3L	KPN_B16_PHAGE101_M	51864	448914	397051	448914	100	high	ST45	KL24	O1_O2v1	KPN	319522	KL24	K24	none	Very high	0.9901		O1/O2v1	O2a	none	Very high	0.9876		PV001	PV011	PV0010	PV0021	PV0013	PV0077
1431KBVR	1431KBVR_3L	KPN_B16_PHAGE102_M	47238	448914	88809	136046	100	high	ST45	KL24	O1_O2v1	KPN	319522	KL24	K24	none	Very high	0.9901		O1/O2v1	O2a	none	Very high	0.9876		PV010	PV040	PV0052	PV0048	PV0038	PV0026
1433KBVR	1433KBVR_10L	KPN_B16_PHAGE103_M	43943	233654	39732	83674	100	high	ST45	KL24	O1_O2v1	KPN	319353	KL24	K24	none	Very high	0.9901		O1/O2v1	O2a	none	Very high	0.9876		PV006	PV002	PV0002	PV0014	PV0029	PV0042
1433KBVR	1433KBVR_2XL	KPN_B16_PHAGE104_M	66802	520810	104036	170837	100	high	ST45	KL24	O1_O2v1	KPN	319353	KL24	K24	none	Very high	0.9901		O1/O2v1	O2a	none	Very high	0.9876		PV001	PV011	PV0010	PV0021	PV0013	PV0039
1433KBVR	1433KBVR_2XL	KPN_B16_PHAGE105_M	46353	520810	389064	435416	100	high	ST45	KL24	O1_O2v1	KPN	319353	KL24	K24	none	Very high	0.9901		O1/O2v1	O2a	none	Very high	0.9876		PV010	PV040	PV0746	PV2101	PV1711	PV2222
1437KBV	1437KBV_12L	KPN_B16_PHAGE106_M	47572	150279	1	47572	100	high	ST307	KL102	O1_O2v2	KPN	302611	KL102	unknown (KL102)	none	Very high	0.9927		O1/O2v2	O2afg	none	Very high	0.9845		PV001	PV005	PV0003	PV0002	PV0001	PV2221
1437KBV	1437KBV_6L	KPN_B16_PHAGE107_M	48470	300502	1	48470	100	high	ST307	KL102	O1_O2v2	KPN	302611	KL102	unknown (KL102)	none	Very high	0.9927		O1/O2v2	O2afg	none	Very high	0.9845		PV035	PV064	PV0064	PV0056	PV0052	PV0037
1438KBV	1438KBV_20M	KPN_B16_PHAGE108_M	68036	73593	1	68036	100	high	ST307	KL102	O1_O2v2	KPN	302593	KL102	unknown (KL102)	none	Very high	0.9927		O1/O2v2	O2afg	none	Very high	0.9845		PV001	PV005	PV0003	PV0002	PV0001	PV0189
1438KBV	1438KBV_7L	KPN_B16_PHAGE109_M	48496	300537	1	48496	100	high	ST307	KL102	O1_O2v2	KPN	302593	KL102	unknown (KL102)	none	Very high	0.9927		O1/O2v2	O2afg	none	Very high	0.9845		PV035	PV064	PV0064	PV0056	PV0052	PV0037
1444KBVR	1444KBVR_2L	KPN_B16_PHAGE110_M	54811	469642	220859	275669	100	high	ST45	KL24	O1_O2v1	KPN	317521	KL24	K24	none	Very high	0.9901		O1/O2v1	O2a	none	Very high	0.9875		PV029	PV029	PV0747	PV2100	PV1710	PV2220
1444KBVR	1444KBVR_3L	KPN_B16_PHAGE111_M	43932	467799	384162	428093	100	high	ST45	KL24	O1_O2v1	KPN	317521	KL24	K24	none	Very high	0.9901		O1/O2v1	O2a	none	Very high	0.9875		PV006	PV002	PV0002	PV0014	PV0029	PV0042
1445KBV	1445KBV_12L	KPN_B16_PHAGE112_M	17288	200362	153298	170585	100	high	ST258	KL106	O1_O2v2	KPN	299725	KL106	unknown (KL106)	?-+	Good	0.998	KL106_17	O1/O2v2	O2afg	none	Very high	0.9848		PV015	PV021	PV0015	PV0004	PV0002	PV0001
1445KBV	1445KBV_1L	KPN_B16_PHAGE113_M	48465	491025	83589	132053	100	high	ST258	KL106	O1_O2v2	KPN	299725	KL106	unknown (KL106)	?-+	Good	0.998	KL106_17	O1/O2v2	O2afg	none	Very high	0.9848		PV010	PV012	PV0018	PV0060	PV0047	PV0031
1447KBVR	1447KBVR_10L	KPN_B16_PHAGE114_M	50312	274621	1	50312	100	high	ST5180	KL167	OL13	KPN	316411	KL167	unknown (KL167)	?-	Good	0.9998	KL167_17	OL13	O13	*	High	0.9495		PV001	PV408	PV0774	PV2079	PV1709	PV2219
1455KBV	1455KBV_11L	KPN_B16_PHAGE115_M	17288	178348	152262	169549	100	high	ST258	KL106	O1_O2v2	KPN	296604	KL106	unknown (KL106)	?-+	Good	0.998	KL106_17	O1/O2v2	O2afg	none	Very high	0.9848		PV015	PV021	PV0015	PV0004	PV0002	PV0001
1455KBV	1455KBV_2L	KPN_B16_PHAGE116_M	48465	491046	83588	132052	100	high	ST258	KL106	O1_O2v2	KPN	296604	KL106	unknown (KL106)	?-+	Good	0.998	KL106_17	O1/O2v2	O2afg	none	Very high	0.9848		PV010	PV012	PV0018	PV0060	PV0047	PV0031
1459KBVR	1459KBVR_9L	KPN_B16_PHAGE117_M	43943	201322	39710	83652	100	high	ST45	KL24	O1_O2v1	KPN	311230	KL24	K24	?-	Good	0.9902	KL24_14_wzy	O1/O2v1	O2a	none	Very high	0.9876		PV006	PV002	PV0002	PV0014	PV0029	PV0042
1460KBV	1460KBV_13L	KPN_B16_PHAGE118_M	17288	178339	152253	169540	100	high	ST512	KL107	O1_O2v2	KPN	295777	KL107	unknown (KL107)	none	Very high	1		O1/O2v2	O2afg	none	Very high	0.9837		PV015	PV021	PV0015	PV0004	PV0002	PV0001
1460KBV	1460KBV_2L	KPN_B16_PHAGE119_M	47411	475107	39680	87090	100	high	ST512	KL107	O1_O2v2	KPN	295777	KL107	unknown (KL107)	none	Very high	1		O1/O2v2	O2afg	none	Very high	0.9837		PV010	PV012	PV0018	PV0012	PV0008	PV0007
1460KBV	1460KBV_3L	KPN_B16_PHAGE120_M	38464	340676	302213	340676	100	high	ST512	KL107	O1_O2v2	KPN	295777	KL107	unknown (KL107)	none	Very high	1		O1/O2v2	O2afg	none	Very high	0.9837		PV003	PV007	PV0008	PV0006	PV0004	PV0003
1460KBV	1460KBV_8L	KPN_B16_PHAGE121_M	41834	295777	229693	271526	100	high	ST512	KL107	O1_O2v2	KPN	295777	KL107	unknown (KL107)	none	Very high	1		O1/O2v2	O2afg	none	Very high	0.9837		PV003	PV009	PV0019	PV0008	PV0006	PV0006
1465KBV	1465KBV_10L	KPN_B16_PHAGE122_M	51215	206731	155517	206731	100	high	ST321	KL3	O1_O2v2	KPN	293090	KL3	K3	?*	Good	0.9962		O1/O2v2	O2afg	none	Very high	0.9852		PV001	PV011	PV0059	PV0042	PV0031	PV0580
1465KBV	1465KBV_1XL	KPN_B16_PHAGE123_M	41475	743494	328458	369932	100	high	ST321	KL3	O1_O2v2	KPN	293090	KL3	K3	?*	Good	0.9962		O1/O2v2	O2afg	none	Very high	0.9852		PV028	PV028	PV0058	PV0046	PV0033	PV2217
1465KBV	1465KBV_2XL	KPN_B16_PHAGE124_M	48671	509327	377173	425843	100	high	ST321	KL3	O1_O2v2	KPN	293090	KL3	K3	?*	Good	0.9962		O1/O2v2	O2afg	none	Very high	0.9852		PV010	PV012	PV0051	PV0043	PV0032	PV0023
1470KBVR	1470KBVR_12L	KPN_B16_PHAGE125_M	54739	161759	82840	137578	100	high	ST307	KL102	O1_O2v2	KPN	307458	KL102	unknown (KL102)	none	Very high	0.9927		O1/O2v2	O2afg	none	Very high	0.9845		PV001	PV005	PV0003	PV0002	PV0001	PV0005
1470KBV	1470KBV_2L	KPN_B16_PHAGE126_M	47411	475119	39680	87090	100	high	ST512	KL107	O1_O2v2	KPN	292117	KL107	unknown (KL107)	none	Very high	1		O1/O2v2	O2afg	none	Very high	0.9837		PV010	PV012	PV0018	PV0012	PV0008	PV0007
1470KBV	1470KBV_7L	KPN_B16_PHAGE127_M	41833	300930	229688	271520	100	high	ST512	KL107	O1_O2v2	KPN	292117	KL107	unknown (KL107)	none	Very high	1		O1/O2v2	O2afg	none	Very high	0.9837		PV003	PV009	PV0019	PV0008	PV0006	PV0006
1470KBV	1470KBV_9L	KPN_B16_PHAGE128_M	17288	279709	152246	169533	100	high	ST512	KL107	O1_O2v2	KPN	292117	KL107	unknown (KL107)	none	Very high	1		O1/O2v2	O2afg	none	Very high	0.9837		PV015	PV021	PV0015	PV0004	PV0002	PV0001
1477KBVR	1477KBVR_10L	KPN_B16_PHAGE129_M	12374	177586	1	12374	100	high	ST461	KL48	O1_O2v1	KPN	304608	KL48	K48	*	High	0.9476		O1/O2v1	O1ab	none	Very high	0.9833		PV046	PV080	PV0095	PV0109	PV0363	PV0185
1477KBVR	1477KBVR_11L	KPN_B16_PHAGE130_L	137357	161135	5273	142629	100	high	ST461	KL48	O1_O2v1	KPN	304608	KL48	K48	*	High	0.9476		O1/O2v1	O1ab	none	Very high	0.9833		PV006	PV002	PV0002	PV0235	PV0104	PV0160
1477KBVR	1477KBVR_1XL	KPN_B16_PHAGE131_M	47843	669276	99181	147023	100	high	ST461	KL48	O1_O2v1	KPN	304608	KL48	K48	*	High	0.9476		O1/O2v1	O1ab	none	Very high	0.9833		PV007	PV015	PV0017	PV0176	PV0251	PV0277
1477KBVR	1477KBVR_3L	KPN_B16_PHAGE132_M	50225	418528	280439	330663	100	high	ST461	KL48	O1_O2v1	KPN	304608	KL48	K48	*	High	0.9476		O1/O2v1	O1ab	none	Very high	0.9833		PV025	PV226	PV0297	PV0523	PV0559	PV2214
1477KBVR	1477KBVR_7L	KPN_B16_PHAGE133_M	77589	304608	227020	304608	100	high	ST461	KL48	O1_O2v1	KPN	304608	KL48	K48	*	High	0.9476		O1/O2v1	O1ab	none	Very high	0.9833		PV001	PV011	PV0785	PV2078	PV1708	PV2213
1477KBV	1477KBV_10L	KPN_B16_PHAGE134_M	46071	240307	174349	220419	100	high	ST3068	KL119	O4	KPN	288289	KL119	unknown (KL119)	none	Very high	0.9998		O4	O4	none	Very high	0.9999		PV020	PV019	PV0011	PV0097	PV0084	PV0055
1477KBV	1477KBV_23M	KPN_B16_PHAGE135_M	53026	62741	1	53026	100	high	ST3068	KL119	O4	KPN	288289	KL119	unknown (KL119)	none	Very high	0.9998		O4	O4	none	Very high	0.9999		PV050	PV079	PV0097	PV0094	PV0075	PV2212
1477KBV	1477KBV_3L	KPN_B16_PHAGE136_M	40460	403350	261460	301919	100	high	ST3068	KL119	O4	KPN	288289	KL119	unknown (KL119)	none	Very high	0.9998		O4	O4	none	Very high	0.9999		PV003	PV007	PV0013	PV0105	PV0085	PV0052
1486KBV	1486KBV_11L	KPN_B16_PHAGE137_M	46071	240307	174349	220419	100	high	ST3068	KL119	O4	KPN	283976	KL119	unknown (KL119)	none	Very high	0.9998		O4	O4	none	Very high	0.9999		PV020	PV019	PV0011	PV0097	PV0084	PV0055
1486KBV	1486KBV_22M	KPN_B16_PHAGE138_M	53026	62728	1	53026	100	high	ST3068	KL119	O4	KPN	283976	KL119	unknown (KL119)	none	Very high	0.9998		O4	O4	none	Very high	0.9999		PV050	PV079	PV0097	PV0094	PV0075	PV2211
1486KBV	1486KBV_3L	KPN_B16_PHAGE139_M	40460	403387	261452	301911	100	high	ST3068	KL119	O4	KPN	283976	KL119	unknown (KL119)	none	Very high	0.9998		O4	O4	none	Very high	0.9999		PV003	PV007	PV0013	PV0105	PV0085	PV0052
1496KBV	1496KBV_2L	KPN_B16_PHAGE140_M	47411	475123	39680	87090	100	high	ST512	KL107	O1_O2v2	KPN	279729	KL107	unknown (KL107)	none	Very high	1		O1/O2v2	O2afg	none	Very high	0.9837		PV010	PV012	PV0018	PV0012	PV0008	PV0007
1496KBV	1496KBV_4L	KPN_B16_PHAGE141_M	40236	342635	1	40236	100	high	ST512	KL107	O1_O2v2	KPN	279729	KL107	unknown (KL107)	none	Very high	1		O1/O2v2	O2afg	none	Very high	0.9837		PV003	PV007	PV0008	PV0006	PV0004	PV0003
1496KBV	1496KBV_7L	KPN_B16_PHAGE142_M	40774	297853	28191	68964	100	high	ST512	KL107	O1_O2v2	KPN	279729	KL107	unknown (KL107)	none	Very high	1		O1/O2v2	O2afg	none	Very high	0.9837		PV003	PV009	PV0019	PV0008	PV0006	PV0047
1496KBV	1496KBV_8L	KPN_B16_PHAGE143_M	17288	279729	152246	169533	100	high	ST512	KL107	O1_O2v2	KPN	279729	KL107	unknown (KL107)	none	Very high	1		O1/O2v2	O2afg	none	Very high	0.9837		PV015	PV021	PV0015	PV0004	PV0002	PV0001
1499KBV	1499KBV_2L	KPN_B16_PHAGE144_M	47411	475164	39680	87090	100	high	ST512	KL107	O1_O2v2	KPN	279696	KL107	unknown (KL107)	none	Very high	1		O1/O2v2	O2afg	none	Very high	0.9837		PV010	PV012	PV0018	PV0012	PV0008	PV0007
1499KBV	1499KBV_7L	KPN_B16_PHAGE145_M	41834	297589	229688	271521	100	high	ST512	KL107	O1_O2v2	KPN	279696	KL107	unknown (KL107)	none	Very high	1		O1/O2v2	O2afg	none	Very high	0.9837		PV003	PV009	PV0019	PV0008	PV0006	PV0006
1499KBV	1499KBV_8L	KPN_B16_PHAGE146_M	16463	279696	110182	126644	100	high	ST512	KL107	O1_O2v2	KPN	279696	KL107	unknown (KL107)	none	Very high	1		O1/O2v2	O2afg	none	Very high	0.9837		PV015	PV021	PV0015	PV0004	PV0002	PV0001
1506KBV	1506KBV_11L	KPN_B16_PHAGE147_M	46071	240330	174349	220419	100	high	ST3068	KL119	O4	KPN	278160	KL119	unknown (KL119)	none	Very high	0.9998		O4	O4	none	Very high	0.9999		PV020	PV019	PV0011	PV0097	PV0084	PV0055
1506KBV	1506KBV_24M	KPN_B16_PHAGE148_M	53347	63066	1	53347	100	high	ST3068	KL119	O4	KPN	278160	KL119	unknown (KL119)	none	Very high	0.9998		O4	O4	none	Very high	0.9999		PV050	PV079	PV0097	PV0094	PV0075	PV2209
1506KBV	1506KBV_2L	KPN_B16_PHAGE149_M	40460	403544	261645	302104	100	high	ST3068	KL119	O4	KPN	278160	KL119	unknown (KL119)	none	Very high	0.9998		O4	O4	none	Very high	0.9999		PV003	PV007	PV0013	PV0105	PV0085	PV0052
1509KBV	1509KBV_2L	KPN_B16_PHAGE150_M	49069	449041	235484	284552	100	high	ST45	KL24	O1_O2v1	KPN	275352	KL24	K24	?	Good	0.9901		O1/O2v1	O2a	none	Very high	0.9876		PV018	PV030	PV0048	PV0034	PV0026	PV0050
1509KBV	1509KBV_2L	KPN_B16_PHAGE151_M	55449	449041	393593	449041	100	high	ST45	KL24	O1_O2v1	KPN	275352	KL24	K24	?	Good	0.9901		O1/O2v1	O2a	none	Very high	0.9876		PV001	PV011	PV0010	PV0021	PV0013	PV0125
1509KBV	1509KBV_2L	KPN_B16_PHAGE152_M	47238	449041	85351	132588	100	high	ST45	KL24	O1_O2v1	KPN	275352	KL24	K24	?	Good	0.9901		O1/O2v1	O2a	none	Very high	0.9876		PV010	PV040	PV0052	PV0048	PV0038	PV0026
150KPH	150KPH_9L	KPN_B16_PHAGE153_M	53924	269421	71246	125169	100	high	ST323	KL21	O3b	KPN	479411	KL21	K21	none	Very high	1		O3b	O3b	none	Very high	0.9919		PV008	PV020	PV0049	PV0035	PV0025	PV0022
1511KBVR	1511KBVR_22M	KPN_B16_PHAGE154_M	52769	52769	1	52769	100	high	ST307	KL102	O1_O2v2	KPN	290125	KL102	unknown (KL102)	?	Good	0.9927		O1/O2v2	O2afg	none	Very high	0.9845		PV022	PV022	PV0014	PV0039	PV0076	PV0073
1514KBV	1514KBV_10L	KPN_B16_PHAGE155_M	47238	274093	141859	189096	100	high	ST45	KL24	O1_O2v1	KPN	274551	KL24	K24	none	Very high	0.9901		O1/O2v1	O2a	none	Very high	0.9876		PV010	PV040	PV0052	PV0048	PV0038	PV0026
1514KBV	1514KBV_8L	KPN_B16_PHAGE156_M	66802	289145	104024	170825	100	high	ST45	KL24	O1_O2v1	KPN	274551	KL24	K24	none	Very high	0.9901		O1/O2v1	O2a	none	Very high	0.9876		PV001	PV011	PV0010	PV0021	PV0013	PV0039
151KBV	151KBV_7L	KPN_B16_PHAGE157_M	42759	269551	186501	229259	100	high	ST29	KL30	O1_O2v2	KPN	942358	KL30	K30	*	Very high	0.9655		O1/O2v2	O1ab	none	Very high	0.994		PV006	PV002	PV0002	PV0064	PV0059	PV0043
1521KBV	1521KBV_3L	KPN_B16_PHAGE158_M	36926	420146	159208	196133	100	high	ST1496	UNK	O1_O2v1	KPN	273233	KL62	unknown (K62)	?-		0.9967	KL62_03_wzi,KL62_04_wza,KL62_05_wzb,KL62_06_wzc,KL62_07_wbaP	O1/O2v1	O1ab	?	Good	0.9818		PV009	PV006	PV0033	PV0697	PV1707	PV2223
1525KBVR	1525KBVR_8L	KPN_B16_PHAGE159_M	55451	289144	1	55451	100	high	ST45	UNK	O1_O2v1	KPN	274306	KL24	unknown (K24)	?-		0.988	KL24_04_wza,KL24_06_wzc,KL24_07_wcuD,KL24_08_wcuC,KL24_09_wcuV,KL24_10_wbaZ	O1/O2v1	O2a	none	Very high	0.9876		PV001	PV011	PV0010	PV0021	PV0013	PV0125
1525KBVR	1525KBVR_9L	KPN_B16_PHAGE160_M	47238	274306	85213	132450	100	high	ST45	UNK	O1_O2v1	KPN	274306	KL24	unknown (K24)	?-		0.988	KL24_04_wza,KL24_06_wzc,KL24_07_wcuD,KL24_08_wcuC,KL24_09_wcuV,KL24_10_wbaZ	O1/O2v1	O2a	none	Very high	0.9876		PV010	PV040	PV0052	PV0048	PV0038	PV0026
1531KBV	1531KBV_13L	KPN_B16_PHAGE161_M	17288	178329	152240	169527	100	high	ST512	KL107	O1_O2v2	KPN	270649	KL107	unknown (KL107)	none	Very high	1		O1/O2v2	O2afg	none	Very high	0.9837		PV015	PV021	PV0015	PV0004	PV0002	PV0001
1531KBV	1531KBV_2L	KPN_B16_PHAGE162_M	47411	475126	39680	87090	100	high	ST512	KL107	O1_O2v2	KPN	270649	KL107	unknown (KL107)	none	Very high	1		O1/O2v2	O2afg	none	Very high	0.9837		PV010	PV012	PV0018	PV0012	PV0008	PV0007
1531KBV	1531KBV_6L	KPN_B16_PHAGE163_M	41833	297629	229711	271543	100	high	ST512	KL107	O1_O2v2	KPN	270649	KL107	unknown (KL107)	none	Very high	1		O1/O2v2	O2afg	none	Very high	0.9837		PV003	PV009	PV0019	PV0008	PV0006	PV0006
1534KBV	1534KBV_13L	KPN_B16_PHAGE164_M	17288	205629	153298	170585	100	high	ST512	KL107	O1_O2v2	KPN	270634	KL107	unknown (KL107)	none	Very high	1		O1/O2v2	O2afg	none	Very high	0.9837		PV015	PV021	PV0015	PV0004	PV0002	PV0001
1534KBV	1534KBV_2L	KPN_B16_PHAGE165_M	47411	475147	39681	87091	100	high	ST512	KL107	O1_O2v2	KPN	270634	KL107	unknown (KL107)	none	Very high	1		O1/O2v2	O2afg	none	Very high	0.9837		PV010	PV012	PV0018	PV0012	PV0008	PV0007
1534KBV	1534KBV_7L	KPN_B16_PHAGE166_M	41833	295847	229731	271563	100	high	ST512	KL107	O1_O2v2	KPN	270634	KL107	unknown (KL107)	none	Very high	1		O1/O2v2	O2afg	none	Very high	0.9837		PV003	PV009	PV0019	PV0008	PV0006	PV0006
1543KBV	1543KBV_13L	KPN_B16_PHAGE167_M	17288	178006	152251	169538	100	high	ST512	KL107	O1_O2v2	KPN	270624	KL107	unknown (KL107)	none	Very high	1		O1/O2v2	O2afg	none	Very high	0.9837		PV015	PV021	PV0015	PV0004	PV0002	PV0001
1543KBV	1543KBV_2L	KPN_B16_PHAGE168_M	47411	475120	39680	87090	100	high	ST512	KL107	O1_O2v2	KPN	270624	KL107	unknown (KL107)	none	Very high	1		O1/O2v2	O2afg	none	Very high	0.9837		PV010	PV012	PV0018	PV0012	PV0008	PV0007
1543KBV	1543KBV_7L	KPN_B16_PHAGE169_M	41834	295777	229693	271526	100	high	ST512	KL107	O1_O2v2	KPN	270624	KL107	unknown (KL107)	none	Very high	1		O1/O2v2	O2afg	none	Very high	0.9837		PV003	PV009	PV0019	PV0008	PV0006	PV0006
1546KBV	1546KBV_12L	KPN_B16_PHAGE170_M	16463	178195	8647	25109	100	high	ST512	KL107	O1_O2v2	KPN	270620	KL107	unknown (KL107)	none	Very high	0.9999		O1/O2v2	O2afg	?-	Good	0.9835	O1/O2v2_09_gmlB	PV015	PV021	PV0015	PV0004	PV0002	PV0001
1546KBV	1546KBV_29S	KPN_B16_PHAGE171_M	36639	36639	1	36639	100	high	ST512	KL107	O1_O2v2	KPN	270620	KL107	unknown (KL107)	none	Very high	0.9999		O1/O2v2	O2afg	?-	Good	0.9835	O1/O2v2_09_gmlB	PV003	PV007	PV0008	PV0006	PV0004	PV0003
1546KBV	1546KBV_2XL	KPN_B16_PHAGE172_M	47411	528962	83603	131013	100	high	ST512	KL107	O1_O2v2	KPN	270620	KL107	unknown (KL107)	none	Very high	0.9999		O1/O2v2	O2afg	?-	Good	0.9835	O1/O2v2_09_gmlB	PV010	PV012	PV0018	PV0012	PV0008	PV0007
1546KBV	1546KBV_7L	KPN_B16_PHAGE173_M	41833	295805	229705	271537	100	high	ST512	KL107	O1_O2v2	KPN	270620	KL107	unknown (KL107)	none	Very high	0.9999		O1/O2v2	O2afg	?-	Good	0.9835	O1/O2v2_09_gmlB	PV003	PV009	PV0019	PV0008	PV0006	PV0006
1551KBV	1551KBV_2XL	KPN_B16_PHAGE174_M	47411	544179	413171	460581	100	high	ST512	KL107	O1_O2v2	KPN	270620	KL107	unknown (KL107)	none	Very high	0.9999		O1/O2v2	O2afg	none	Very high	0.9836		PV010	PV012	PV0018	PV0012	PV0008	PV0007
1551KBV	1551KBV_3L	KPN_B16_PHAGE175_M	40236	342630	1	40236	100	high	ST512	KL107	O1_O2v2	KPN	270620	KL107	unknown (KL107)	none	Very high	0.9999		O1/O2v2	O2afg	none	Very high	0.9836		PV003	PV007	PV0008	PV0006	PV0004	PV0003
1551KBV	1551KBV_6L	KPN_B16_PHAGE176_M	41833	295791	229692	271524	100	high	ST512	KL107	O1_O2v2	KPN	270620	KL107	unknown (KL107)	none	Very high	0.9999		O1/O2v2	O2afg	none	Very high	0.9836		PV003	PV009	PV0019	PV0008	PV0006	PV0006
1551KBV	1551KBV_7L	KPN_B16_PHAGE177_M	17288	279701	152242	169529	100	high	ST512	KL107	O1_O2v2	KPN	270620	KL107	unknown (KL107)	none	Very high	0.9999		O1/O2v2	O2afg	none	Very high	0.9836		PV015	PV021	PV0015	PV0004	PV0002	PV0001
1553KBV	1553KBV_2XL	KPN_B16_PHAGE178_M	47411	544182	413173	460583	100	high	ST512	KL107	O1_O2v2	KPN	270620	KL107	unknown (KL107)	none	Very high	1		O1/O2v2	O2afg	none	Very high	0.9836		PV010	PV012	PV0018	PV0012	PV0008	PV0007
1553KBV	1553KBV_6L	KPN_B16_PHAGE179_M	41833	295767	229692	271524	100	high	ST512	KL107	O1_O2v2	KPN	270620	KL107	unknown (KL107)	none	Very high	1		O1/O2v2	O2afg	none	Very high	0.9836		PV003	PV009	PV0019	PV0008	PV0006	PV0006
1553KBV	1553KBV_7L	KPN_B16_PHAGE180_M	17288	279711	152251	169538	100	high	ST512	KL107	O1_O2v2	KPN	270620	KL107	unknown (KL107)	none	Very high	1		O1/O2v2	O2afg	none	Very high	0.9836		PV015	PV021	PV0015	PV0004	PV0002	PV0001
1555KBVR	1555KBVR_13L	KPN_B16_PHAGE181_M	52038	186434	134397	186434	100	high	ST348	KL62	O1_O2v1	KPN	258005	KL62	K62	none	Very high	0.9994		O1/O2v1	O1ab	none	Very high	0.9887		PV108	PV812	PV0786	PV2093	PV1716	PV2207
1556KBV	1556KBV_13L	KPN_B16_PHAGE182_M	17288	179236	153298	170585	100	high	ST512	KL107	O1_O2v2	KPN	270619	KL107	unknown (KL107)	none	Very high	1		O1/O2v2	O2afg	none	Very high	0.9837		PV015	PV021	PV0015	PV0004	PV0002	PV0001
1556KBV	1556KBV_1XL	KPN_B16_PHAGE183_M	45555	572367	138796	184350	100	high	ST512	KL107	O1_O2v2	KPN	270619	KL107	unknown (KL107)	none	Very high	1		O1/O2v2	O2afg	none	Very high	0.9837		PV010	PV012	PV0018	PV0012	PV0008	PV0257
1556KBV	1556KBV_7L	KPN_B16_PHAGE184_M	41833	295761	229681	271513	100	high	ST512	KL107	O1_O2v2	KPN	270619	KL107	unknown (KL107)	none	Very high	1		O1/O2v2	O2afg	none	Very high	0.9837		PV003	PV009	PV0019	PV0008	PV0006	PV0006
1559KBV	1559KBV_12L	KPN_B16_PHAGE185_M	17288	199355	152281	169568	100	high	ST512	KL107	O1_O2v2	KPN	270398	KL107	unknown (KL107)	none	Very high	1		O1/O2v2	O2afg	none	Very high	0.9837		PV015	PV021	PV0015	PV0004	PV0002	PV0001
1559KBV	1559KBV_1XL	KPN_B16_PHAGE186_M	47411	520199	84731	132141	100	high	ST512	KL107	O1_O2v2	KPN	270398	KL107	unknown (KL107)	none	Very high	1		O1/O2v2	O2afg	none	Very high	0.9837		PV010	PV012	PV0018	PV0012	PV0008	PV0007
1559KBV	1559KBV_7L	KPN_B16_PHAGE187_M	41833	295806	229723	271555	100	high	ST512	KL107	O1_O2v2	KPN	270398	KL107	unknown (KL107)	none	Very high	1		O1/O2v2	O2afg	none	Very high	0.9837		PV003	PV009	PV0019	PV0008	PV0006	PV0006
155KPH	155KPH_1XL	KPN_B16_PHAGE188_M	57916	1945288	160681	218596	100	high	ST3064	KL54	O1_O2v2	KPN	474187	KL54	K54	none	Perfect	1		O1/O2v2	O1ab	none	Very high	0.9915		PV008	PV020	PV0241	PV0683	PV0703	PV2206
155KPH	155KPH_8L	KPN_B16_PHAGE189_M	17032	194992	177737	194768	100	high	ST3064	KL54	O1_O2v2	KPN	474187	KL54	K54	none	Perfect	1		O1/O2v2	O1ab	none	Very high	0.9915		PV015	PV811	PV0788	PV2092	PV1705	PV2205
1569KBV	1569KBV_11L	KPN_B16_PHAGE190_M	46071	240321	174364	220434	100	high	ST3068	KL119	O4	KPN	266976	KL119	unknown (KL119)	none	Very high	0.9998		O4	O4	none	Very high	0.9999		PV020	PV019	PV0011	PV0097	PV0084	PV0055
1569KBV	1569KBV_24M	KPN_B16_PHAGE191_M	53026	62771	1	53026	100	high	ST3068	KL119	O4	KPN	266976	KL119	unknown (KL119)	none	Very high	0.9998		O4	O4	none	Very high	0.9999		PV050	PV079	PV0097	PV0094	PV0075	PV2204
1569KBV	1569KBV_2L	KPN_B16_PHAGE192_M	40460	403413	261446	301905	100	high	ST3068	KL119	O4	KPN	266976	KL119	unknown (KL119)	none	Very high	0.9998		O4	O4	none	Very high	0.9999		PV003	PV007	PV0013	PV0105	PV0085	PV0052
157KBVR	157KBVR_1XL	KPN_B16_PHAGE193_M	59974	2406720	357306	417279	100	high	ST1966	KL11	O3_O3a	KPN	1059449	KL11	K11	*	High	0.9236		O3/O3a	O3/O3a	none	Very high	0.9878		PV002	PV017	PV0027	PV2091	PV1704	PV2203
157KBVR	157KBVR_2XL	KPN_B16_PHAGE194_M	65658	1059449	295054	360711	100	high	ST1966	KL11	O3_O3a	KPN	1059449	KL11	K11	*	High	0.9236		O3/O3a	O3/O3a	none	Very high	0.9878		PV001	PV008	PV0299	PV0468	PV0389	PV2202
133KBV	133KBV_1XL	KPN_B16_PHAGE195_M	58209	1884048	1652398	1710606	99.52	high	ST200	KL27	O3b	KPN	984134	KL27	K27	none	Very high	0.9904		O3b	O3b	none	Very high	0.9932		PV002	PV068	PV0151	PV2019	PV1703	PV2201
134KBV	134KBV_9L	KPN_B16_PHAGE196_L	108708	108708	1	108708	99.47	high	ST3049	KL55	O3_O3a	KPN	983927	KL55	K55	*	Very high	0.9625		O3/O3a	O3/O3a	none	Very high	0.9851		PV012	PV013	PV0004	PV0066	PV1702	PV2200
1358KBV	1358KBV_1XL	KPN_B16_PHAGE197_M	46420	666030	619611	666030	99.07	high	ST321	KL3	O1_O2v2	KPN	327533	KL3	K3	?*	Good	0.9962		O1/O2v2	O2afg	none	Very high	0.9852		PV019	PV023	PV0024	PV0044	PV0030	PV0034
1334KBVR	1334KBVR_7L	KPN_B16_PHAGE198_M	47373	316917	1	47373	98.82	high	ST22	KL147	O1_O2v2	KPN	351774	KL147	unknown (KL147)	none	Perfect	1		O1/O2v2	O2afg	none	Very high	0.9842		PV026	PV302	PV0486	PV0716	PV0695	PV2199
1551KBV	1551KBV_5L	KPN_B16_PHAGE199_M	45917	325149	279233	325149	98.29	high	ST512	KL107	O1_O2v2	KPN	270620	KL107	unknown (KL107)	none	Very high	0.9999		O1/O2v2	O2afg	none	Very high	0.9836		PV017	PV026	PV0022	PV0009	PV0007	PV0009
1553KBV	1553KBV_5L	KPN_B16_PHAGE200_M	45908	325141	279234	325141	98.27	high	ST512	KL107	O1_O2v2	KPN	270620	KL107	unknown (KL107)	none	Very high	1		O1/O2v2	O2afg	none	Very high	0.9836		PV017	PV026	PV0022	PV0009	PV0007	PV0009
1470KBV	1470KBV_6L	KPN_B16_PHAGE201_M	45901	325118	279218	325118	98.26	high	ST512	KL107	O1_O2v2	KPN	292117	KL107	unknown (KL107)	none	Very high	1		O1/O2v2	O2afg	none	Very high	0.9837		PV017	PV026	PV0022	PV0009	PV0007	PV0009
1546KBV	1546KBV_4L	KPN_B16_PHAGE202_M	45895	329559	283665	329559	98.25	high	ST512	KL107	O1_O2v2	KPN	270620	KL107	unknown (KL107)	none	Very high	0.9999		O1/O2v2	O2afg	?-	Good	0.9835	O1/O2v2_09_gmlB	PV017	PV026	PV0022	PV0009	PV0007	PV0009
1445KBV	1445KBV_5L	KPN_B16_PHAGE203_M	36461	374498	1	36461	98.24	high	ST258	KL106	O1_O2v2	KPN	299725	KL106	unknown (KL106)	?-+	Good	0.998	KL106_17	O1/O2v2	O2afg	none	Very high	0.9848		PV003	PV007	PV0008	PV0006	PV0004	PV0003
1559KBV	1559KBV_6L	KPN_B16_PHAGE204_M	36458	322588	1	36458	98.23	high	ST512	KL107	O1_O2v2	KPN	270398	KL107	unknown (KL107)	none	Very high	1		O1/O2v2	O2afg	none	Very high	0.9837		PV003	PV007	PV0008	PV0006	PV0004	PV0003
1455KBV	1455KBV_5L	KPN_B16_PHAGE205_M	36456	341042	1	36456	98.22	high	ST258	KL106	O1_O2v2	KPN	296604	KL106	unknown (KL106)	?-+	Good	0.998	KL106_17	O1/O2v2	O2afg	none	Very high	0.9848		PV003	PV007	PV0008	PV0006	PV0004	PV0003
1531KBV	1531KBV_3L	KPN_B16_PHAGE206_M	36456	340850	1	36456	98.22	high	ST512	KL107	O1_O2v2	KPN	270649	KL107	unknown (KL107)	none	Very high	1		O1/O2v2	O2afg	none	Very high	0.9837		PV003	PV007	PV0008	PV0006	PV0004	PV0003
1470KBV	1470KBV_4L	KPN_B16_PHAGE207_M	36447	340841	1	36447	98.2	high	ST512	KL107	O1_O2v2	KPN	292117	KL107	unknown (KL107)	none	Very high	1		O1/O2v2	O2afg	none	Very high	0.9837		PV003	PV007	PV0008	PV0006	PV0004	PV0003
1499KBV	1499KBV_4L	KPN_B16_PHAGE208_M	36447	340840	1	36447	98.2	high	ST512	KL107	O1_O2v2	KPN	279696	KL107	unknown (KL107)	none	Very high	1		O1/O2v2	O2afg	none	Very high	0.9837		PV003	PV007	PV0008	PV0006	PV0004	PV0003
1534KBV	1534KBV_4L	KPN_B16_PHAGE209_M	36450	340844	1	36450	98.2	high	ST512	KL107	O1_O2v2	KPN	270634	KL107	unknown (KL107)	none	Very high	1		O1/O2v2	O2afg	none	Very high	0.9837		PV003	PV007	PV0008	PV0006	PV0004	PV0003
1543KBV	1543KBV_3L	KPN_B16_PHAGE210_M	36447	340841	1	36447	98.2	high	ST512	KL107	O1_O2v2	KPN	270624	KL107	unknown (KL107)	none	Very high	1		O1/O2v2	O2afg	none	Very high	0.9837		PV003	PV007	PV0008	PV0006	PV0004	PV0003
1553KBV	1553KBV_3L	KPN_B16_PHAGE211_M	36449	341021	1	36449	98.2	high	ST512	KL107	O1_O2v2	KPN	270620	KL107	unknown (KL107)	none	Very high	1		O1/O2v2	O2afg	none	Very high	0.9836		PV003	PV007	PV0008	PV0006	PV0004	PV0003
1556KBV	1556KBV_3L	KPN_B16_PHAGE212_M	36447	340841	1	36447	98.2	high	ST512	KL107	O1_O2v2	KPN	270619	KL107	unknown (KL107)	none	Very high	1		O1/O2v2	O2afg	none	Very high	0.9837		PV003	PV007	PV0008	PV0006	PV0004	PV0003
1559KBV	1559KBV_5L	KPN_B16_PHAGE213_M	45800	324690	278891	324690	98.03	high	ST512	KL107	O1_O2v2	KPN	270398	KL107	unknown (KL107)	none	Very high	1		O1/O2v2	O2afg	none	Very high	0.9837		PV017	PV026	PV0022	PV0009	PV0007	PV0009
1301KBVR	1301KBVR_17M	KPN_B16_PHAGE214_M	39170	93012	53843	93012	97.64	high	ST5098	KL139	O3b	KPN	360556	KL139	unknown (KL139)	none	Very high	0.9842		O3b	O3b	none	Very high	0.9974		PV001	PV005	PV0003	PV0320	PV0278	PV0582
1465KBV	1465KBV_18L	KPN_B16_PHAGE215_L	106705	106705	1	106705	97.01	high	ST321	KL3	O1_O2v2	KPN	293090	KL3	K3	?*	Good	0.9962		O1/O2v2	O2afg	none	Very high	0.9852		PV012	PV013	PV0004	PV0033	PV0696	PV0583
133KBV	133KBV_3XL	KPN_B16_PHAGE216_M	38306	750348	520998	559303	96.88	high	ST200	KL27	O3b	KPN	984134	KL27	K27	none	Very high	0.9904		O3b	O3b	none	Very high	0.9932		PV003	PV014	PV0005	PV0127	PV0697	PV2196
1287KBV	1287KBV_5L	KPN_B16_PHAGE217_M	38144	345836	192034	230177	96.44	high	ST2239	KL51	O12	KPN	345836	KL51	K51	-	High	0.9894	KL51_14_wcoZ	O12	O12	none	Very high	0.9804		PV003	PV014	PV0005	PV0049	PV0133	PV2195
1300KBVR	1300KBVR_2XL	KPN_B16_PHAGE218_M	43490	638107	594618	638107	96.06	high	ST17	KL38	O3b	KPN	360940	KL38	K38	none	Very high	0.9965		O3b	O3b	none	Very high	0.9913		PV007	PV024	PV0016	PV0032	PV0068	PV0127
1340KBVR	1340KBVR_14L	KPN_B16_PHAGE219_M	50809	126423	22761	73569	95.41	high	ST35	KL22	O1_O2v1	KPN	350175	KL22	K22	none	Very high	0.9949		O1/O2v1	O1ab	none	Very high	0.9811		PV004	PV003	PV0001	PV0003	PV0042	PV2237
1341KBVR	1341KBVR_13L	KPN_B16_PHAGE220_M	50809	126411	22755	73563	95.41	high	ST35	KL22	O1_O2v1	KPN	350138	KL22	K22	none	Very high	0.9949		O1/O2v1	O1ab	none	Very high	0.9811		PV004	PV003	PV0001	PV0003	PV0042	PV2251
151KBV	151KBV_1XL	KPN_B16_PHAGE221_M	47694	1848717	1604761	1652454	94.84	high	ST29	KL30	O1_O2v2	KPN	942358	KL30	K30	*	Very high	0.9655		O1/O2v2	O1ab	none	Very high	0.994		PV018	PV030	PV0055	PV0045	PV0035	PV0033
1368KBVR	1368KBVR_17M	KPN_B16_PHAGE222_M	35310	78508	1	35310	94.11	high	ST29	KL30	O1_O2v2	KPN	344614	KL30	K30	-+*	Good	0.9655	KL30_15_wcuG	O1/O2v2	O1ab	none	Very high	0.9938		PV001	PV008	PV0061	PV0332	PV1701	PV2250
1266KBV	1266KBV_9L	KPN_B16_PHAGE223_M	52938	302416	1	52938	94.1	high	ST25	KL2	O1_O2v2	KPN	349434	KL2	K2	none	Very high	0.9841		O1/O2v2	O1ab	?	Good	0.9921		PV008	PV032	PV0068	PV0217	PV0258	PV2249
1445KBV	1445KBV_21M	KPN_B16_PHAGE224_M	39355	77096	37742	77096	93.5	high	ST258	KL106	O1_O2v2	KPN	299725	KL106	unknown (KL106)	?-+	Good	0.998	KL106_17	O1/O2v2	O2afg	none	Very high	0.9848		PV020	PV019	PV0011	PV0005	PV0005	PV2248
1521KBV	1521KBV_18M	KPN_B16_PHAGE225_M	38513	92430	53918	92430	91.62	high	ST1496	UNK	O1_O2v1	KPN	273233	KL62	unknown (K62)	?-		0.9967	KL62_03_wzi,KL62_04_wza,KL62_05_wzb,KL62_06_wzc,KL62_07_wbaP	O1/O2v1	O1ab	?	Good	0.9818		PV011	PV004	PV0791	PV2018	PV1700	PV2247
1300KBVR	1300KBVR_6L	KPN_B16_PHAGE226_M	40562	332131	291570	332131	89.97	high	ST17	KL38	O3b	KPN	360940	KL38	K38	none	Very high	0.9965		O3b	O3b	none	Very high	0.9913		PV016	PV081	PV0298	PV0469	PV0381	PV2246
1302KBVR	1302KBVR_1XL	KPN_B16_PHAGE227_M	46300	958371	1	46300	89.62	high	ST528	KL27	O1_O2v2	KPN	360457	KL27	K27	none	Very high	0.9958		O1/O2v2	O2afg	none	Very high	0.9845		PV004	PV003	PV0001	PV0013	PV0700	PV2245
136KBV	136KBV_1XL	KPN_B16_PHAGE228_M	45249	1917204	1295119	1340367	89.02	high	ST200	KL139	O3b	KPN	980269	KL139	unknown (KL139)	none	Very high	0.9844		O3b	O3b	none	Very high	0.9977		PV024	PV027	PV0023	PV0672	PV1699	PV2244
1521KBV	1521KBV_9L	KPN_B16_PHAGE229_M	40836	238625	197790	238625	88.55	high	ST1496	UNK	O1_O2v1	KPN	273233	KL62	unknown (K62)	?-		0.9967	KL62_03_wzi,KL62_04_wza,KL62_05_wzb,KL62_06_wzc,KL62_07_wbaP	O1/O2v1	O1ab	?	Good	0.9818		PV018	PV171	PV0523	PV0719	PV0701	PV2242
1376KBVR	1376KBVR_9L	KPN_B16_PHAGE230_M	41401	325648	1	41401	87.41	high	ST3068	KL119	O4	KPN	341541	KL119	unknown (KL119)	none	Very high	0.9998		O4	O4	none	Very high	0.9999		PV017	PV170	PV0284	PV0347	PV0448	PV2241
1340KBVR	1340KBVR_19M	KPN_B16_PHAGE231_M	37949	85074	1	37949	86.11	high	ST35	KL22	O1_O2v1	KPN	350175	KL22	K22	none	Very high	0.9949		O1/O2v1	O1ab	none	Very high	0.9811		PV013	PV027	PV0035	PV0354	PV0331	PV2240
1282KBV	1282KBV_23S	KPN_B16_PHAGE232_M	32369	32369	1	32369	84.18	high	ST14	KL16	O1_O2v1	KPN	346090	KL16	K16	none	Very high	0.9942		O1/O2v1	O1ab	none	Very high	0.9855		PV001	PV005	PV0358	PV0393	PV0702	PV2239
1430KBVR	1430KBVR_10L	KPN_B16_PHAGE233_M	38961	274323	235363	274323	83.94	high	ST45	KL24	O1_O2v1	KPN	319579	KL24	K24	?-	Good	0.9901	KL24_11_wcaJ	O1/O2v1	O2a	?-	Good	0.9876	O1/O2v1_07_kfoC	PV018	PV030	PV0048	PV0034	PV0026	PV0045
1525KBVR	1525KBVR_9L	KPN_B16_PHAGE234_M	38961	274306	235346	274306	83.94	high	ST45	UNK	O1_O2v1	KPN	274306	KL24	unknown (K24)	?-		0.988	KL24_04_wza,KL24_06_wzc,KL24_07_wcuD,KL24_08_wcuC,KL24_09_wcuV,KL24_10_wbaZ	O1/O2v1	O2a	none	Very high	0.9876		PV018	PV030	PV0048	PV0034	PV0026	PV0045
1334KBVR	1334KBVR_10L	KPN_B16_PHAGE235_M	48125	262755	214631	262755	83.86	high	ST22	KL147	O1_O2v2	KPN	351774	KL147	unknown (KL147)	none	Perfect	1		O1/O2v2	O2afg	none	Very high	0.9842		PV002	PV001	PV0006	PV0714	PV0692	PV0585
1337KBVR	1337KBVR_11L	KPN_B16_PHAGE236_M	32255	181766	149512	181766	83.15	high	ST5154	KL167	OL13	KPN	351157	KL167	unknown (KL167)	?	Good	0.9996		OL13	O13	*	High	0.9495		PV013	PV066	PV0091	PV0132	PV0116	PV0090
1301KBVR	1301KBVR_10L	KPN_B16_PHAGE237_M	47523	210010	1	47523	82.98	high	ST5098	KL139	O3b	KPN	360556	KL139	unknown (KL139)	none	Very high	0.9842		O3b	O3b	none	Very high	0.9974		PV002	PV001	PV0039	PV0321	PV0285	PV2252
1404KBVR	1404KBVR_22M	KPN_B16_PHAGE238_M	39664	56080	16417	56080	82.78	high	ST1310	KL102	O1_O2v2	KPN	330351	KL102	unknown (KL102)	?-+	Good	0.9994	KL102_03_wzi	O1/O2v2	O2afg	none	Very high	0.9844		PV001	PV162	PV0537	PV2073	PV1698	PV2236
1514KBV	1514KBV_10L	KPN_B16_PHAGE239_M	38443	274093	1	38443	82.76	high	ST45	KL24	O1_O2v1	KPN	274551	KL24	K24	none	Very high	0.9901		O1/O2v1	O2a	none	Very high	0.9876		PV018	PV030	PV0048	PV0034	PV0026	PV0045
1342KBV	1342KBV_19M	KPN_B16_PHAGE240_M	45842	61463	1	45842	81.81	high	ST881	KL2	O1_O2v2	KPN	330433	KL2	K2	none	Very high	0.9841		O1/O2v2	O1ab	none	Very high	0.9898		PV008	PV157	PV0248	PV0298	PV0365	PV0340
127KPH	127KPH_2XL	KPN_B16_PHAGE241_M	30735	765248	734514	765248	81.6	high	ST2415	KL131	O4	KPN	583464	KL131	unknown (KL131)	none	Very high	1		O4	O4	none	Very high	0.9972		PV003	PV007	PV0008	PV2072	PV1762	PV2235
1292KBV	1292KBV_12L	KPN_B16_PHAGE242_M	45455	176393	130939	176393	80.9	high	ST3068	KL119	O4	KPN	345481	KL119	unknown (KL119)	none	Very high	0.9998		O4	O4	none	Very high	0.9999		PV002	PV017	PV0030	PV0017	PV0055	PV2234
1465KBV	1465KBV_24M	KPN_B16_PHAGE243_M	41743	59412	1	41743	80.13	high	ST321	KL3	O1_O2v2	KPN	293090	KL3	K3	?*	Good	0.9962		O1/O2v2	O2afg	none	Very high	0.9852		PV004	PV003	PV0001	PV0007	PV0020	PV2233
1358KBV	1358KBV_22M	KPN_B16_PHAGE244_M	41742	59406	1	41742	80.12	high	ST321	KL3	O1_O2v2	KPN	327533	KL3	K3	?*	Good	0.9962		O1/O2v2	O2afg	none	Very high	0.9852		PV004	PV003	PV0001	PV0007	PV0020	PV2232
1357KBV	1357KBV_23M	KPN_B16_PHAGE245_M	41737	59401	1	41737	80.11	high	ST321	KL3	O1_O2v2	KPN	327533	KL3	K3	?*	Good	0.9962		O1/O2v2	O2afg	none	Very high	0.9852		PV004	PV003	PV0001	PV0007	PV0020	PV2231
1447KBVR	1447KBVR_24S	KPN_B16_PHAGE246_M	35671	35671	1	35671	80.02	high	ST5180	KL167	OL13	KPN	316411	KL167	unknown (KL167)	?-	Good	0.9998	KL167_17	OL13	O13	*	High	0.9495		PV019	PV023	PV0024	PV2071	PV1808	PV2230
1330KBV	1330KBV_4L	KPN_B16_PHAGE247_M	40894	352363	1	40894	78.41	high	ST321	KL3	O1_O2v2	KPN	334153	KL3	K3	?*	Good	0.9962		O1/O2v2	O2afg	none	Very high	0.9852		PV004	PV003	PV0001	PV0007	PV0020	PV2229
1381KBV	1381KBV_24S	KPN_B16_PHAGE248_M	41860	41860	1	41860	78.28	high	ST15	KL112	O1_O2v1	KPN	320171	KL112	unknown (KL112)	none	Very high	0.9865		O1/O2v1	O1ab	none	Very high	0.9852		PV022	PV022	PV0014	PV0023	PV0053	PV2228
1477KBV	1477KBV_13L	KPN_B16_PHAGE249_M	44023	184331	1	44023	78.23	high	ST3068	KL119	O4	KPN	288289	KL119	unknown (KL119)	none	Very high	0.9998		O4	O4	none	Very high	0.9999		PV002	PV017	PV0030	PV0017	PV0055	PV0056
1486KBV	1486KBV_13L	KPN_B16_PHAGE250_M	44023	184331	1	44023	78.23	high	ST3068	KL119	O4	KPN	283976	KL119	unknown (KL119)	none	Very high	0.9998		O4	O4	none	Very high	0.9999		PV002	PV017	PV0030	PV0017	PV0055	PV0056
1506KBV	1506KBV_14L	KPN_B16_PHAGE251_M	44023	184331	1	44023	78.23	high	ST3068	KL119	O4	KPN	278160	KL119	unknown (KL119)	none	Very high	0.9998		O4	O4	none	Very high	0.9999		PV002	PV017	PV0030	PV0017	PV0055	PV0056
1569KBV	1569KBV_14L	KPN_B16_PHAGE252_M	44023	184331	1	44023	78.23	high	ST3068	KL119	O4	KPN	266976	KL119	unknown (KL119)	none	Very high	0.9998		O4	O4	none	Very high	0.9999		PV002	PV017	PV0030	PV0017	PV0055	PV0056
1559KBV	1559KBV_24M	KPN_B16_PHAGE253_M	40062	68885	1	40062	76.87	high	ST512	KL107	O1_O2v2	KPN	270398	KL107	unknown (KL107)	none	Very high	1		O1/O2v2	O2afg	none	Very high	0.9837		PV004	PV003	PV0001	PV0095	PV0078	PV0048
1330KBV	1330KBV_1XL	KPN_B16_PHAGE254_M	35983	743452	707470	743452	76.1	high	ST321	KL3	O1_O2v2	KPN	334153	KL3	K3	?*	Good	0.9962		O1/O2v2	O2afg	none	Very high	0.9852		PV019	PV023	PV0024	PV0044	PV0030	PV0034
1465KBV	1465KBV_1XL	KPN_B16_PHAGE255_M	35983	743494	707512	743494	76.1	high	ST321	KL3	O1_O2v2	KPN	293090	KL3	K3	?*	Good	0.9962		O1/O2v2	O2afg	none	Very high	0.9852		PV019	PV023	PV0024	PV0044	PV0030	PV0034
1376KBVR	1376KBVR_1XL	KPN_B16_PHAGE256_M	43893	1027059	431469	475361	74.91	high	ST3068	KL119	O4	KPN	341541	KL119	unknown (KL119)	none	Very high	0.9998		O4	O4	none	Very high	0.9999		PV002	PV017	PV0030	PV0017	PV0015	PV0014
1432KBVR	1432KBVR_26M	KPN_B16_PHAGE257_M	42899	53453	1	42899	74.91	high	ST37	KL15	O4	KPN	319492	KL15	K15	?-	Good	0.9978	KL15_10_wcsR	O4	O4	none	Very high	0.9972		PV002	PV001	PV0026	PV0147	PV0132	PV0206
127KPH	127KPH_8L	KPN_B16_PHAGE258_M	25823	171300	1	25823	74.8	high	ST2415	KL131	O4	KPN	583464	KL131	unknown (KL131)	none	Very high	1		O4	O4	none	Very high	0.9972		PV009	PV006	PV0538	PV2070	PV1807	PV2227
1342KBVR	1342KBVR_13L	KPN_B16_PHAGE259_M	42899	120389	1	42899	74.74	high	ST37	KL15	O4	KPN	349959	KL15	K15	none	Very high	0.9978		O4	O4	none	Very high	0.9972		PV002	PV001	PV0026	PV0147	PV0132	PV0206
1430KBVR	1430KBVR_2XL	KPN_B16_PHAGE260_M	29026	573006	543981	573006	74.7	high	ST45	KL24	O1_O2v1	KPN	319579	KL24	K24	?-	Good	0.9901	KL24_11_wcaJ	O1/O2v1	O2a	?-	Good	0.9876	O1/O2v1_07_kfoC	PV006	PV002	PV0002	PV0014	PV0029	PV2226
1407KBVR	1407KBVR_1XL	KPN_B16_PHAGE261_M	40820	818533	1	40820	72.89	high	ST3068	KL119	O4	KPN	329537	KL119	unknown (KL119)	none	Very high	0.9998		O4	O4	none	Very high	0.9999		PV002	PV017	PV0030	PV0017	PV0015	PV0014
1295KBV	1295KBV_1XL	KPN_B16_PHAGE262_M	40814	818678	777865	818678	72.88	high	ST3068	KL119	O4	KPN	344854	KL119	unknown (KL119)	none	Very high	0.9998		O4	O4	none	Very high	0.9999		PV002	PV017	PV0030	PV0017	PV0015	PV0014
1369KBVR	1369KBVR_1XL	KPN_B16_PHAGE263_M	40807	818876	1	40807	72.87	high	ST3068	KL119	O4	KPN	344406	KL119	unknown (KL119)	none	Very high	0.9998		O4	O4	none	Very high	0.9999		PV002	PV017	PV0030	PV0017	PV0015	PV0014
1447KBVR	1447KBVR_26S	KPN_B16_PHAGE264_M	32237	32237	1	32237	71.87	high	ST5180	KL167	OL13	KPN	316411	KL167	unknown (KL167)	?-	Good	0.9998	KL167_17	OL13	O13	*	High	0.9495		PV029	PV029	PV0795	PV2021	PV1806	PV2225
1431KBVR	1431KBVR_2XL	KPN_B16_PHAGE265_M	27909	572952	1	27909	71.61	high	ST45	KL24	O1_O2v1	KPN	319522	KL24	K24	none	Very high	0.9901		O1/O2v1	O2a	none	Very high	0.9876		PV006	PV002	PV0002	PV0014	PV0040	PV2224
1525KBVR	1525KBVR_1XL	KPN_B16_PHAGE266_M	27910	541284	1	27910	71.61	high	ST45	UNK	O1_O2v1	KPN	274306	KL24	unknown (K24)	?-		0.988	KL24_04_wza,KL24_06_wzc,KL24_07_wcuD,KL24_08_wcuC,KL24_09_wcuV,KL24_10_wbaZ	O1/O2v1	O2a	none	Very high	0.9876		PV006	PV002	PV0002	PV0014	PV0040	PV2208
1372KBV	1372KBV_2XL	KPN_B16_PHAGE267_M	27894	572946	1	27894	71.57	high	ST45	UNK	O1_O2v1	KPN	322408	KL24	unknown (K24)	?-		0.988	KL24_04_wza,KL24_06_wzc,KL24_07_wcuD,KL24_08_wcuC,KL24_09_wcuV,KL24_10_wbaZ	O1/O2v1	O2a	none	Very high	0.9875		PV006	PV002	PV0002	PV0014	PV0040	PV2164
1509KBV	1509KBV_3L	KPN_B16_PHAGE268_M	27894	412934	1	27894	71.57	high	ST45	KL24	O1_O2v1	KPN	275352	KL24	K24	?	Good	0.9901		O1/O2v1	O2a	none	Very high	0.9876		PV006	PV002	PV0002	PV0014	PV0040	PV2163
1514KBV	1514KBV_2L	KPN_B16_PHAGE269_M	27894	376460	1	27894	71.57	high	ST45	KL24	O1_O2v1	KPN	274551	KL24	K24	none	Very high	0.9901		O1/O2v1	O2a	none	Very high	0.9876		PV006	PV002	PV0002	PV0014	PV0040	PV2162
1521KBV	1521KBV_1XL	KPN_B16_PHAGE270_M	12548	925637	774606	787153	71.57	high	ST1496	UNK	O1_O2v1	KPN	273233	KL62	unknown (K62)	?-		0.9967	KL62_03_wzi,KL62_04_wza,KL62_05_wzb,KL62_06_wzc,KL62_07_wbaP	O1/O2v1	O1ab	?	Good	0.9818		PV005	PV088	PV0107	PV0165	PV1805	PV2161
1368KBVR	1368KBVR_29S	KPN_B16_PHAGE271_M	24597	24597	1	24597	71.5	high	ST29	KL30	O1_O2v2	KPN	344614	KL30	K30	-+*	Good	0.9655	KL30_15_wcuG	O1/O2v2	O1ab	none	Very high	0.9938		PV001	PV011	PV0010	PV0081	PV0066	PV2160
1302KBVR	1302KBVR_18M	KPN_B16_PHAGE272_M	29681	66218	36538	66218	71.43	high	ST528	KL27	O1_O2v2	KPN	360457	KL27	K27	none	Very high	0.9958		O1/O2v2	O2afg	none	Very high	0.9845		PV013	PV810	PV0796	PV2020	PV1804	PV2159
1506KBV	1506KBV_31S	KPN_B16_PHAGE273_M	32549	32549	1	32549	71.19	high	ST3068	KL119	O4	KPN	278160	KL119	unknown (KL119)	none	Very high	0.9998		O4	O4	none	Very high	0.9999		PV031	PV087	PV0101	PV0108	PV0102	PV2158
1477KBV	1477KBV_14L	KPN_B16_PHAGE274_M	30611	146322	115712	146322	71.12	high	ST3068	KL119	O4	KPN	288289	KL119	unknown (KL119)	none	Very high	0.9998		O4	O4	none	Very high	0.9999		PV010	PV012	PV0067	PV0078	PV0065	PV0044
1506KBV	1506KBV_15L	KPN_B16_PHAGE275_M	30607	146309	115703	146309	71.11	high	ST3068	KL119	O4	KPN	278160	KL119	unknown (KL119)	none	Very high	0.9998		O4	O4	none	Very high	0.9999		PV010	PV012	PV0067	PV0078	PV0065	PV0044
1486KBV	1486KBV_14L	KPN_B16_PHAGE276_M	30599	146294	115696	146294	71.09	high	ST3068	KL119	O4	KPN	283976	KL119	unknown (KL119)	none	Very high	0.9998		O4	O4	none	Very high	0.9999		PV010	PV012	PV0067	PV0078	PV0065	PV0044
1569KBV	1569KBV_16L	KPN_B16_PHAGE277_M	30599	146316	115718	146316	71.09	high	ST3068	KL119	O4	KPN	266976	KL119	unknown (KL119)	none	Very high	0.9998		O4	O4	none	Very high	0.9999		PV010	PV012	PV0067	PV0078	PV0065	PV0044
1477KBV	1477KBV_1XL	KPN_B16_PHAGE278_M	34244	616952	1	34244	70.51	high	ST3068	KL119	O4	KPN	288289	KL119	unknown (KL119)	none	Very high	0.9998		O4	O4	none	Very high	0.9999		PV031	PV087	PV0101	PV0108	PV0102	PV2157
1569KBV	1569KBV_3L	KPN_B16_PHAGE279_M	34236	373187	1	34236	70.49	high	ST3068	KL119	O4	KPN	266976	KL119	unknown (KL119)	none	Very high	0.9998		O4	O4	none	Very high	0.9999		PV031	PV087	PV0101	PV0108	PV0102	PV2156
1372KBV	1372KBV_22M	KPN_B16_PHAGE280_M	34213	66634	1	34213	70.1	high	ST45	UNK	O1_O2v1	KPN	322408	KL24	unknown (K24)	?-		0.988	KL24_04_wza,KL24_06_wzc,KL24_07_wcuD,KL24_08_wcuC,KL24_09_wcuV,KL24_10_wbaZ	O1/O2v1	O2a	none	Very high	0.9875		PV024	PV033	PV0023	PV0025	PV0022	PV2155
1525KBVR	1525KBVR_23M	KPN_B16_PHAGE281_M	34213	66634	1	34213	70.1	high	ST45	UNK	O1_O2v1	KPN	274306	KL24	unknown (K24)	?-		0.988	KL24_04_wza,KL24_06_wzc,KL24_07_wcuD,KL24_08_wcuC,KL24_09_wcuV,KL24_10_wbaZ	O1/O2v1	O2a	none	Very high	0.9876		PV024	PV033	PV0023	PV0025	PV0022	PV2154
1546KBV	1546KBV_25M	KPN_B16_PHAGE282_M	29277	67047	37771	67047	68.27	high	ST512	KL107	O1_O2v2	KPN	270620	KL107	unknown (KL107)	none	Very high	0.9999		O1/O2v2	O2afg	?-	Good	0.9835	O1/O2v2_09_gmlB	PV020	PV019	PV0011	PV0005	PV0005	PV0004
1470KBV	1470KBV_23M	KPN_B16_PHAGE283_M	29270	65251	35982	65251	68.26	high	ST512	KL107	O1_O2v2	KPN	292117	KL107	unknown (KL107)	none	Very high	1		O1/O2v2	O2afg	none	Very high	0.9837		PV020	PV019	PV0011	PV0005	PV0005	PV0004
1534KBV	1534KBV_22M	KPN_B16_PHAGE284_M	29270	65251	35982	65251	68.26	high	ST512	KL107	O1_O2v2	KPN	270634	KL107	unknown (KL107)	none	Very high	1		O1/O2v2	O2afg	none	Very high	0.9837		PV020	PV019	PV0011	PV0005	PV0005	PV0004
1543KBV	1543KBV_25M	KPN_B16_PHAGE285_M	29270	65251	35982	65251	68.26	high	ST512	KL107	O1_O2v2	KPN	270624	KL107	unknown (KL107)	none	Very high	1		O1/O2v2	O2afg	none	Very high	0.9837		PV020	PV019	PV0011	PV0005	PV0005	PV0004
1551KBV	1551KBV_24M	KPN_B16_PHAGE286_M	29270	65255	1	29270	68.26	high	ST512	KL107	O1_O2v2	KPN	270620	KL107	unknown (KL107)	none	Very high	0.9999		O1/O2v2	O2afg	none	Very high	0.9836		PV020	PV019	PV0011	PV0005	PV0005	PV0004
1499KBV	1499KBV_23M	KPN_B16_PHAGE287_M	29176	65264	36089	65264	68.02	high	ST512	KL107	O1_O2v2	KPN	279696	KL107	unknown (KL107)	none	Very high	1		O1/O2v2	O2afg	none	Very high	0.9837		PV020	PV019	PV0011	PV0005	PV0005	PV0004
1460KBV	1460KBV_24M	KPN_B16_PHAGE288_M	29168	65256	36089	65256	68	high	ST512	KL107	O1_O2v2	KPN	295777	KL107	unknown (KL107)	none	Very high	1		O1/O2v2	O2afg	none	Very high	0.9837		PV020	PV019	PV0011	PV0005	PV0005	PV0004
1455KBV	1455KBV_22M	KPN_B16_PHAGE289_M	29165	65250	1	29165	67.99	high	ST258	KL106	O1_O2v2	KPN	296604	KL106	unknown (KL106)	?-+	Good	0.998	KL106_17	O1/O2v2	O2afg	none	Very high	0.9848		PV020	PV019	PV0011	PV0005	PV0005	PV0004
1496KBV	1496KBV_23M	KPN_B16_PHAGE290_M	29163	65254	36092	65254	67.99	high	ST512	KL107	O1_O2v2	KPN	279729	KL107	unknown (KL107)	none	Very high	1		O1/O2v2	O2afg	none	Very high	0.9837		PV020	PV019	PV0011	PV0005	PV0005	PV0004
1531KBV	1531KBV_26M	KPN_B16_PHAGE291_M	29163	65251	36089	65251	67.99	high	ST512	KL107	O1_O2v2	KPN	270649	KL107	unknown (KL107)	none	Very high	1		O1/O2v2	O2afg	none	Very high	0.9837		PV020	PV019	PV0011	PV0005	PV0005	PV0004
1553KBV	1553KBV_25M	KPN_B16_PHAGE292_M	29165	65251	1	29165	67.99	high	ST512	KL107	O1_O2v2	KPN	270620	KL107	unknown (KL107)	none	Very high	1		O1/O2v2	O2afg	none	Very high	0.9836		PV020	PV019	PV0011	PV0005	PV0005	PV0004
1556KBV	1556KBV_24M	KPN_B16_PHAGE293_M	29163	65251	36089	65251	67.99	high	ST512	KL107	O1_O2v2	KPN	270619	KL107	unknown (KL107)	none	Very high	1		O1/O2v2	O2afg	none	Very high	0.9837		PV020	PV019	PV0011	PV0005	PV0005	PV0004
1559KBV	1559KBV_25M	KPN_B16_PHAGE294_M	29165	65268	1	29165	67.99	high	ST512	KL107	O1_O2v2	KPN	270398	KL107	unknown (KL107)	none	Very high	1		O1/O2v2	O2afg	none	Very high	0.9837		PV020	PV019	PV0011	PV0005	PV0005	PV0004
1298KBV	1298KBV_3XL	KPN_B16_PHAGE295_M	25537	538224	1	25537	66.62	high	ST221	KL167	OL13	KPN	344451	KL167	unknown (KL167)	?	Good	0.9998		OL13	O13	*	High	0.9494		PV003	PV009	PV0085	PV0099	PV0131	PV2153
1445KBV	1445KBV_4L	KPN_B16_PHAGE296_M	11812	417780	53476	65287	65.41	high	ST258	KL106	O1_O2v2	KPN	299725	KL106	unknown (KL106)	?-+	Good	0.998	KL106_17	O1/O2v2	O2afg	none	Very high	0.9848		PV005	PV016	PV0007	PV0001	PV0003	PV0002
1455KBV	1455KBV_1XL	KPN_B16_PHAGE297_M	11812	723923	56256	68067	65.41	high	ST258	KL106	O1_O2v2	KPN	296604	KL106	unknown (KL106)	?-+	Good	0.998	KL106_17	O1/O2v2	O2afg	none	Very high	0.9848		PV005	PV016	PV0007	PV0001	PV0003	PV0002
1460KBV	1460KBV_7L	KPN_B16_PHAGE298_M	11812	297623	53501	65312	65.41	high	ST512	KL107	O1_O2v2	KPN	295777	KL107	unknown (KL107)	none	Very high	1		O1/O2v2	O2afg	none	Very high	0.9837		PV005	PV016	PV0007	PV0001	PV0003	PV0002
1470KBV	1470KBV_6L	KPN_B16_PHAGE299_M	11812	325118	53497	65308	65.41	high	ST512	KL107	O1_O2v2	KPN	292117	KL107	unknown (KL107)	none	Very high	1		O1/O2v2	O2afg	none	Very high	0.9837		PV005	PV016	PV0007	PV0001	PV0003	PV0002
1496KBV	1496KBV_6L	KPN_B16_PHAGE300_M	11812	300741	56617	68428	65.41	high	ST512	KL107	O1_O2v2	KPN	279729	KL107	unknown (KL107)	none	Very high	1		O1/O2v2	O2afg	none	Very high	0.9837		PV005	PV016	PV0007	PV0001	PV0003	PV0002
1499KBV	1499KBV_3L	KPN_B16_PHAGE301_M	11812	370132	53508	65319	65.41	high	ST512	KL107	O1_O2v2	KPN	279696	KL107	unknown (KL107)	none	Very high	1		O1/O2v2	O2afg	none	Very high	0.9837		PV005	PV016	PV0007	PV0001	PV0003	PV0002
1531KBV	1531KBV_7L	KPN_B16_PHAGE302_M	11812	297619	53494	65305	65.41	high	ST512	KL107	O1_O2v2	KPN	270649	KL107	unknown (KL107)	none	Very high	1		O1/O2v2	O2afg	none	Very high	0.9837		PV005	PV016	PV0007	PV0001	PV0003	PV0002
1534KBV	1534KBV_3L	KPN_B16_PHAGE303_M	11812	370122	53500	65311	65.41	high	ST512	KL107	O1_O2v2	KPN	270634	KL107	unknown (KL107)	none	Very high	1		O1/O2v2	O2afg	none	Very high	0.9837		PV005	PV016	PV0007	PV0001	PV0003	PV0002
1543KBV	1543KBV_6L	KPN_B16_PHAGE304_M	11812	297656	53526	65337	65.41	high	ST512	KL107	O1_O2v2	KPN	270624	KL107	unknown (KL107)	none	Very high	1		O1/O2v2	O2afg	none	Very high	0.9837		PV005	PV016	PV0007	PV0001	PV0003	PV0002
1546KBV	1546KBV_4L	KPN_B16_PHAGE305_M	11812	329559	57948	69759	65.41	high	ST512	KL107	O1_O2v2	KPN	270620	KL107	unknown (KL107)	none	Very high	0.9999		O1/O2v2	O2afg	?-	Good	0.9835	O1/O2v2_09_gmlB	PV005	PV016	PV0007	PV0001	PV0003	PV0002
1551KBV	1551KBV_5L	KPN_B16_PHAGE306_M	11812	325149	53512	65323	65.41	high	ST512	KL107	O1_O2v2	KPN	270620	KL107	unknown (KL107)	none	Very high	0.9999		O1/O2v2	O2afg	none	Very high	0.9836		PV005	PV016	PV0007	PV0001	PV0003	PV0002
1553KBV	1553KBV_5L	KPN_B16_PHAGE307_M	11812	325141	53513	65324	65.41	high	ST512	KL107	O1_O2v2	KPN	270620	KL107	unknown (KL107)	none	Very high	1		O1/O2v2	O2afg	none	Very high	0.9836		PV005	PV016	PV0007	PV0001	PV0003	PV0002
1556KBV	1556KBV_6L	KPN_B16_PHAGE308_M	11812	298583	53497	65308	65.41	high	ST512	KL107	O1_O2v2	KPN	270619	KL107	unknown (KL107)	none	Very high	1		O1/O2v2	O2afg	none	Very high	0.9837		PV005	PV016	PV0007	PV0001	PV0003	PV0002
1559KBV	1559KBV_5L	KPN_B16_PHAGE309_M	11812	324690	53170	64981	65.41	high	ST512	KL107	O1_O2v2	KPN	270398	KL107	unknown (KL107)	none	Very high	1		O1/O2v2	O2afg	none	Very high	0.9837		PV005	PV016	PV0007	PV0001	PV0003	PV0002
1486KBV	1486KBV_31S	KPN_B16_PHAGE310_M	29095	29095	1	29095	63.78	high	ST3068	KL119	O4	KPN	283976	KL119	unknown (KL119)	none	Very high	0.9998		O4	O4	none	Very high	0.9999		PV031	PV087	PV0101	PV0108	PV0102	PV2152
1499KBV	1499KBV_29S	KPN_B16_PHAGE311_M	27792	27792	1	27792	62.47	high	ST512	KL107	O1_O2v2	KPN	279696	KL107	unknown (KL107)	none	Very high	1		O1/O2v2	O2afg	none	Very high	0.9837		PV017	PV026	PV0022	PV0009	PV0007	PV0013
1496KBV	1496KBV_28S	KPN_B16_PHAGE312_M	27787	27787	1	27787	62.46	high	ST512	KL107	O1_O2v2	KPN	279729	KL107	unknown (KL107)	none	Very high	1		O1/O2v2	O2afg	none	Very high	0.9837		PV017	PV026	PV0022	PV0009	PV0007	PV0013
1556KBV	1556KBV_31S	KPN_B16_PHAGE313_M	27761	27761	1	27761	62.4	high	ST512	KL107	O1_O2v2	KPN	270619	KL107	unknown (KL107)	none	Very high	1		O1/O2v2	O2afg	none	Very high	0.9837		PV017	PV026	PV0022	PV0009	PV0007	PV0013
1543KBV	1543KBV_31S	KPN_B16_PHAGE314_M	27748	27748	1	27748	62.37	high	ST512	KL107	O1_O2v2	KPN	270624	KL107	unknown (KL107)	none	Very high	1		O1/O2v2	O2afg	none	Very high	0.9837		PV017	PV026	PV0022	PV0009	PV0007	PV0013
1460KBV	1460KBV_31S	KPN_B16_PHAGE315_M	27660	27660	1	27660	62.17	high	ST512	KL107	O1_O2v2	KPN	295777	KL107	unknown (KL107)	none	Very high	1		O1/O2v2	O2afg	none	Very high	0.9837		PV017	PV026	PV0022	PV0009	PV0007	PV0013
1531KBV	1531KBV_31S	KPN_B16_PHAGE316_M	27660	27660	1	27660	62.17	high	ST512	KL107	O1_O2v2	KPN	270649	KL107	unknown (KL107)	none	Very high	1		O1/O2v2	O2afg	none	Very high	0.9837		PV017	PV026	PV0022	PV0009	PV0007	PV0013
1534KBV	1534KBV_29S	KPN_B16_PHAGE317_M	27655	27655	1	27655	62.16	high	ST512	KL107	O1_O2v2	KPN	270634	KL107	unknown (KL107)	none	Very high	1		O1/O2v2	O2afg	none	Very high	0.9837		PV017	PV026	PV0022	PV0009	PV0007	PV0013
1330KBV	1330KBV_16L	KPN_B16_PHAGE318_M	31012	125436	94425	125436	61.98	high	ST321	KL3	O1_O2v2	KPN	334153	KL3	K3	?*	Good	0.9962		O1/O2v2	O2afg	none	Very high	0.9852		PV026	PV053	PV0057	PV0047	PV0034	PV0038
1352KBV	1352KBV_16L	KPN_B16_PHAGE319_M	31012	125441	94430	125441	61.98	high	ST321	KL3	O1_O2v2	KPN	328447	KL3	K3	?*	Good	0.9962		O1/O2v2	O2afg	none	Very high	0.9852		PV026	PV053	PV0057	PV0047	PV0034	PV0038
1358KBV	1358KBV_15L	KPN_B16_PHAGE320_M	31012	125432	94421	125432	61.98	high	ST321	KL3	O1_O2v2	KPN	327533	KL3	K3	?*	Good	0.9962		O1/O2v2	O2afg	none	Very high	0.9852		PV026	PV053	PV0057	PV0047	PV0034	PV0038
1337KBVR	1337KBVR_2XL	KPN_B16_PHAGE321_M	32278	813272	1	32278	61.2	high	ST5154	KL167	OL13	KPN	351157	KL167	unknown (KL167)	?	Good	0.9996		OL13	O13	*	High	0.9495		PV008	PV017	PV0030	PV0017	PV0015	PV0014
1407KBVR	1407KBVR_10L	KPN_B16_PHAGE322_M	24178	255496	1	24178	60.06	high	ST3068	KL119	O4	KPN	329537	KL119	unknown (KL119)	none	Very high	0.9998		O4	O4	none	Very high	0.9999		PV001	PV008	PV0119	PV0128	PV0228	PV2151
1465KBV	1465KBV_17L	KPN_B16_PHAGE323_M	29290	126905	1	29290	58.54	high	ST321	KL3	O1_O2v2	KPN	293090	KL3	K3	?*	Good	0.9962		O1/O2v2	O2afg	none	Very high	0.9852		PV026	PV053	PV0057	PV0047	PV0034	PV0078
1342KBV	1342KBV_9L	KPN_B16_PHAGE324_M	24269	229180	1	24269	57.34	high	ST881	KL2	O1_O2v2	KPN	330433	KL2	K2	none	Very high	0.9841		O1/O2v2	O1ab	none	Very high	0.9898		PV011	PV300	PV0539	PV0717	PV0661	PV0586
1407KBV	1407KBV_22M	KPN_B16_PHAGE325_M	26100	71347	45248	71347	56.92	high	ST514	KL35	O1_O2v1	KPN	312733	KL35	K35	none	Very high	0.9933		O1/O2v1	O1ab	none	Very high	0.9806		PV016	PV123	PV0154	PV0173	PV0160	PV0587
1336KBVR	1336KBVR_23S	KPN_B16_PHAGE326_M	26338	42556	1	26338	55.7	high	ST35	KL22	O1_O2v1	KPN	351317	KL22	K22	?-	Good	0.9947	KL22_07_wzy,KL22_10_wfeD	O1/O2v1	O1ab	none	Very high	0.981		PV001	PV299	PV0540	PV0689	PV0663	PV0588
1341KBVR	1341KBVR_27S	KPN_B16_PHAGE327_M	30569	30569	1	30569	55.62	high	ST35	KL22	O1_O2v1	KPN	350138	KL22	K22	none	Very high	0.9949		O1/O2v1	O1ab	none	Very high	0.9811		PV002	PV001	PV0006	PV0113	PV0112	PV0357
1357KBV	1357KBV_16L	KPN_B16_PHAGE328_M	27757	125374	1	27757	55.02	high	ST321	KL3	O1_O2v2	KPN	327533	KL3	K3	?*	Good	0.9962		O1/O2v2	O2afg	none	Very high	0.9852		PV026	PV053	PV0057	PV0047	PV0034	PV0078
1565KBVR	1565KBVR_37S	KPN_B16_PHAGE329_M	18014	18014	1	18014	54.45	high	ST34	KL111	O3b	KPN	250979	KL111	unknown (KL111)	none	Very high	0.9984		O3b	O3b	none	Very high	0.9915		PV001	PV005	PV0003	PV0235	PV0218	PV0168
150KPH	150KPH_14S	KPN_B16_PHAGE330_M	24977	45604	20628	45604	50.89	high	ST323	KL21	O3b	KPN	479411	KL21	K21	none	Very high	1		O3b	O3b	none	Very high	0.9919		PV004	PV003	PV0799	PV2052	PV1803	PV2147
1266KBV	1266KBV_8L	KPN_B16_PHAGE512_M	47759	330683	282925	330683	100	medium	ST25	KL2	O1_O2v2	KPN	349434	KL2	K2	none	Very high	0.9841		O1/O2v2	O1ab	?	Good	0.9921		PV025	PV167	PV0287	PV0329	PV0337	PV0183
1334KBVR	1334KBVR_10L	KPN_B16_PHAGE513_M	45567	262755	22333	67899	100	medium	ST22	KL147	O1_O2v2	KPN	351774	KL147	unknown (KL147)	none	Perfect	1		O1/O2v2	O2afg	none	Very high	0.9842		PV024	PV033	PV0023	PV0254	PV0664	PV0589
1336KBVR	1336KBVR_3XL	KPN_B16_PHAGE514_M	34625	500729	326449	361073	100	medium	ST35	KL22	O1_O2v1	KPN	351317	KL22	K22	?-	Good	0.9947	KL22_07_wzy,KL22_10_wfeD	O1/O2v1	O1ab	none	Very high	0.981		PV021	PV010	PV0021	PV0688	PV0665	PV0629
1427KBV	1427KBV_1XL	KPN_B16_PHAGE515_M	39539	1176930	471892	511430	100	medium	ST5080	KL125	O3_O3a	KPN	306749	KL125	unknown (KL125)	*	High	0.9034		O3/O3a	O3/O3a	*	Very high	0.954		PV037	PV051	PV0792	PV2051	PV1802	PV2145
1430KBVR	1430KBVR_16L	KPN_B16_PHAGE516_M	45805	100649	22384	68188	100	medium	ST45	KL24	O1_O2v1	KPN	319579	KL24	K24	?-	Good	0.9901	KL24_11_wcaJ	O1/O2v1	O2a	?-	Good	0.9876	O1/O2v1_07_kfoC	PV024	PV033	PV0023	PV0025	PV0022	PV0025
1431KBVR	1431KBVR_18L	KPN_B16_PHAGE517_M	45805	100619	22384	68188	100	medium	ST45	KL24	O1_O2v1	KPN	319522	KL24	K24	none	Very high	0.9901		O1/O2v1	O2a	none	Very high	0.9876		PV024	PV033	PV0023	PV0025	PV0022	PV0025
1509KBV	1509KBV_19L	KPN_B16_PHAGE518_M	45805	100649	22384	68188	100	medium	ST45	KL24	O1_O2v1	KPN	275352	KL24	K24	?	Good	0.9901		O1/O2v1	O2a	none	Very high	0.9876		PV024	PV033	PV0023	PV0025	PV0022	PV0025
1514KBV	1514KBV_20L	KPN_B16_PHAGE519_M	45805	100608	22384	68188	100	medium	ST45	KL24	O1_O2v1	KPN	274551	KL24	K24	none	Very high	0.9901		O1/O2v1	O2a	none	Very high	0.9876		PV024	PV033	PV0023	PV0025	PV0022	PV0025
151KBV	151KBV_1XL	KPN_B16_PHAGE520_M	50854	1848717	696809	747662	100	medium	ST29	KL30	O1_O2v2	KPN	942358	KL30	K30	*	Very high	0.9655		O1/O2v2	O1ab	none	Very high	0.994		PV029	PV029	PV0074	PV0079	PV0064	PV2144
151KBV	151KBV_7L	KPN_B16_PHAGE521_M	67897	269551	1	67897	100	medium	ST29	KL30	O1_O2v2	KPN	942358	KL30	K30	*	Very high	0.9655		O1/O2v2	O1ab	none	Very high	0.994		PV002	PV001	PV0006	PV0073	PV0063	PV0308
1404KBVR	1404KBVR_5L	KPN_B16_PHAGE522_M	15617	381961	329967	345583	97.26	medium	ST1310	KL102	O1_O2v2	KPN	330351	KL102	unknown (KL102)	?-+	Good	0.9994	KL102_03_wzi	O1/O2v2	O2afg	none	Very high	0.9844		PV049	PV090	PV0100	PV0120	PV0099	PV0063
1357KBV	1357KBV_1XL	KPN_B16_PHAGE523_M	37456	744927	707472	744927	79.47	medium	ST321	KL3	O1_O2v2	KPN	327533	KL3	K3	?*	Good	0.9962		O1/O2v2	O2afg	none	Very high	0.9852		PV019	PV023	PV0024	PV0044	PV0030	PV0094
1352KBV	1352KBV_1XL	KPN_B16_PHAGE524_M	37456	744933	707478	744933	79.46	medium	ST321	KL3	O1_O2v2	KPN	328447	KL3	K3	?*	Good	0.9962		O1/O2v2	O2afg	none	Very high	0.9852		PV019	PV023	PV0024	PV0044	PV0030	PV0094
1477KBVR	1477KBVR_2XL	KPN_B16_PHAGE525_M	24555	563624	539070	563624	55.61	medium	ST461	KL48	O1_O2v1	KPN	304608	KL48	K48	*	High	0.9476		O1/O2v1	O1ab	none	Very high	0.9833		PV037	PV051	PV0328	PV2075	PV1801	PV2143
1417KBV	1417KBV_4L	KPN_B16_PHAGE526_M	23570	375649	1	23570	53.75	medium	ST86	KL2	O1_O2v1	KPN	308685	KL2	K2	none	Very high	0.9995		O1/O2v1	O1ab	none	Very high	0.9846		PV037	PV305	PV0542	PV0715	PV0667	PV0643
151KBV	151KBV_3XL	KPN_B16_PHAGE547_L	126779	509392	319503	446281	100	low	ST29	KL30	O1_O2v2	KPN	942358	KL30	K30	*	Very high	0.9655		O1/O2v2	O1ab	none	Very high	0.994		PV043	PV121	PV0153	PV0191	PV0150	PV2141
155KPH	155KPH_1XL	KPN_B16_PHAGE548_L	149459	1945288	1368386	1517844	94.47	low	ST3064	KL54	O1_O2v2	KPN	474187	KL54	K54	none	Perfect	1		O1/O2v2	O1ab	none	Very high	0.9915		PV093	PV446	PV0768	PV2074	PV1800	PV2140
1407KBV	1407KBV_6L	KPN_B16_PHAGE549_M	66732	281075	1	66732	90.51	low	ST514	KL35	O1_O2v1	KPN	312733	KL35	K35	none	Very high	0.9933		O1/O2v1	O1ab	none	Very high	0.9806		PV123	PV369	PV0543	PV0685	PV0669	PV2139
1369KBVR	1369KBVR_13L	KPN_B16_PHAGE550_M	70187	220159	143062	213248	80.36	low	ST3068	KL119	O4	KPN	344406	KL119	unknown (KL119)	none	Very high	0.9998		O4	O4	none	Very high	0.9999		PV030	PV034	PV0028	PV0016	PV0009	PV0008
1486KBV	1486KBV_12L	KPN_B16_PHAGE551_M	70189	220376	6925	77113	80.36	low	ST3068	KL119	O4	KPN	283976	KL119	unknown (KL119)	none	Very high	0.9998		O4	O4	none	Very high	0.9999		PV030	PV034	PV0028	PV0016	PV0009	PV0008
1329KBVR	1329KBVR_11L	KPN_B16_PHAGE552_M	30259	142109	111851	142109	56.85	low	ST392	KL27	O4	KPN	352632	KL27	K27	none	Very high	0.9928		O4	O4	none	Very high	0.9971		PV009	PV006	PV0012	PV0022	PV0024	PV2138
1009KBVR	1009KBVR_16M	KVV_B1_PHAGE001_M	54252	54252	1	54252	100	high	ST7037	KL60	O3_O3a	KVV	440380	KL60	K60	none	Very high	0.9905		O3/O3a	O3/O3a	none	Very high	0.9928		PV022	PV022	PV0014	PV0023	PV0987	PV2733
100KBVR	100KBVR_2XL	KVV_B1_PHAGE002_M	41156	1348864	209457	250612	100	high	ST3529	KL1	O3_O3a	KVV	1348864	KL1	K1	+*	Good	0.899		O3/O3a	O3/O3a	none	Very high	0.9938		PV006	PV002	PV0002	PV0015	PV0603	PV2686
100KBVR	100KBVR_2XL	KVV_B1_PHAGE003_M	42411	1348864	295166	337576	100	high	ST3529	KL1	O3_O3a	KVV	1348864	KL1	K1	+*	Good	0.899		O3/O3a	O3/O3a	none	Very high	0.9938		PV004	PV018	PV0009	PV0524	PV0986	PV2621
100KBVR	100KBVR_6L	KVV_B1_PHAGE004_M	55038	366957	311920	366957	100	high	ST3529	KL1	O3_O3a	KVV	1348864	KL1	K1	+*	Good	0.899		O3/O3a	O3/O3a	none	Very high	0.9938		PV027	PV290	PV0847	PV2199	PV2048	PV2622
100KPH	100KPH_1XL	KVV_B1_PHAGE005_M	61235	2046258	712839	774073	100	high	ST2988	KL137	O3_O3a	KVV	1154239	KL137	unknown (KL137)	none	Very high	0.9978		O3/O3a	O3/O3a	none	Very high	0.9946		PV002	PV001	PV0094	PV2198	PV2047	PV2623
100KPH	100KPH_1XL	KVV_B1_PHAGE006_M	58313	2046258	975617	1033929	100	high	ST2988	KL137	O3_O3a	KVV	1154239	KL137	unknown (KL137)	none	Very high	0.9978		O3/O3a	O3/O3a	none	Very high	0.9946		PV004	PV018	PV0009	PV0011	PV0037	PV2624
101KPH	101KPH_2XL	KVV_B1_PHAGE007_M	88239	1141869	1053631	1141869	100	high	ST347	KL103	O3_O3a	KVV	1141869	KL103	unknown (KL103)	none	Very high	0.9996		O3/O3a	O3/O3a	none	Very high	0.9934		PV004	PV018	PV0009	PV0011	PV2046	PV2625
1028KBVR	1028KBVR_5L	KVV_B1_PHAGE008_M	63538	433831	55655	119192	100	high	ST616	KL54	O5	KVV	433831	KL54	K54	?*	Good	0.9451		O5	O5	none	Very high	0.9961		PV008	PV496	PV0846	PV2149	PV2045	PV2626
103KBVR	103KBVR_2XL	KVV_B1_PHAGE009_M	56509	1339558	350158	406666	100	high	ST6987	KL142	O5	KVV	1339558	KL142	unknown (KL142)	*	High	0.9445		O5	O5	none	Very high	0.9963		PV004	PV003	PV0001	PV0003	PV2044	PV2627
103KBVR	103KBVR_2XL	KVV_B1_PHAGE010_M	57838	1339558	1	57838	100	high	ST6987	KL142	O5	KVV	1339558	KL142	unknown (KL142)	*	High	0.9445		O5	O5	none	Very high	0.9963		PV008	PV208	PV0854	PV2129	PV2056	PV2628
103KPH	103KPH_1XL	KVV_B1_PHAGE011_M	65203	1815807	1540277	1605479	100	high	ST3082	KL57	O3_O3a	KVV	1029140	KL57	K57	*	Very high	0.9703		O3/O3a	O3/O3a	none	Very high	0.9928		PV008	PV497	PV0844	PV2128	PV2042	PV2639
104KPH	104KPH_1XL	KVV_B1_PHAGE012_M	48451	2147949	183660	232110	100	high	ST3079	KL53	O3_O3a	KVV	1009122	KL53	K53	none	Very high	0.9953		O3/O3a	O3/O3a	none	Very high	0.9877		PV013	PV498	PV0843	PV2127	PV2041	PV2630
104KPH	104KPH_1XL	KVV_B1_PHAGE013_M	51953	2147949	2073589	2125541	100	high	ST3079	KL53	O3_O3a	KVV	1009122	KL53	K53	none	Very high	0.9953		O3/O3a	O3/O3a	none	Very high	0.9877		PV004	PV018	PV0009	PV0011	PV0494	PV2631
105KBVR	105KBVR_1XL	KVV_B1_PHAGE014_M	62805	1739204	1481024	1543828	100	high	ST6988	KL57	O5	KVV	1331004	KL57	K57	+*	Good	0.971		O5	O5	none	Very high	0.9962		PV001	PV011	PV0841	PV2126	PV2040	PV2632
107KBVR	107KBVR_2XL	KVV_B1_PHAGE015_M	54211	1324010	1209226	1263436	100	high	ST355	KL6	O5	KVV	1324010	KL6	K6	*	Very high	0.9612		O5	O5	none	Very high	0.9973		PV008	PV020	PV0184	PV2141	PV2039	PV2633
107KBV	107KBV_1XL	KVV_B1_PHAGE016_M	62836	2168452	1595818	1658653	100	high	ST2221	KL126	OL103	KVV	1016336	KL126	unknown (KL126)	*	Very high	0.9517		OL103	unknown (OL103)	none	Very high	0.9655		PV001	PV011	PV0840	PV2140	PV2038	PV2634
107KBV	107KBV_1XL	KVV_B1_PHAGE017_M	51520	2168452	2093759	2145278	100	high	ST2221	KL126	OL103	KVV	1016336	KL126	unknown (KL126)	*	Very high	0.9517		OL103	unknown (OL103)	none	Very high	0.9655		PV004	PV003	PV0001	PV0003	PV0101	PV2635
10KBVR	10KBVR_1XL	KVV_B1_PHAGE018_M	61620	3214052	1011682	1073301	100	high	ST7015	KL11	O3_O3a	KVV	3214052	KL11	K11	*	High	0.9289		O3/O3a	O3/O3a	none	Very high	0.9851		PV004	PV003	PV0001	PV0003	PV2037	PV2636
10KBVR	10KBVR_1XL	KVV_B1_PHAGE019_M	62555	3214052	2839718	2902272	100	high	ST7015	KL11	O3_O3a	KVV	3214052	KL11	K11	*	High	0.9289		O3/O3a	O3/O3a	none	Very high	0.9851		PV001	PV011	PV0010	PV0691	PV0966	PV2637
10KBVR	10KBVR_2XL	KVV_B1_PHAGE020_M	45840	755834	552234	598073	100	high	ST7015	KL11	O3_O3a	KVV	3214052	KL11	K11	*	High	0.9289		O3/O3a	O3/O3a	none	Very high	0.9851		PV003	PV014	PV0005	PV2139	PV2036	PV2638
10KBV	10KBV_1XL	KVV_B1_PHAGE021_M	16550	3184808	1189784	1206333	100	high	ST4598	KL13	UNK	KVV	3184808	KL13	K13	*	Very high	0.9593		O3/O3a	unknown (O3/O3a)	+	Low	0.9924		PV203	PV499	PV0839	PV2217	PV2035	PV2629
10KBV	10KBV_1XL	KVV_B1_PHAGE022_M	52971	3184808	1237028	1289998	100	high	ST4598	KL13	UNK	KVV	3184808	KL13	K13	*	Very high	0.9593		O3/O3a	unknown (O3/O3a)	+	Low	0.9924		PV008	PV020	PV0863	PV2216	PV2034	PV2603
10KPH	10KPH_1XL	KVV_B1_PHAGE023_M	51498	5494180	1993999	2045496	100	high	ST386	KL138	UNK	KVV	5494180	KL138	unknown (KL138)	none	Perfect	1		OL102	unknown (OL102)	-*		0.8157	OL102_05_wbbL,OL102_06_rhamnan,OL102_07_wzm,OL102_08_wzt	PV025	PV462	PV0871	PV2215	PV2033	PV2604
10KPH	10KPH_1XL	KVV_B1_PHAGE024_M	71493	5494180	3077275	3148767	100	high	ST386	KL138	UNK	KVV	5494180	KL138	unknown (KL138)	none	Perfect	1		OL102	unknown (OL102)	-*		0.8157	OL102_05_wbbL,OL102_06_rhamnan,OL102_07_wzm,OL102_08_wzt	PV002	PV043	PV0866	PV2214	PV2032	PV2605
1103KBVR	1103KBVR_10L	KVV_B1_PHAGE025_M	76601	217856	141256	217856	100	high	ST3239	KL127	OL103	KVV	407578	KL127	unknown (KL127)	*	Very high	0.9619		OL103	unknown (OL103)	none	Very high	0.9669		PV007	PV024	PV0060	PV2229	PV2031	PV2606
1103KBVR	1103KBVR_8L	KVV_B1_PHAGE026_M	44751	305928	122187	166937	100	high	ST3239	KL127	OL103	KVV	407578	KL127	unknown (KL127)	*	Very high	0.9619		OL103	unknown (OL103)	none	Very high	0.9669		PV016	PV285	PV0865	PV2228	PV2069	PV2607
1143KBVR	1143KBVR_2XL	KVV_B1_PHAGE027_M	41516	594298	277896	319411	100	high	ST4199	KL47	OL103	KVV	396289	KL47	K47	none	Very high	0.9569		OL103	unknown (OL103)	none	Very high	0.9886		PV003	PV048	PV0156	PV2227	PV2081	PV2608
1143KBVR	1143KBVR_3L	KVV_B1_PHAGE028_M	18148	461891	383142	401289	100	high	ST4199	KL47	OL103	KVV	396289	KL47	K47	none	Very high	0.9569		OL103	unknown (OL103)	none	Very high	0.9886		PV063	PV178	PV0577	PV0623	PV0983	PV0429
1143KBVR	1143KBVR_9L	KVV_B1_PHAGE029_M	53191	234121	158131	211321	100	high	ST4199	KL47	OL103	KVV	396289	KL47	K47	none	Very high	0.9569		OL103	unknown (OL103)	none	Very high	0.9886		PV004	PV018	PV0009	PV2207	PV2080	PV2609
1144KBVR	1144KBVR_3L	KVV_B1_PHAGE030_M	18148	458590	383118	401265	100	high	ST4610	KL47	OL103	KVV	396247	KL47	K47	none	Very high	0.9568		OL103	unknown (OL103)	none	Very high	0.9887		PV063	PV178	PV0577	PV0623	PV0983	PV0429
1144KBVR	1144KBVR_9L	KVV_B1_PHAGE031_M	51033	234668	161078	212110	100	high	ST4610	KL47	OL103	KVV	396247	KL47	K47	none	Very high	0.9568		OL103	unknown (OL103)	none	Very high	0.9887		PV004	PV003	PV0001	PV2206	PV2079	PV2610
1159KBVR	1159KBVR_3L	KVV_B1_PHAGE032_M	58756	462728	16458	75213	100	high	ST1169	KL125	O5	KVV	392427	KL125	unknown (KL125)	none	Very high	0.9972		O5	O5	none	Very high	0.9952		PV004	PV003	PV0001	PV0003	PV0962	PV2620
1159KBVR	1159KBVR_3L	KVV_B1_PHAGE033_M	56135	462728	406594	462728	100	high	ST1169	KL125	O5	KVV	392427	KL125	unknown (KL125)	none	Very high	0.9972		O5	O5	none	Very high	0.9952		PV008	PV181	PV0283	PV0620	PV1022	PV2612
115KPH	115KPH_1XL	KVV_B1_PHAGE034_M	68573	1193144	1090146	1158718	100	high	ST2993	KL151	OL103	KVV	713230	KL151	unknown (KL151)	?-*	Good	0.9152	KL151_17_rmlB,KL151_18_rmlA,KL151_20_rmlC	OL103	unknown (OL103)	none	Very high	0.9647		PV008	PV032	PV0864	PV2221	PV2078	PV2613
116KBV	116KBV_1XL	KVV_B1_PHAGE035_M	54303	2196890	210388	264690	100	high	ST7074	KL35	O3_O3a	KVV	1012964	KL35	K35	*	Very high	0.9589		O3/O3a	O3/O3a	none	Very high	0.9928		PV008	PV020	PV0086	PV2220	PV2077	PV2614
116KPH	116KPH_2XL	KVV_B1_PHAGE036_M	49974	1316465	275736	325709	100	high	ST3573	KL121	O3_O3a	KVV	707012	KL121	unknown (KL121)	none	Very high	0.9935		O3/O3a	O3/O3a	none	Very high	0.9929		PV126	PV463	PV0872	PV2219	PV2076	PV2615
1178KBVR	1178KBVR_2XL	KVV_B1_PHAGE037_M	42706	791390	745163	787868	100	high	ST363	KL34	O5	KVV	387678	KL34	K34	*	Very high	0.9586		O5	O5	none	Very high	0.9947		PV006	PV002	PV0002	PV0010	PV2075	PV2616
117KPH	117KPH_2XL	KVV_B1_PHAGE038_M	52665	858269	236107	288771	100	high	ST3090	KL3	O3_O3a	KVV	661601	KL3	K3	*	Very high	0.9717		O3/O3a	O3/O3a	none	Very high	0.9925		PV004	PV018	PV0009	PV0382	PV0287	PV2617
117KPH	117KPH_9L	KVV_B1_PHAGE039_M	47395	228145	76281	123675	100	high	ST3090	KL3	O3_O3a	KVV	661601	KL3	K3	*	Very high	0.9717		O3/O3a	O3/O3a	none	Very high	0.9925		PV010	PV209	PV0859	PV2218	PV2074	PV2618
1189KBVR	1189KBVR_17M	KVV_B1_PHAGE040_M	53578	94369	17745	71322	100	high	ST1994	KL103	O3_O3a	KVV	384868	KL103	unknown (KL103)	none	Very high	0.9957		O3/O3a	O3/O3a	none	Very high	0.985		PV004	PV018	PV0009	PV0011	PV0037	PV2619
118KBVR	118KBVR_1XL	KVV_B1_PHAGE041_M	40874	1949647	1209473	1250346	100	high	ST355	KL63	O5	KVV	1262906	KL63	K63	none	Very high	0.9597		O5	O5	+	Good	0.9951		PV013	PV010	PV0855	PV2161	PV2073	PV2648
118KPH	118KPH_1XL	KVV_B1_PHAGE042_M	41531	1283137	1136373	1177903	100	high	ST1986	KL137	O3_O3a	KVV	646394	KL137	unknown (KL137)	none	Very high	0.9999		O3/O3a	O3/O3a	none	Very high	0.9935		PV006	PV002	PV0002	PV0652	PV2072	PV2659
118KPH	118KPH_1XL	KVV_B1_PHAGE043_M	43841	1283137	1222290	1266130	100	high	ST1986	KL137	O3_O3a	KVV	646394	KL137	unknown (KL137)	none	Very high	0.9999		O3/O3a	O3/O3a	none	Very high	0.9935		PV004	PV003	PV0001	PV0003	PV2071	PV2660
11KBV	11KBV_1XL	KVV_B1_PHAGE044_M	61550	3180095	1032218	1093767	100	high	ST6976	KL49	O5	KVV	3180095	KL49	K49	+	Good	0.9992		O5	O5	none	Very high	0.9956		PV004	PV003	PV0001	PV2160	PV2070	PV2661
11KBV	11KBV_1XL	KVV_B1_PHAGE045_M	55203	3180095	1396820	1452022	100	high	ST6976	KL49	O5	KVV	3180095	KL49	K49	+	Good	0.9992		O5	O5	none	Very high	0.9956		PV008	PV032	PV0817	PV2159	PV2082	PV2662
11KBV	11KBV_2XL	KVV_B1_PHAGE046_M	42128	758231	156466	198593	100	high	ST6976	KL49	O5	KVV	3180095	KL49	K49	+	Good	0.9992		O5	O5	none	Very high	0.9956		PV003	PV014	PV0005	PV2158	PV2068	PV2663
11KPH	11KPH_1XL	KVV_B1_PHAGE047_L	103100	5474158	1234879	1337978	100	high	ST925	KL9	O1_O2v1	KVV	5474158	KL9	K9	none	Very high	0.9845		O1/O2v1	O1ab	none	Very high	0.9772		PV008	PV094	PV0816	PV2210	PV2067	PV2664
11KPH	11KPH_1XL	KVV_B1_PHAGE048_M	45590	5474158	3000808	3046397	100	high	ST925	KL9	O1_O2v1	KVV	5474158	KL9	K9	none	Very high	0.9845		O1/O2v1	O1ab	none	Very high	0.9772		PV011	PV004	PV0020	PV2209	PV2066	PV2665
11KPH	11KPH_1XL	KVV_B1_PHAGE049_M	52094	5474158	4047280	4099373	100	high	ST925	KL9	O1_O2v1	KVV	5474158	KL9	K9	none	Very high	0.9845		O1/O2v1	O1ab	none	Very high	0.9772		PV019	PV023	PV0818	PV2208	PV2065	PV2666
11KPH	11KPH_1XL	KVV_B1_PHAGE050_M	15447	5474158	4315045	4330491	100	high	ST925	KL9	O1_O2v1	KVV	5474158	KL9	K9	none	Very high	0.9845		O1/O2v1	O1ab	none	Very high	0.9772		PV005	PV180	PV0255	PV0365	PV0271	PV0182
1201KBVR	1201KBVR_1XL	KVV_B1_PHAGE051_M	42337	1073259	100441	142777	100	high	ST6238	KL49	O3_O3a	KVV	381197	KL49	K49	+	Good	0.989		O3/O3a	O3/O3a	none	Very high	0.9922		PV007	PV015	PV0017	PV0112	PV0156	PV0099
1201KBVR	1201KBVR_2XL	KVV_B1_PHAGE052_M	48787	969583	639346	688132	100	high	ST6238	KL49	O3_O3a	KVV	381197	KL49	K49	+	Good	0.989		O3/O3a	O3/O3a	none	Very high	0.9922		PV023	PV084	PV0127	PV0162	PV0309	PV2677
120KPH	120KPH_1XL	KVV_B1_PHAGE053_M	61823	1021274	748777	810599	100	high	ST4595	KL6	O3_O3a	KVV	631011	KL6	K6	*	Very high	0.9612		O3/O3a	O3/O3a	none	Very high	0.9867		PV008	PV131	PV0567	PV2151	PV2064	PV2668
120KPH	120KPH_3XL	KVV_B1_PHAGE054_M	41672	774742	498027	539698	100	high	ST4595	KL6	O3_O3a	KVV	631011	KL6	K6	*	Very high	0.9612		O3/O3a	O3/O3a	none	Very high	0.9867		PV006	PV002	PV0002	PV0195	PV0184	PV0607
121KBV	121KBV_5L	KVV_B1_PHAGE055_M	19853	370983	309119	328971	100	high	ST1819	UNK	O3_O3a	KVV	1005083	KL35	unknown (K35)	?+*	Low	0.9606		O3/O3a	O3/O3a	none	Very high	0.9935		PV005	PV464	PV0805	PV2150	PV2063	PV2669
121KBV	121KBV_6L	KVV_B1_PHAGE056_M	42099	288258	154946	197044	100	high	ST1819	UNK	O3_O3a	KVV	1005083	KL35	unknown (K35)	?+*	Low	0.9606		O3/O3a	O3/O3a	none	Very high	0.9935		PV003	PV014	PV0005	PV2165	PV2062	PV2670
121KPH	121KPH_1XL	KVV_B1_PHAGE057_M	51731	1610349	1370857	1422587	100	high	ST2994	KL35	O3_O3a	KVV	628222	KL35	K35	*	Very high	0.9584		O3/O3a	O3/O3a	none	Very high	0.9935		PV018	PV465	PV0804	PV2164	PV2061	PV2671
1221KBVR	1221KBVR_1XL	KVV_B1_PHAGE058_M	42337	1073096	100278	142614	100	high	ST6238	UNK	O3_O3a	KVV	375322	KL49	unknown (K49)	?+		0.9885		O3/O3a	O3/O3a	none	Very high	0.9922		PV007	PV015	PV0017	PV0112	PV0156	PV0099
1221KBVR	1221KBVR_8L	KVV_B1_PHAGE059_M	46937	328399	1	46937	100	high	ST6238	UNK	O3_O3a	KVV	375322	KL49	unknown (K49)	?+		0.9885		O3/O3a	O3/O3a	none	Very high	0.9922		PV023	PV084	PV0127	PV0162	PV0309	PV2672
1228KBVR	1228KBVR_1XL	KVV_B1_PHAGE060_M	39621	1048953	51542	91162	100	high	ST6999	KL16	O3_O3a	KVV	373728	KL16	K16	*	Very high	0.9739		O3/O3a	O3/O3a	+	Good	0.9932		PV028	PV028	PV0054	PV2163	PV2060	PV2673
1228KBVR	1228KBVR_1XL	KVV_B1_PHAGE061_M	56969	1048953	373569	430537	100	high	ST6999	KL16	O3_O3a	KVV	373728	KL16	K16	*	Very high	0.9739		O3/O3a	O3/O3a	+	Good	0.9932		PV004	PV003	PV0001	PV0013	PV0071	PV0433
1228KBVR	1228KBVR_2XL	KVV_B1_PHAGE062_M	41326	989845	142992	184317	100	high	ST6999	KL16	O3_O3a	KVV	373728	KL16	K16	*	Very high	0.9739		O3/O3a	O3/O3a	+	Good	0.9932		PV007	PV054	PV0835	PV2162	PV2059	PV2674
1228KBVR	1228KBVR_5L	KVV_B1_PHAGE063_M	46808	373728	1	46808	100	high	ST6999	KL16	O3_O3a	KVV	373728	KL16	K16	*	Very high	0.9739		O3/O3a	O3/O3a	+	Good	0.9932		PV001	PV011	PV0010	PV2285	PV2058	PV2675
1228KBVR	1228KBVR_7L	KVV_B1_PHAGE064_M	37231	323418	148385	185615	100	high	ST6999	KL16	O3_O3a	KVV	373728	KL16	K16	*	Very high	0.9739		O3/O3a	O3/O3a	+	Good	0.9932		PV009	PV006	PV0311	PV2284	PV2057	PV2676
122KBVR	122KBVR_1XL	KVV_B1_PHAGE065_M	68951	1705686	1588738	1657688	100	high	ST355	KL19	O5	KVV	1241131	KL19	K19	none	Very high	0.9872		O5	O5	none	Very high	0.9959		PV008	PV032	PV0833	PV2283	PV2043	PV2667
122KBVR	122KBVR_2XL	KVV_B1_PHAGE066_M	14191	1241131	1	14191	100	high	ST355	KL19	O5	KVV	1241131	KL19	K19	none	Very high	0.9872		O5	O5	none	Very high	0.9959		PV067	PV466	PV0831	PV2282	PV2003	PV2640
122KBVR	122KBVR_2XL	KVV_B1_PHAGE067_M	49786	1241131	955597	1005382	100	high	ST355	KL19	O5	KVV	1241131	KL19	K19	none	Very high	0.9872		O5	O5	none	Very high	0.9959		PV004	PV018	PV0009	PV0011	PV2002	PV2641
123KBV	123KBV_1XL	KVV_B1_PHAGE068_M	62815	2227140	1770524	1833338	100	high	ST639	KL105	O3_O3a	KVV	1002384	KL105	unknown (KL105)	*	Very high	0.9666		O3/O3a	O3/O3a	none	Very high	0.992		PV008	PV455	PV0830	PV2281	PV2001	PV2642
123KBV	123KBV_1XL	KVV_B1_PHAGE069_M	55211	2227140	2149229	2204439	100	high	ST639	KL105	O3_O3a	KVV	1002384	KL105	unknown (KL105)	*	Very high	0.9666		O3/O3a	O3/O3a	none	Very high	0.992		PV004	PV003	PV0001	PV0013	PV0071	PV0133
124KPH	124KPH_1XL	KVV_B1_PHAGE070_M	15468	1335650	1202595	1218062	100	high	ST3094	KL103	O3_O3a	KVV	606849	KL103	unknown (KL103)	none	Very high	0.9965		O3/O3a	O3/O3a	none	Very high	0.9906		PV147	PV433	PV0824	PV2280	PV2000	PV2643
124KPH	124KPH_1XL	KVV_B1_PHAGE071_M	51962	1335650	1261281	1313242	100	high	ST3094	KL103	O3_O3a	KVV	606849	KL103	unknown (KL103)	none	Very high	0.9965		O3/O3a	O3/O3a	none	Very high	0.9906		PV004	PV018	PV0009	PV0603	PV1999	PV2644
1273KBV	1273KBV_2XL	KVV_B1_PHAGE072_M	39666	664815	215111	254776	100	high	ST347-1LV	KL25	O5	KVV	347249	KL25	K25	-*	High	0.9761	KL25_09_wfeD	O5	O5	none	Very high	0.995		PV007	PV015	PV0017	PV0027	PV0045	PV2645
1273KBV	1273KBV_2XL	KVV_B1_PHAGE073_M	62493	664815	364372	426864	100	high	ST347-1LV	KL25	O5	KVV	347249	KL25	K25	-*	High	0.9761	KL25_09_wfeD	O5	O5	none	Very high	0.995		PV001	PV011	PV0010	PV0923	PV0689	PV2646
128KPH	128KPH_3XL	KVV_B1_PHAGE074_M	48823	666951	422919	471741	100	high	ST205	KL55	O3_O3a	KVV	579757	KL55	K55	none	Very high	0.9993		O3/O3a	O3/O3a	none	Very high	0.9919		PV001	PV008	PV0823	PV2279	PV1998	PV2647
128KPH	128KPH_5L	KVV_B1_PHAGE075_M	63138	398337	81360	144497	100	high	ST205	KL55	O3_O3a	KVV	579757	KL55	K55	none	Very high	0.9993		O3/O3a	O3/O3a	none	Very high	0.9919		PV004	PV018	PV0009	PV0011	PV0971	PV0430
1291KBVR	1291KBVR_2XL	KVV_B1_PHAGE076_M	39856	510508	21318	61173	100	high	ST6981	KL49	O3_O3a	KVV	362930	KL49	K49	+	Good	0.9921		O3/O3a	O3/O3a	none	Very high	0.9924		PV007	PV015	PV0017	PV2275	PV1997	PV2658
12KBVR	12KBVR_1XL	KVV_B1_PHAGE077_M	57409	3206001	1030186	1087594	100	high	ST3529	UNK	O3_O3a	KVV	3206001	KL1	unknown (K1)	?+*	Low	0.9064		O3/O3a	O3/O3a	none	Very high	0.994		PV004	PV018	PV0009	PV0011	PV0073	PV0068
12KBVR	12KBVR_1XL	KVV_B1_PHAGE078_M	54511	3206001	1287866	1342376	100	high	ST3529	UNK	O3_O3a	KVV	3206001	KL1	unknown (K1)	?+*	Low	0.9064		O3/O3a	O3/O3a	none	Very high	0.994		PV008	PV038	PV0822	PV2274	PV1996	PV2649
12KBVR	12KBVR_1XL	KVV_B1_PHAGE079_M	49000	3206001	2974430	3023429	100	high	ST3529	UNK	O3_O3a	KVV	3206001	KL1	unknown (K1)	?+*	Low	0.9064		O3/O3a	O3/O3a	none	Very high	0.994		PV011	PV004	PV0630	PV2273	PV1995	PV2650
12KBVR	12KBVR_2XL	KVV_B1_PHAGE080_M	38221	703991	525095	563315	100	high	ST3529	UNK	O3_O3a	KVV	3206001	KL1	unknown (K1)	?+*	Low	0.9064		O3/O3a	O3/O3a	none	Very high	0.994		PV003	PV014	PV0005	PV0526	PV1994	PV2651
12KBV	12KBV_1XL	KVV_B1_PHAGE081_M	50562	3158956	2087199	2137760	100	high	ST7056	UNK	O3_O3a	KVV	3158956	KL31	unknown (K31)	?+*	Low	0.91		O3/O3a	O3/O3a	none	Very high	0.9923		PV004	PV018	PV0009	PV0011	PV0037	PV2652
12KBV	12KBV_1XL	KVV_B1_PHAGE082_M	61672	3158956	317292	378963	100	high	ST7056	UNK	O3_O3a	KVV	3158956	KL31	unknown (K31)	?+*	Low	0.91		O3/O3a	O3/O3a	none	Very high	0.9923		PV001	PV011	PV0010	PV2272	PV1993	PV2653
12KPH	12KPH_1XL	KVV_B1_PHAGE083_M	43414	5467529	3082510	3125923	100	high	ST925	KL102	O1_O2v1	KVV	5467529	KL102	unknown (KL102)	?	Good	0.987		O1/O2v1	O1ab	none	Very high	0.9854		PV028	PV028	PV0054	PV0301	PV0294	PV0213
12KPH	12KPH_1XL	KVV_B1_PHAGE084_M	15447	5467529	4314374	4329820	100	high	ST925	KL102	O1_O2v1	KVV	5467529	KL102	unknown (KL102)	?	Good	0.987		O1/O2v1	O1ab	none	Very high	0.9854		PV005	PV180	PV0255	PV0365	PV0271	PV0182
1312KBV	1312KBV_20M	KVV_B1_PHAGE085_M	60593	60593	1	60593	100	high	ST533	KL64	O5	KVV	338852	KL64	K64	?*	Good	0.9337		O5	O5	none	Very high	0.9949		PV001	PV011	PV0010	PV2271	PV1992	PV2654
1322KBVR	1322KBVR_9L	KVV_B1_PHAGE086_M	47796	258751	195923	243718	100	high	ST6979	KL128	OL103	KVV	355123	KL128	unknown (KL128)	none	Very high	0.9883		OL103	unknown (OL103)	none	Very high	0.9894		PV033	PV050	PV0629	PV2270	PV2004	PV2655
133KPH	133KPH_1XL	KVV_B1_PHAGE087_M	41631	1832426	1717477	1759107	100	high	ST347	KL14	O5	KVV	533057	KL14	K14	-*	High	0.908	KL14_13	O5	O5	none	Very high	0.9967		PV006	PV002	PV0002	PV0014	PV0972	PV0426
133KPH	133KPH_1XL	KVV_B1_PHAGE088_M	27887	1832426	1788146	1816032	100	high	ST347	KL14	O5	KVV	533057	KL14	K14	-*	High	0.908	KL14_13	O5	O5	none	Very high	0.9967		PV004	PV457	PV0621	PV2237	PV1990	PV2656
133KPH	133KPH_1XL	KVV_B1_PHAGE089_M	65402	1832426	596501	661902	100	high	ST347	KL14	O5	KVV	533057	KL14	K14	-*	High	0.908	KL14_13	O5	O5	none	Very high	0.9967		PV008	PV032	PV0068	PV2236	PV1989	PV2657
133KPH	133KPH_3XL	KVV_B1_PHAGE090_M	41047	533057	327951	368997	100	high	ST347	KL14	O5	KVV	533057	KL14	K14	-*	High	0.908	KL14_13	O5	O5	none	Very high	0.9967		PV028	PV028	PV0054	PV2235	PV1988	PV2762
136KBVR	136KBVR_1XL	KVV_B1_PHAGE091_M	53451	2089258	23875	77325	100	high	ST2950	KL35	O3_O3a	KVV	1157384	KL35	K35	?*	Good	0.9588		O3/O3a	O3/O3a	none	Very high	0.9929		PV004	PV003	PV0001	PV0003	PV0042	PV2848
136KBVR	136KBVR_2XL	KVV_B1_PHAGE092_M	50593	1157384	381367	431959	100	high	ST2950	KL35	O3_O3a	KVV	1157384	KL35	K35	?*	Good	0.9588		O3/O3a	O3/O3a	none	Very high	0.9929		PV019	PV023	PV0024	PV0409	PV0537	PV0372
136KPH	136KPH_1XL	KVV_B1_PHAGE093_M	50062	1686700	1549268	1599329	100	high	ST3083	UNK	O3_O3a	KVV	525212	KL53	unknown (K53)	?-+	Low	0.997	KL53_17_manC,KL53_18_manB	O3/O3a	O3/O3a	?-	Good	0.9937	O3/O3a_01_manC,O3/O3a_02_manB	PV004	PV003	PV0001	PV0003	PV0979	PV2849
136KPH	136KPH_1XL	KVV_B1_PHAGE094_M	45521	1686700	99060	144580	100	high	ST3083	UNK	O3_O3a	KVV	525212	KL53	unknown (K53)	?-+	Low	0.997	KL53_17_manC,KL53_18_manB	O3/O3a	O3/O3a	?-	Good	0.9937	O3/O3a_01_manC,O3/O3a_02_manB	PV033	PV184	PV0309	PV0624	PV0980	PV0424
136KPH	136KPH_3XL	KVV_B1_PHAGE095_M	41439	525212	25904	67342	100	high	ST3083	UNK	O3_O3a	KVV	525212	KL53	unknown (K53)	?-+	Low	0.997	KL53_17_manC,KL53_18_manB	O3/O3a	O3/O3a	?-	Good	0.9937	O3/O3a_01_manC,O3/O3a_02_manB	PV007	PV015	PV0063	PV2276	PV1987	PV2850
138KBV	138KBV_1XL	KVV_B1_PHAGE096_M	57140	2626578	1022228	1079367	100	high	ST595	KL63	O5	KVV	965480	KL63	K63	*	Very high	0.9594		O5	O5	+	Good	0.9951		PV004	PV018	PV0009	PV0011	PV0037	PV2851
138KBV	138KBV_1XL	KVV_B1_PHAGE097_M	62269	2626578	1473035	1535303	100	high	ST595	KL63	O5	KVV	965480	KL63	K63	*	Very high	0.9594		O5	O5	+	Good	0.9951		PV027	PV071	PV0150	PV0641	PV0988	PV2852
138KBV	138KBV_2XL	KVV_B1_PHAGE098_M	48209	965480	26275	74483	100	high	ST595	KL63	O5	KVV	965480	KL63	K63	*	Very high	0.9594		O5	O5	+	Good	0.9951		PV003	PV009	PV0025	PV0640	PV0977	PV0423
139KPH	139KPH_1XL	KVV_B1_PHAGE099_M	60822	1940797	16621	77442	100	high	ST360	KL53	O3_O3a	KVV	513801	KL53	K53	none	Perfect	1		O3/O3a	O3/O3a	none	Very high	0.9932		PV004	PV018	PV0009	PV0622	PV0946	PV0422
139KPH	139KPH_1XL	KVV_B1_PHAGE100_M	60910	1940797	369362	430271	100	high	ST360	KL53	O3_O3a	KVV	513801	KL53	K53	none	Perfect	1		O3/O3a	O3/O3a	none	Very high	0.9932		PV008	PV283	PV0598	PV0621	PV0951	PV2853
13KBVR	13KBVR_1XL	KVV_B1_PHAGE101_M	56903	3203395	1015634	1072536	100	high	ST7023	KL16	UNK	KVV	3203395	KL16	K16	*	Very high	0.9732		O5	unknown (O5)	+	Low	0.9954		PV001	PV011	PV0010	PV0383	PV1986	PV2854
13KBVR	13KBVR_1XL	KVV_B1_PHAGE102_M	39207	3203395	1106077	1145283	100	high	ST7023	KL16	UNK	KVV	3203395	KL16	K16	*	Very high	0.9732		O5	unknown (O5)	+	Low	0.9954		PV006	PV002	PV0002	PV0172	PV0142	PV0509
13KBVR	13KBVR_1XL	KVV_B1_PHAGE103_M	65447	3203395	1415857	1481303	100	high	ST7023	KL16	UNK	KVV	3203395	KL16	K16	*	Very high	0.9732		O5	unknown (O5)	+	Low	0.9954		PV008	PV179	PV0656	PV2226	PV1985	PV2855
13KBVR	13KBVR_2XL	KVV_B1_PHAGE104_M	52058	745783	26192	78249	100	high	ST7023	KL16	UNK	KVV	3203395	KL16	K16	*	Very high	0.9732		O5	unknown (O5)	+	Low	0.9954		PV003	PV009	PV0272	PV2225	PV1984	PV2866
13KBVR	13KBVR_7L	KVV_B1_PHAGE105_L	110395	110395	1	110395	100	high	ST7023	KL16	UNK	KVV	3203395	KL16	K16	*	Very high	0.9732		O5	unknown (O5)	+	Low	0.9954		PV012	PV013	PV0004	PV2224	PV1983	PV2857
13KBV	13KBV_1XL	KVV_B1_PHAGE106_M	60587	3131582	1552652	1613238	100	high	ST1469	KL113	O3_O3a	KVV	3131582	KL113	unknown (KL113)	none	Very high	0.9928		O3/O3a	O3/O3a	none	Very high	0.9921		PV146	PV459	PV0622	PV2223	PV1982	PV2858
13KBV	13KBV_7L	KVV_B1_PHAGE107_L	109791	109791	1	109791	100	high	ST1469	KL113	O3_O3a	KVV	3131582	KL113	unknown (KL113)	none	Very high	0.9928		O3/O3a	O3/O3a	none	Very high	0.9921		PV034	PV047	PV0043	PV0392	PV0774	PV0487
13KPH	13KPH_1XL	KVV_B1_PHAGE108_M	36633	5460747	2608329	2644961	100	high	ST925	KL169	OL104	KVV	5460747	KL169	unknown (KL169)	none	Very high	1		OL104	unknown (OL104)	none	Very high	0.9975		PV021	PV010	PV0021	PV2222	PV1981	PV2859
13KPH	13KPH_1XL	KVV_B1_PHAGE109_M	43547	5460747	3090060	3133606	100	high	ST925	KL169	OL104	KVV	5460747	KL169	unknown (KL169)	none	Very high	1		OL104	unknown (OL104)	none	Very high	0.9975		PV028	PV028	PV0054	PV0301	PV0294	PV0213
13KPH	13KPH_1XL	KVV_B1_PHAGE110_M	15447	5460747	4311219	4326665	100	high	ST925	KL169	OL104	KVV	5460747	KL169	unknown (KL169)	none	Very high	1		OL104	unknown (OL104)	none	Very high	0.9975		PV005	PV180	PV0255	PV0365	PV0271	PV0182
13KPH	13KPH_1XL	KVV_B1_PHAGE111_M	37391	5460747	44281	81671	100	high	ST925	KL169	OL104	KVV	5460747	KL169	unknown (KL169)	none	Very high	1		OL104	unknown (OL104)	none	Very high	0.9975		PV021	PV010	PV0614	PV2347	PV1980	PV2860
1408KBVR	1408KBVR_35S	KVV_B1_PHAGE112_M	14114	17283	1	14114	100	high	ST1576-1LV	KL103	O5	KVV	329299	KL103	unknown (KL103)	none	Very high	0.9995		O5	O5	none	Very high	0.9959		PV005	PV092	PV0646	PV2346	PV1979	PV2861
140KPH	140KPH_5L	KVV_B1_PHAGE113_M	42509	316624	207030	249538	100	high	ST2594	KL134	O3_O3a	KVV	510932	KL134	unknown (KL134)	*	Very high	0.9798		O3/O3a	O3/O3a	none	Very high	0.9924		PV006	PV002	PV0632	PV2345	PV2017	PV2862
140KPH	140KPH_5L	KVV_B1_PHAGE114_M	38101	316624	278524	316624	100	high	ST2594	KL134	O3_O3a	KVV	510932	KL134	unknown (KL134)	*	Very high	0.9798		O3/O3a	O3/O3a	none	Very high	0.9924		PV004	PV003	PV0001	PV0038	PV2029	PV2863
141KBVR	141KBVR_1XL	KVV_B1_PHAGE115_M	58094	2312337	1221140	1279233	100	high	ST6985	KL134	O3_O3a	KVV	1119798	KL134	unknown (KL134)	*	Very high	0.9807		O3/O3a	O3/O3a	none	Very high	0.9925		PV004	PV018	PV0009	PV0011	PV0037	PV2864
141KBVR	141KBVR_1XL	KVV_B1_PHAGE116_M	63600	2312337	849707	913306	100	high	ST6985	KL134	O3_O3a	KVV	1119798	KL134	unknown (KL134)	*	Very high	0.9807		O3/O3a	O3/O3a	none	Very high	0.9925		PV008	PV460	PV0636	PV2344	PV2028	PV2865
141KBVR	141KBVR_2XL	KVV_B1_PHAGE117_M	46921	1119798	684846	731766	100	high	ST6985	KL134	O3_O3a	KVV	1119798	KL134	unknown (KL134)	*	Very high	0.9807		O3/O3a	O3/O3a	none	Very high	0.9925		PV016	PV475	PV0638	PV2343	PV2027	PV2856
141KBVR	141KBVR_5L	KVV_B1_PHAGE118_M	53803	399046	1	53803	100	high	ST6985	KL134	O3_O3a	KVV	1119798	KL134	unknown (KL134)	*	Very high	0.9807		O3/O3a	O3/O3a	none	Very high	0.9925		PV001	PV011	PV0010	PV0691	PV0966	PV2829
141KPH	141KPH_1XL	KVV_B1_PHAGE119_M	62649	1620338	1142373	1205021	100	high	ST2089	KL19	O3_O3a	KVV	509461	KL19	K19	none	Perfect	1		O3/O3a	O3/O3a	none	Very high	0.9919		PV008	PV032	PV0568	PV2342	PV2026	PV2830
141KPH	141KPH_1XL	KVV_B1_PHAGE120_M	44248	1620338	29363	73610	100	high	ST2089	KL19	O3_O3a	KVV	509461	KL19	K19	none	Perfect	1		O3/O3a	O3/O3a	none	Very high	0.9919		PV006	PV002	PV0002	PV0015	PV2025	PV2831
1420KBVR	1420KBVR_35S	KVV_B1_PHAGE121_M	16419	20005	1	16419	100	high	ST581	KL16	O3_O3a	KVV	324872	KL16	K16	?-*	Good	0.9742	KL16_21_manB	O3/O3a	O3/O3a	?-	Good	0.9928	O3/O3a_02_manB	PV005	PV339	PV0644	PV2357	PV2024	PV2832
1420KBVR	1420KBVR_7L	KVV_B1_PHAGE122_M	43579	250870	143508	187086	100	high	ST581	KL16	O3_O3a	KVV	324872	KL16	K16	?-*	Good	0.9742	KL16_21_manB	O3/O3a	O3/O3a	?-	Good	0.9928	O3/O3a_02_manB	PV006	PV002	PV0002	PV0015	PV2023	PV2833
142KPH	142KPH_11L	KVV_B1_PHAGE123_L	110504	110504	1	110504	100	high	ST2989	KL55	O3_O3a	KVV	506433	KL55	K55	none	Very high	0.9974		O3/O3a	O3/O3a	none	Very high	0.9932		PV012	PV013	PV0004	PV2356	PV2022	PV2834
142KPH	142KPH_16M	KVV_B1_PHAGE124_M	58978	75665	1	58978	100	high	ST2989	KL55	O3_O3a	KVV	506433	KL55	K55	none	Very high	0.9974		O3/O3a	O3/O3a	none	Very high	0.9932		PV004	PV003	PV0001	PV0013	PV0071	PV2835
142KPH	142KPH_1XL	KVV_B1_PHAGE125_M	63735	1313595	37408	101142	100	high	ST2989	KL55	O3_O3a	KVV	506433	KL55	K55	none	Very high	0.9974		O3/O3a	O3/O3a	none	Very high	0.9932		PV008	PV032	PV0645	PV2336	PV2021	PV2836
143KPH	143KPH_11L	KVV_B1_PHAGE126_M	49655	161465	13135	62789	100	high	ST1599	KL60	O5	KVV	505499	KL60	K60	none	Very high	0.9903		O5	O5	none	Very high	0.996		PV004	PV003	PV0001	PV0003	PV0979	PV2847
143KPH	143KPH_1XL	KVV_B1_PHAGE127_M	47687	1149081	871265	918951	100	high	ST1599	KL60	O5	KVV	505499	KL60	K60	none	Very high	0.9903		O5	O5	none	Very high	0.996		PV016	PV036	PV0072	PV2335	PV2020	PV2838
143KPH	143KPH_4XL	KVV_B1_PHAGE128_M	45794	505499	383568	429361	100	high	ST1599	KL60	O5	KVV	505499	KL60	K60	none	Very high	0.9903		O5	O5	none	Very high	0.996		PV010	PV209	PV0647	PV2334	PV2019	PV2839
143KPH	143KPH_4XL	KVV_B1_PHAGE129_M	61861	505499	92435	154295	100	high	ST1599	KL60	O5	KVV	505499	KL60	K60	none	Very high	0.9903		O5	O5	none	Very high	0.996		PV001	PV011	PV0010	PV2349	PV2018	PV2840
1449KBVR	1449KBVR_8L	KVV_B1_PHAGE130_M	48426	314778	266353	314778	100	high	ST360	KL31	UNK	KVV	315915	KL31	K31	*	High	0.9051		O3/O3a	unknown (O3/O3a)	+	Low	0.9922		PV019	PV023	PV0024	PV0529	PV0450	PV0367
1449KBV	1449KBV_5L	KVV_B1_PHAGE131_M	42199	381606	219818	262016	100	high	ST925	KL71	O5	KVV	298495	KL71	K71	?-	Good	0.9998	KL71_15_wzx	O5	O5	none	Very high	0.9956		PV028	PV028	PV0054	PV0301	PV0294	PV0213
1452KBVR	1452KBVR_8L	KVV_B1_PHAGE132_M	48426	314784	266359	314784	100	high	ST360	KL31	O3_O3a	KVV	314784	KL31	K31	*	High	0.9051		O3/O3a	O3/O3a	none	Very high	0.9917		PV019	PV023	PV0024	PV0529	PV0450	PV0367
1453KBVR	1453KBVR_8L	KVV_B1_PHAGE133_M	48426	314766	266341	314766	100	high	ST360	KL31	O3_O3a	KVV	314766	KL31	K31	*	High	0.9051		O3/O3a	O3/O3a	none	Very high	0.9922		PV019	PV023	PV0024	PV0529	PV0450	PV0367
1455KBVR	1455KBVR_11L	KVV_B1_PHAGE134_M	61950	194009	115581	177530	100	high	ST1169	KL125	O5	KVV	313857	KL125	unknown (KL125)	none	Very high	0.9972		O5	O5	none	Very high	0.9952		PV004	PV003	PV0001	PV0003	PV0962	PV2841
1455KBVR	1455KBVR_9L	KVV_B1_PHAGE135_M	55780	257135	201356	257135	100	high	ST1169	KL125	O5	KVV	313857	KL125	unknown (KL125)	none	Very high	0.9972		O5	O5	none	Very high	0.9952		PV008	PV181	PV0283	PV0620	PV1022	PV2842
145KBV	145KBV_3XL	KVV_B1_PHAGE136_M	45574	953422	882410	927983	100	high	ST1563	KL123	O5	KVV	953422	KL123	unknown (KL123)	*	Very high	0.9556		O5	O5	none	Very high	0.9953		PV003	PV009	PV0217	PV0276	PV0250	PV0152
145KBV	145KBV_5L	KVV_B1_PHAGE137_M	51562	493182	133763	185324	100	high	ST1563	KL123	O5	KVV	953422	KL123	unknown (KL123)	*	Very high	0.9556		O5	O5	none	Very high	0.9953		PV001	PV008	PV0251	PV0336	PV0316	PV0410
145KBV	145KBV_8L	KVV_B1_PHAGE138_L	108647	108647	1	108647	100	high	ST1563	KL123	O5	KVV	953422	KL123	unknown (KL123)	*	Very high	0.9556		O5	O5	none	Very high	0.9953		PV034	PV047	PV0043	PV0118	PV0305	PV0221
146KPH	146KPH_3XL	KVV_B1_PHAGE139_M	62427	632480	16926	79352	100	high	ST1688	KL57	O3_O3a	KVV	482317	KL57	K57	?-+*	Good	0.971	KL57_16_manC	O3/O3a	O3/O3a	?-	Good	0.9926	O3/O3a_01_manC	PV004	PV018	PV0009	PV0011	PV0037	PV2843
146KPH	146KPH_4L	KVV_B1_PHAGE140_M	37289	482317	419827	457115	100	high	ST1688	KL57	O3_O3a	KVV	482317	KL57	K57	?-+*	Good	0.971	KL57_16_manC	O3/O3a	O3/O3a	?-	Good	0.9926	O3/O3a_01_manC	PV003	PV009	PV0272	PV2348	PV2030	PV2844
146KPH	146KPH_8L	KVV_B1_PHAGE141_M	37495	287067	153339	190833	100	high	ST1688	KL57	O3_O3a	KVV	482317	KL57	K57	?-+*	Good	0.971	KL57_16_manC	O3/O3a	O3/O3a	?-	Good	0.9926	O3/O3a_01_manC	PV009	PV006	PV0538	PV2286	PV2016	PV2845
147KPH	147KPH_1XL	KVV_B1_PHAGE142_M	50770	2106249	2033322	2084091	100	high	ST2995	KL134	O3_O3a	KVV	479909	KL134	unknown (KL134)	*	Very high	0.9794		O3/O3a	O3/O3a	none	Very high	0.9924		PV004	PV003	PV0001	PV0013	PV0071	PV2846
148KPH	148KPH_1XL	KVV_B1_PHAGE143_M	60672	1506456	329611	390282	100	high	ST594	KL19	O5	KVV	479851	KL19	K19	none	Very high	0.9872		O5	O5	none	Very high	0.995		PV008	PV032	PV0068	PV2301	PV2015	PV2875
149KBVR	149KBVR_1XL	KVV_B1_PHAGE144_M	46433	2089345	1430780	1477212	100	high	ST1562	KL103	O3_O3a	KVV	1085581	KL103	unknown (KL103)	none	Very high	0.9948		O3/O3a	O3/O3a	none	Very high	0.9866		PV001	PV005	PV0003	PV0604	PV1012	PV2886
149KBVR	149KBVR_2XL	KVV_B1_PHAGE145_M	48092	1085581	757867	805958	100	high	ST1562	KL103	O3_O3a	KVV	1085581	KL103	unknown (KL103)	none	Very high	0.9948		O3/O3a	O3/O3a	none	Very high	0.9866		PV214	PV520	PV0649	PV2300	PV2014	PV2887
14KBVR	14KBVR_1XL	KVV_B1_PHAGE146_M	70886	3202648	1035425	1106310	100	high	ST347	KL125	O5	KVV	3202648	KL125	unknown (KL125)	none	Very high	0.997		O5	O5	none	Very high	0.9945		PV001	PV011	PV0010	PV2299	PV2013	PV2888
14KBVR	14KBVR_1XL	KVV_B1_PHAGE147_M	69842	3202648	1408604	1478445	100	high	ST347	KL125	O5	KVV	3202648	KL125	unknown (KL125)	none	Very high	0.997		O5	O5	none	Very high	0.9945		PV008	PV208	PV0651	PV2337	PV2012	PV2889
1531KBVR	1531KBVR_4L	KVV_B1_PHAGE148_M	46245	344178	76615	122859	100	high	ST681	KL143	O5	KVV	270720	KL143	unknown (KL143)	?-*	Good	0.9519	KL143_14	O5	O5	none	Very high	0.997		PV010	PV102	PV0114	PV0126	PV0428	PV0409
154KBVR	154KBVR_1XL	KVV_B1_PHAGE149_M	61870	1996404	150967	212836	100	high	ST7049	KL134	O3_O3a	KVV	1063775	KL134	unknown (KL134)	*	Very high	0.9798		O3/O3a	O3/O3a	none	Very high	0.9924		PV001	PV011	PV0010	PV0275	PV0263	PV2890
154KBVR	154KBVR_1XL	KVV_B1_PHAGE150_M	63640	1996404	1916279	1979918	100	high	ST7049	KL134	O3_O3a	KVV	1063775	KL134	unknown (KL134)	*	Very high	0.9798		O3/O3a	O3/O3a	none	Very high	0.9924		PV004	PV003	PV0001	PV0003	PV0256	PV2891
155KBVR	155KBVR_1XL	KVV_B1_PHAGE151_M	61869	1875776	347835	409703	100	high	ST7049	KL134	O3_O3a	KVV	1063121	KL134	unknown (KL134)	*	Very high	0.9798		O3/O3a	O3/O3a	none	Very high	0.9924		PV001	PV011	PV0010	PV0275	PV0263	PV2892
155KBVR	155KBVR_6L	KVV_B1_PHAGE152_M	59225	317488	241781	301005	100	high	ST7049	KL134	O3_O3a	KVV	1063121	KL134	unknown (KL134)	*	Very high	0.9798		O3/O3a	O3/O3a	none	Very high	0.9924		PV004	PV003	PV0001	PV0003	PV0256	PV2893
156KBVR	156KBVR_1XL	KVV_B1_PHAGE153_M	61870	1875696	347835	409704	100	high	ST7049	KL134	O3_O3a	KVV	1063002	KL134	unknown (KL134)	*	Very high	0.9798		O3/O3a	O3/O3a	none	Very high	0.9924		PV001	PV011	PV0010	PV0275	PV0263	PV2904
156KBVR	156KBVR_6L	KVV_B1_PHAGE154_M	59174	318398	241712	300885	100	high	ST7049	KL134	O3_O3a	KVV	1063002	KL134	unknown (KL134)	*	Very high	0.9798		O3/O3a	O3/O3a	none	Very high	0.9924		PV004	PV003	PV0001	PV0003	PV0256	PV2895
1593KBVR	1593KBVR_24M	KVV_B1_PHAGE155_M	38201	87403	49203	87403	100	high	ST3925	KL54	O5	KVV	235110	KL54	K54	?-+*	Good	0.9438	KL54_18_manC,KL54_19_manB	O5	O5	?-	Good	0.9963	O5_01_manC,O5_02_manB	PV001	PV008	PV0652	PV2278	PV2011	PV2896
1593KBVR	1593KBVR_27M	KVV_B1_PHAGE156_M	17139	58144	36329	53467	100	high	ST3925	KL54	O5	KVV	235110	KL54	K54	?-+*	Good	0.9438	KL54_18_manC,KL54_19_manB	O5	O5	?-	Good	0.9963	O5_01_manC,O5_02_manB	PV005	PV058	PV0111	PV2293	PV2010	PV2897
159KBVR	159KBVR_1XL	KVV_B1_PHAGE157_M	53451	1845036	285341	338791	100	high	ST2950	KL35	O3_O3a	KVV	1057458	KL35	K35	*	Very high	0.9587		O3/O3a	O3/O3a	+	Good	0.9928		PV004	PV003	PV0001	PV0003	PV0042	PV2898
159KBVR	159KBVR_2XL	KVV_B1_PHAGE158_M	50593	1057458	281306	331898	100	high	ST2950	KL35	O3_O3a	KVV	1057458	KL35	K35	*	Very high	0.9587		O3/O3a	O3/O3a	+	Good	0.9928		PV019	PV023	PV0024	PV0409	PV0537	PV0372
159KPH	159KPH_12L	KVV_B1_PHAGE159_M	38985	133189	37558	76542	100	high	ST208	KL9	O3_O3a	KVV	464457	KL9	K9	none	Very high	0.9606		O3/O3a	O3/O3a	none	Very high	0.9929		PV007	PV060	PV0321	PV2292	PV2009	PV2899
159KPH	159KPH_13L	KVV_B1_PHAGE160_L	109987	109987	1	109987	100	high	ST208	KL9	O3_O3a	KVV	464457	KL9	K9	none	Very high	0.9606		O3/O3a	O3/O3a	none	Very high	0.9929		PV012	PV013	PV0004	PV2291	PV2008	PV2900
159KPH	159KPH_17M	KVV_B1_PHAGE161_M	55340	55340	1	55340	100	high	ST208	KL9	O3_O3a	KVV	464457	KL9	K9	none	Very high	0.9606		O3/O3a	O3/O3a	none	Very high	0.9929		PV004	PV018	PV0009	PV0011	PV2007	PV2901
15KBVR	15KBVR_1XL	KVV_B1_PHAGE162_M	57279	3202018	1065677	1122955	100	high	ST596	KL57	O3_O3a	KVV	3202018	KL57	K57	*	Very high	0.9708		O3/O3a	O3/O3a	none	Very high	0.9876		PV004	PV003	PV0001	PV0003	PV2006	PV2902
15KBVR	15KBVR_1XL	KVV_B1_PHAGE163_M	41097	3202018	916604	957700	100	high	ST596	KL57	O3_O3a	KVV	3202018	KL57	K57	*	Very high	0.9708		O3/O3a	O3/O3a	none	Very high	0.9876		PV007	PV015	PV0017	PV2290	PV2005	PV2903
1602KBV	1602KBV_1XL	KVV_B1_PHAGE164_M	39617	650868	65659	105275	100	high	ST639	KL105	O3_O3a	KVV	255553	KL105	unknown (KL105)	*	Very high	0.9666		O3/O3a	O3/O3a	none	Very high	0.9919		PV007	PV054	PV0559	PV2289	PV2095	PV2894
161KPH	161KPH_1XL	KVV_B1_PHAGE165_M	52627	1298009	1222774	1275400	100	high	ST3085	KL55	O3_O3a	KVV	457332	KL55	K55	none	Perfect	1		O3/O3a	O3/O3a	none	Very high	0.9928		PV004	PV018	PV0009	PV0382	PV0287	PV0289
161KPH	161KPH_7L	KVV_B1_PHAGE166_M	41355	271328	138945	180299	100	high	ST3085	KL55	O3_O3a	KVV	457332	KL55	K55	none	Perfect	1		O3/O3a	O3/O3a	none	Very high	0.9928		PV009	PV006	PV0012	PV0386	PV0353	PV2867
162KPH	162KPH_1XL	KVV_B1_PHAGE167_M	43583	2202104	2042245	2085827	100	high	ST3080	KL105	O3_O3a	KVV	455035	KL105	unknown (KL105)	*	Very high	0.9666		O3/O3a	O3/O3a	none	Very high	0.992		PV006	PV002	PV0002	PV0230	PV0426	PV2868
162KPH	162KPH_1XL	KVV_B1_PHAGE168_M	52627	2202104	2127072	2179698	100	high	ST3080	KL105	O3_O3a	KVV	455035	KL105	unknown (KL105)	*	Very high	0.9666		O3/O3a	O3/O3a	none	Very high	0.992		PV004	PV018	PV0009	PV0382	PV0287	PV0289
164KPH	164KPH_2XL	KVV_B1_PHAGE169_M	66661	1065984	727361	794021	100	high	ST3086	KL53	O3_O3a	KVV	450225	KL53	K53	?-	Good	0.9974	KL53_18_manB	O3/O3a	O3/O3a	?-	Good	0.994	O3/O3a_02_manB	PV016	PV338	PV0655	PV2288	PV2159	PV2869
164KPH	164KPH_7L	KVV_B1_PHAGE170_M	57604	355624	16336	73939	100	high	ST3086	KL53	O3_O3a	KVV	450225	KL53	K53	?-	Good	0.9974	KL53_18_manB	O3/O3a	O3/O3a	?-	Good	0.994	O3/O3a_02_manB	PV004	PV018	PV0009	PV0011	PV0494	PV0447
165KBVR	165KBVR_1XL	KVV_B1_PHAGE171_M	46425	2198401	1513651	1560075	100	high	ST3125	KL21	O3_O3a	KVV	1050195	KL21	K21	*	Very high	0.9741		O3/O3a	O3/O3a	+	Good	0.9933		PV033	PV050	PV0643	PV2287	PV2158	PV2870
165KBVR	165KBVR_1XL	KVV_B1_PHAGE172_M	62022	2198401	17168	79189	100	high	ST3125	KL21	O3_O3a	KVV	1050195	KL21	K21	*	Very high	0.9741		O3/O3a	O3/O3a	+	Good	0.9933		PV004	PV018	PV0009	PV2367	PV2157	PV2871
165KBVR	165KBVR_2XL	KVV_B1_PHAGE173_M	51566	1050195	725524	777089	100	high	ST3125	KL21	O3_O3a	KVV	1050195	KL21	K21	*	Very high	0.9741		O3/O3a	O3/O3a	+	Good	0.9933		PV111	PV532	PV0615	PV2366	PV2156	PV2872
165KBVR	165KBVR_3XL	KVV_B1_PHAGE174_M	40060	766563	26254	66313	100	high	ST3125	KL21	O3_O3a	KVV	1050195	KL21	K21	*	Very high	0.9741		O3/O3a	O3/O3a	+	Good	0.9933		PV003	PV009	PV0025	PV0640	PV0977	PV0423
165KPH	165KPH_1XL	KVV_B1_PHAGE175_M	62266	994129	931864	994129	100	high	ST3077	KL120	O5	KVV	449324	KL120	unknown (KL120)	none	Perfect	1		O5	O5	none	Very high	0.9955		PV008	PV531	PV0616	PV2381	PV2155	PV2873
165KPH	165KPH_8L	KVV_B1_PHAGE176_M	51137	341443	267900	319036	100	high	ST3077	KL120	O5	KVV	449324	KL120	unknown (KL120)	none	Perfect	1		O5	O5	none	Very high	0.9955		PV004	PV018	PV0009	PV0669	PV2154	PV2874
16KBVR	16KBVR_1XL	KVV_B1_PHAGE177_M	57409	3189339	1022720	1080128	100	high	ST7048	UNK	O3_O3a	KVV	3189339	KL64	unknown (K64)	?+*	Low	0.9374		O3/O3a	O3/O3a	none	Very high	0.9868		PV004	PV018	PV0009	PV0011	PV0073	PV0068
16KBVR	16KBVR_2XL	KVV_B1_PHAGE178_M	39652	755228	551878	591529	100	high	ST7048	UNK	O3_O3a	KVV	3189339	KL64	unknown (K64)	?+*	Low	0.9374		O3/O3a	O3/O3a	none	Very high	0.9868		PV009	PV006	PV0012	PV0022	PV0122	PV0086
16KPH	16KPH_1XL	KVV_B1_PHAGE179_M	41059	5417244	3228286	3269344	100	high	ST347	KL14	O5	KVV	5417244	KL14	K14	-*	High	0.908	KL14_13	O5	O5	none	Very high	0.9967		PV006	PV002	PV0002	PV0014	PV0972	PV0426
16KPH	16KPH_1XL	KVV_B1_PHAGE180_M	50194	5417244	4062061	4112254	100	high	ST347	KL14	O5	KVV	5417244	KL14	K14	-*	High	0.908	KL14_13	O5	O5	none	Very high	0.9967		PV025	PV530	PV0620	PV2380	PV2153	PV2885
16KPH	16KPH_2L	KVV_B1_PHAGE181_L	96595	250884	113966	210560	100	high	ST347	KL14	O5	KVV	5417244	KL14	K14	-*	High	0.908	KL14_13	O5	O5	none	Very high	0.9967		PV028	PV028	PV0054	PV2379	PV2152	PV2876
170KPH	170KPH_6L	KVV_B1_PHAGE182_M	56161	323006	250563	306723	100	high	ST6940	KL53	O3_O3a	KVV	437018	KL53	K53	?-	Good	0.9968	KL53_18_manB	O3/O3a	O3/O3a	?-	Good	0.9936	O3/O3a_02_manB	PV004	PV018	PV0009	PV2378	PV2151	PV2877
164KPH	164KPH_10L	KVV_B1_PHAGE183_L	109707	109707	1	109707	99.77	high	ST3086	KL53	O3_O3a	KVV	450225	KL53	K53	?-	Good	0.9974	KL53_18_manB	O3/O3a	O3/O3a	?-	Good	0.994	O3/O3a_02_manB	PV012	PV013	PV0004	PV2377	PV2150	PV2878
103KPH	103KPH_10L	KVV_B1_PHAGE184_L	109048	109048	1	109048	99.52	high	ST3082	KL57	O3_O3a	KVV	1029140	KL57	K57	*	Very high	0.9703		O3/O3a	O3/O3a	none	Very high	0.9928		PV012	PV013	PV0004	PV2372	PV2149	PV2879
1189KBVR	1189KBVR_14L	KVV_B1_PHAGE185_L	109174	109174	1	109174	99.24	high	ST1994	KL103	O3_O3a	KVV	384868	KL103	unknown (KL103)	none	Very high	0.9957		O3/O3a	O3/O3a	none	Very high	0.985		PV012	PV013	PV0004	PV2371	PV2148	PV2880
131KPH	131KPH_11L	KVV_B1_PHAGE186_L	108966	108966	1	108966	99.08	high	ST3924	KL25	O5	KVV	547490	KL25	K25	-*	High	0.9764	KL25_09_wfeD	O5	O5	none	Very high	0.9958		PV012	PV013	PV0004	PV2370	PV2160	PV2881
122KBVR	122KBVR_3XL	KVV_B1_PHAGE187_M	15813	731550	692263	708075	98.9	high	ST355	KL19	O5	KVV	1241131	KL19	K19	none	Very high	0.9872		O5	O5	none	Very high	0.9959		PV005	PV336	PV0582	PV2369	PV2146	PV2882
139KPH	139KPH_5L	KVV_B1_PHAGE188_M	15764	393251	375744	391507	98.49	high	ST360	KL53	O3_O3a	KVV	513801	KL53	K53	none	Perfect	1		O3/O3a	O3/O3a	none	Very high	0.9932		PV005	PV259	PV0584	PV0668	PV0843	PV2883
15KBVR	15KBVR_1XL	KVV_B1_PHAGE189_M	52800	3202018	2837376	2890175	98.41	high	ST596	KL57	O3_O3a	KVV	3202018	KL57	K57	*	Very high	0.9708		O3/O3a	O3/O3a	none	Very high	0.9876		PV027	PV588	PV0624	PV2368	PV2145	PV2884
143KPH	143KPH_13L	KVV_B1_PHAGE190_L	107838	107838	1	107838	98.04	high	ST1599	KL60	O5	KVV	505499	KL60	K60	none	Very high	0.9903		O5	O5	none	Very high	0.996		PV012	PV013	PV0004	PV0670	PV0838	PV0440
1531KBVR	1531KBVR_11L	KVV_B1_PHAGE191_M	13677	164479	1	13677	97.76	high	ST681	KL143	O5	KVV	270720	KL143	unknown (KL143)	?-*	Good	0.9519	KL143_14	O5	O5	none	Very high	0.997		PV005	PV092	PV0380	PV0476	PV0837	PV2837
165KPH	165KPH_14L	KVV_B1_PHAGE192_L	107007	107007	1	107007	97.24	high	ST3077	KL120	O5	KVV	449324	KL120	unknown (KL120)	none	Perfect	1		O5	O5	none	Very high	0.9955		PV012	PV013	PV0004	PV2364	PV2144	PV2772
1593KBVR	1593KBVR_14L	KVV_B1_PHAGE193_M	44467	149807	105341	149807	96.14	high	ST3925	KL54	O5	KVV	235110	KL54	K54	?-+*	Good	0.9438	KL54_18_manC,KL54_19_manB	O5	O5	?-	Good	0.9963	O5_01_manC,O5_02_manB	PV023	PV055	PV0628	PV2363	PV2143	PV2773
1593KBVR	1593KBVR_8L	KVV_B1_PHAGE194_M	53280	238611	185332	238611	95.54	high	ST3925	KL54	O5	KVV	235110	KL54	K54	?-+*	Good	0.9438	KL54_18_manC,KL54_19_manB	O5	O5	?-	Good	0.9963	O5_01_manC,O5_02_manB	PV008	PV590	PV0626	PV2362	PV2142	PV2774
1009KBVR	1009KBVR_14L	KVV_B1_PHAGE195_M	51856	100370	48515	100370	95.37	high	ST7037	KL60	O3_O3a	KVV	440380	KL60	K60	none	Very high	0.9905		O3/O3a	O3/O3a	none	Very high	0.9928		PV008	PV483	PV0619	PV2361	PV2141	PV2775
101KPH	101KPH_2XL	KVV_B1_PHAGE196_M	15347	1141869	52536	67882	95	high	ST347	KL103	O3_O3a	KVV	1141869	KL103	unknown (KL103)	none	Very high	0.9996		O3/O3a	O3/O3a	none	Very high	0.9934		PV005	PV342	PV0589	PV0645	PV0832	PV0438
140KPH	140KPH_6L	KVV_B1_PHAGE197_M	52809	284211	1	52809	93.58	high	ST2594	KL134	O3_O3a	KVV	510932	KL134	unknown (KL134)	*	Very high	0.9798		O3/O3a	O3/O3a	none	Very high	0.9924		PV008	PV131	PV0710	PV2423	PV2140	PV2776
146KPH	146KPH_3XL	KVV_B1_PHAGE198_M	51672	632480	580809	632480	91.71	high	ST1688	KL57	O3_O3a	KVV	482317	KL57	K57	?-+*	Good	0.971	KL57_16_manC	O3/O3a	O3/O3a	?-	Good	0.9926	O3/O3a_01_manC	PV008	PV020	PV0709	PV2422	PV2139	PV2777
1228KBVR	1228KBVR_10L	KVV_B1_PHAGE199_M	51346	236400	185055	236400	91.22	high	ST6999	KL16	O3_O3a	KVV	373728	KL16	K16	*	Very high	0.9739		O3/O3a	O3/O3a	+	Good	0.9932		PV008	PV341	PV0708	PV2373	PV2138	PV2778
1593KBVR	1593KBVR_9L	KVV_B1_PHAGE200_M	42005	235110	193106	235110	90.8	high	ST3925	KL54	O5	KVV	235110	KL54	K54	?-+*	Good	0.9438	KL54_18_manC,KL54_19_manB	O5	O5	?-	Good	0.9963	O5_01_manC,O5_02_manB	PV018	PV030	PV0525	PV2355	PV2137	PV2779
121KPH	121KPH_8L	KVV_B1_PHAGE201_M	49030	257116	208087	257116	90.49	high	ST2994	KL35	O3_O3a	KVV	628222	KL35	K35	*	Very high	0.9584		O3/O3a	O3/O3a	none	Very high	0.9935		PV008	PV131	PV0567	PV2354	PV2136	PV2790
1178KBVR	1178KBVR_2XL	KVV_B1_PHAGE202_M	34935	791390	1	34935	90.15	high	ST363	KL34	O5	KVV	387678	KL34	K34	*	Very high	0.9586		O5	O5	none	Very high	0.9947		PV001	PV008	PV0707	PV2353	PV2135	PV2781
16KBVR	16KBVR_1XL	KVV_B1_PHAGE203_M	51835	3189339	1558308	1610142	88.41	high	ST7048	UNK	O3_O3a	KVV	3189339	KL64	unknown (K64)	?+*	Low	0.9374		O3/O3a	O3/O3a	none	Very high	0.9868		PV008	PV105	PV0130	PV0155	PV0124	PV2782
122KBVR	122KBVR_5L	KVV_B1_PHAGE204_M	18197	385514	313297	331493	88.24	high	ST355	KL19	O5	KVV	1241131	KL19	K19	none	Very high	0.9872		O5	O5	none	Very high	0.9959		PV005	PV025	PV0700	PV2352	PV2173	PV2783
116KPH	116KPH_7L	KVV_B1_PHAGE205_M	40404	224010	183607	224010	88.02	high	ST3573	KL121	O3_O3a	KVV	707012	KL121	unknown (KL121)	none	Very high	0.9935		O3/O3a	O3/O3a	none	Very high	0.9929		PV018	PV030	PV0699	PV2351	PV2186	PV2784
1420KBVR	1420KBVR_31S	KVV_B1_PHAGE206_M	30286	30286	1	30286	87.97	high	ST581	KL16	O3_O3a	KVV	324872	KL16	K16	?-*	Good	0.9742	KL16_21_manB	O3/O3a	O3/O3a	?-	Good	0.9928	O3/O3a_02_manB	PV001	PV008	PV0029	PV0098	PV0192	PV0150
103KBVR	103KBVR_7L	KVV_B1_PHAGE207_M	40432	225075	1	40432	87.59	high	ST6987	KL142	O5	KVV	1339558	KL142	unknown (KL142)	*	High	0.9445		O5	O5	none	Very high	0.9963		PV018	PV030	PV0201	PV0346	PV0275	PV2785
118KBVR	118KBVR_3XL	KVV_B1_PHAGE208_M	32080	695759	528147	560226	87.07	high	ST355	KL63	O5	KVV	1262906	KL63	K63	none	Very high	0.9597		O5	O5	+	Good	0.9951		PV009	PV481	PV0698	PV2350	PV2185	PV2786
170KPH	170KPH_3L	KVV_B1_PHAGE209_M	47121	461969	414849	461969	87.05	high	ST6940	KL53	O3_O3a	KVV	437018	KL53	K53	?-	Good	0.9968	KL53_18_manB	O3/O3a	O3/O3a	?-	Good	0.9936	O3/O3a_02_manB	PV008	PV020	PV0697	PV2365	PV2184	PV2787
1399KBVR	1399KBVR_8L	KVV_B1_PHAGE210_M	40487	313392	1	40487	86.34	high	ST357	KL55	OL103	KVV	333004	KL55	K55	-*	High	0.9064	KL55_14	OL103	unknown (OL103)	none	Very high	0.9872		PV019	PV577	PV0696	PV2443	PV2183	PV2788
1593KBVR	1593KBVR_15L	KVV_B1_PHAGE211_M	32007	132006	1	32007	85.39	high	ST3925	KL54	O5	KVV	235110	KL54	K54	?-+*	Good	0.9438	KL54_18_manC,KL54_19_manB	O5	O5	?-	Good	0.9963	O5_01_manC,O5_02_manB	PV007	PV060	PV0695	PV2442	PV2182	PV2789
1420KBVR	1420KBVR_14L	KVV_B1_PHAGE212_M	47976	107029	59054	107029	85.2	high	ST581	KL16	O3_O3a	KVV	324872	KL16	K16	?-*	Good	0.9742	KL16_21_manB	O3/O3a	O3/O3a	?-	Good	0.9928	O3/O3a_02_manB	PV008	PV032	PV0694	PV2441	PV2181	PV2780
1602KBV	1602KBV_26M	KVV_B1_PHAGE213_M	35676	51408	15733	51408	84.6	high	ST639	KL105	O3_O3a	KVV	255553	KL105	unknown (KL105)	*	Very high	0.9666		O3/O3a	O3/O3a	none	Very high	0.9919		PV011	PV004	PV0721	PV2440	PV2180	PV2754
1189KBVR	1189KBVR_7L	KVV_B1_PHAGE214_M	13961	363245	321089	335049	83.4	high	ST1994	KL103	O3_O3a	KVV	384868	KL103	unknown (KL103)	none	Very high	0.9957		O3/O3a	O3/O3a	none	Very high	0.985		PV005	PV031	PV0034	PV2439	PV2179	PV2755
1178KBVR	1178KBVR_18M	KVV_B1_PHAGE215_M	42478	66735	1	42478	82.55	high	ST363	KL34	O5	KVV	387678	KL34	K34	*	Very high	0.9586		O5	O5	none	Very high	0.9947		PV004	PV003	PV0001	PV0003	PV2178	PV2756
1228KBVR	1228KBVR_10L	KVV_B1_PHAGE216_M	29249	236400	1	29249	81.3	high	ST6999	KL16	O3_O3a	KVV	373728	KL16	K16	*	Very high	0.9739		O3/O3a	O3/O3a	+	Good	0.9932		PV101	PV313	PV0730	PV2438	PV2177	PV2757
161KPH	161KPH_8L	KVV_B1_PHAGE217_M	38697	228866	190170	228866	80.81	high	ST3085	KL55	O3_O3a	KVV	457332	KL55	K55	none	Perfect	1		O3/O3a	O3/O3a	none	Very high	0.9928		PV018	PV059	PV0729	PV2453	PV2176	PV2758
1399KBVR	1399KBVR_15L	KVV_B1_PHAGE218_M	37894	114027	1	37894	79.7	high	ST357	KL55	OL103	KVV	333004	KL55	K55	-*	High	0.9064	KL55_14	OL103	unknown (OL103)	none	Very high	0.9872		PV023	PV578	PV0726	PV2452	PV2175	PV2759
116KPH	116KPH_2XL	KVV_B1_PHAGE219_M	45070	1316465	1271396	1316465	79.27	high	ST3573	KL121	O3_O3a	KVV	707012	KL121	unknown (KL121)	none	Very high	0.9935		O3/O3a	O3/O3a	none	Very high	0.9929		PV008	PV020	PV0184	PV0779	PV2174	PV2760
1273KBV	1273KBV_2XL	KVV_B1_PHAGE220_M	37413	664815	1	37413	78.66	high	ST347-1LV	KL25	O5	KVV	347249	KL25	K25	-*	High	0.9761	KL25_09_wfeD	O5	O5	none	Very high	0.995		PV023	PV055	PV0725	PV2433	PV2187	PV2761
1103KBVR	1103KBVR_5L	KVV_B1_PHAGE221_M	42030	350681	33222	75251	78.13	high	ST3239	KL127	OL103	KVV	407578	KL127	unknown (KL127)	*	Very high	0.9619		OL103	unknown (OL103)	none	Very high	0.9669		PV004	PV018	PV0009	PV2432	PV2172	PV2771
1420KBVR	1420KBVR_15L	KVV_B1_PHAGE222_M	34672	103774	1	34672	77.41	high	ST581	KL16	O3_O3a	KVV	324872	KL16	K16	?-*	Good	0.9742	KL16_21_manB	O3/O3a	O3/O3a	?-	Good	0.9928	O3/O3a_02_manB	PV033	PV050	PV0724	PV2431	PV2171	PV2763
100KBVR	100KBVR_2XL	KVV_B1_PHAGE223_M	43105	1348864	1	43105	75.66	high	ST3529	KL1	O3_O3a	KVV	1348864	KL1	K1	+*	Good	0.899		O3/O3a	O3/O3a	none	Very high	0.9938		PV008	PV020	PV0184	PV0779	PV2170	PV2764
1255KBVR	1255KBVR_21S	KVV_B1_PHAGE224_M	37552	37552	1	37552	75.43	high	ST1485	KL20	UNK	KVV	369449	KL20	K20	*	High	0.948		O3/O3a	unknown (O3/O3a)	+	Low	0.9918		PV008	PV222	PV0346	PV2430	PV2169	PV2765
145KBV	145KBV_5L	KVV_B1_PHAGE225_M	31801	493182	1	31801	73.91	high	ST1563	KL123	O5	KVV	953422	KL123	unknown (KL123)	*	Very high	0.9556		O5	O5	none	Very high	0.9953		PV010	PV039	PV0233	PV0363	PV0324	PV0392
1103KBVR	1103KBVR_12L	KVV_B1_PHAGE226_M	25468	182119	156652	182119	73.77	high	ST3239	KL127	OL103	KVV	407578	KL127	unknown (KL127)	*	Very high	0.9619		OL103	unknown (OL103)	none	Very high	0.9669		PV009	PV006	PV0731	PV2445	PV2168	PV2766
159KPH	159KPH_7L	KVV_B1_PHAGE227_M	12684	339882	12438	25121	72.71	high	ST208	KL9	O3_O3a	KVV	464457	KL9	K9	none	Very high	0.9606		O3/O3a	O3/O3a	none	Very high	0.9929		PV067	PV582	PV0717	PV2444	PV2167	PV2767
170KPH	170KPH_9L	KVV_B1_PHAGE228_M	36896	197385	1	36896	71.94	high	ST6940	KL53	O3_O3a	KVV	437018	KL53	K53	?-	Good	0.9968	KL53_18_manB	O3/O3a	O3/O3a	?-	Good	0.9936	O3/O3a_02_manB	PV027	PV290	PV0716	PV2385	PV2166	PV2768
170KPH	170KPH_5L	KVV_B1_PHAGE229_M	12564	397875	348186	360749	71.7	high	ST6940	KL53	O3_O3a	KVV	437018	KL53	K53	?-	Good	0.9968	KL53_18_manB	O3/O3a	O3/O3a	?-	Good	0.9936	O3/O3a_02_manB	PV005	PV088	PV0715	PV2384	PV2165	PV2769
131KPH	131KPH_1XL	KVV_B1_PHAGE230_M	36811	1271693	1234883	1271693	70.07	high	ST3924	KL25	O5	KVV	547490	KL25	K25	-*	High	0.9764	KL25_09_wfeD	O5	O5	none	Very high	0.9958		PV008	PV298	PV0714	PV2383	PV2164	PV2770
145KBV	145KBV_1XL	KVV_B1_PHAGE231_M	36897	1279900	1243004	1279900	69.82	high	ST1563	KL123	O5	KVV	953422	KL123	unknown (KL123)	*	Very high	0.9556		O5	O5	none	Very high	0.9953		PV008	PV032	PV0068	PV0193	PV0202	PV0305
1143KBVR	1143KBVR_12L	KVV_B1_PHAGE232_M	12325	113923	31898	44222	69.7	high	ST4199	KL47	OL103	KVV	396289	KL47	K47	none	Very high	0.9569		OL103	unknown (OL103)	none	Very high	0.9886		PV005	PV046	PV0056	PV0063	PV0462	PV0260
1144KBVR	1144KBVR_13L	KVV_B1_PHAGE233_M	12325	122706	29803	42127	69.7	high	ST4610	KL47	OL103	KVV	396247	KL47	K47	none	Very high	0.9568		OL103	unknown (OL103)	none	Very high	0.9887		PV005	PV046	PV0056	PV0063	PV0462	PV0260
1178KBVR	1178KBVR_3L	KVV_B1_PHAGE234_M	26573	442304	1	26573	68.66	high	ST363	KL34	O5	KVV	387678	KL34	K34	*	Very high	0.9586		O5	O5	none	Very high	0.9947		PV001	PV005	PV0713	PV2382	PV2163	PV2799
1312KBV	1312KBV_19M	KVV_B1_PHAGE235_M	32945	71126	38182	71126	68.2	high	ST533	KL64	O5	KVV	338852	KL64	K64	?*	Good	0.9337		O5	O5	none	Very high	0.9949		PV024	PV027	PV0472	PV0665	PV2162	PV2810
131KPH	131KPH_7L	KVV_B1_PHAGE236_M	34280	324473	290194	324473	67.47	high	ST3924	KL25	O5	KVV	547490	KL25	K25	-*	High	0.9764	KL25_09_wfeD	O5	O5	none	Very high	0.9958		PV213	PV583	PV0672	PV2435	PV2161	PV2811
105KBVR	105KBVR_2XL	KVV_B1_PHAGE237_M	36298	1331004	1032678	1068975	67.27	high	ST6988	KL57	O5	KVV	1331004	KL57	K57	+*	Good	0.971		O5	O5	none	Very high	0.9962		PV004	PV011	PV0235	PV0441	PV2147	PV2812
1276KBVR	1276KBVR_7L	KVV_B1_PHAGE238_M	33126	344512	311387	344512	66.79	high	ST207-1LV	KL64	O3_O3a	KVV	365471	KL64	K64	?-+*	Good	0.9345	KL64_18_manC,KL64_19_manB	O3/O3a	O3/O3a	?-	Good	0.9925	O3/O3a_01_manC,O3/O3a_02_manB	PV027	PV584	PV0670	PV2434	PV2107	PV2813
1447KBV	1447KBV_37S	KVV_B1_PHAGE239_M	22061	22061	1	22061	65.77	high	ST360	KL53	O3_O3a	KVV	299445	KL53	K53	none	Very high	0.9998		O3/O3a	O3/O3a	none	Very high	0.9934		PV001	PV008	PV0669	PV2376	PV2106	PV2814
115KPH	115KPH_1XL	KVV_B1_PHAGE240_M	29755	1193144	1	29755	65.48	high	ST2993	KL151	OL103	KVV	713230	KL151	unknown (KL151)	?-*	Good	0.9152	KL151_17_rmlB,KL151_18_rmlA,KL151_20_rmlC	OL103	unknown (OL103)	none	Very high	0.9647		PV016	PV049	PV0668	PV2375	PV2105	PV2815
10KPH	10KPH_1XL	KVV_B1_PHAGE241_M	11809	5494180	1154268	1166076	65.38	high	ST386	KL138	UNK	KVV	5494180	KL138	unknown (KL138)	none	Perfect	1		OL102	unknown (OL102)	-*		0.8157	OL102_05_wbbL,OL102_06_rhamnan,OL102_07_wzm,OL102_08_wzt	PV005	PV031	PV0034	PV2374	PV2104	PV2816
1276KBVR	1276KBVR_13L	KVV_B1_PHAGE242_M	32981	129555	96575	129555	64.75	high	ST207-1LV	KL64	O3_O3a	KVV	365471	KL64	K64	?-+*	Good	0.9345	KL64_18_manC,KL64_19_manB	O3/O3a	O3/O3a	?-	Good	0.9925	O3/O3a_01_manC,O3/O3a_02_manB	PV027	PV169	PV0548	PV2389	PV2103	PV2817
1312KBV	1312KBV_8L	KVV_B1_PHAGE243_M	33830	230245	196416	230245	64.02	high	ST533	KL64	O5	KVV	338852	KL64	K64	?*	Good	0.9337		O5	O5	none	Very high	0.9949		PV004	PV003	PV0001	PV0038	PV0107	PV0148
131KPH	131KPH_8L	KVV_B1_PHAGE244_M	31364	298612	1	31364	63.93	high	ST3924	KL25	O5	KVV	547490	KL25	K25	-*	High	0.9764	KL25_09_wfeD	O5	O5	none	Very high	0.9958		PV212	PV585	PV0667	PV2388	PV2102	PV2828
145KPH	145KPH_2XL	KVV_B1_PHAGE245_M	33765	679440	645676	679440	63.67	high	ST2992	KL101	O3_O3a	KVV	495463	KL101	unknown (KL101)	none	Perfect	1		O3/O3a	O3/O3a	none	Very high	0.9931		PV008	PV032	PV0568	PV2387	PV2101	PV2819
1452KBVR	1452KBVR_3L	KVV_B1_PHAGE246_M	28330	418395	1	28330	62.42	high	ST360	KL31	O3_O3a	KVV	314784	KL31	K31	*	High	0.9051		O3/O3a	O3/O3a	none	Very high	0.9917		PV016	PV220	PV0366	PV0473	PV0851	PV2820
1009KBVR	1009KBVR_6L	KVV_B1_PHAGE247_M	30611	331215	300605	331215	62.2	high	ST7037	KL60	O3_O3a	KVV	440380	KL60	K60	none	Very high	0.9905		O3/O3a	O3/O3a	none	Very high	0.9928		PV004	PV003	PV0009	PV2386	PV2100	PV2821
149KBVR	149KBVR_2XL	KVV_B1_PHAGE248_M	29517	1085581	1	29517	60.66	high	ST1562	KL103	O3_O3a	KVV	1085581	KL103	unknown (KL103)	none	Very high	0.9948		O3/O3a	O3/O3a	none	Very high	0.9866		PV004	PV003	PV0001	PV0788	PV2099	PV2822
1028KBVR	1028KBVR_7L	KVV_B1_PHAGE249_M	24874	283361	258488	283361	59.23	high	ST616	KL54	O5	KVV	433831	KL54	K54	?*	Good	0.9451		O5	O5	none	Very high	0.9961		PV023	PV571	PV0666	PV2464	PV2098	PV2823
15KBV	15KBV_1XL	KVV_B1_PHAGE250_M	32437	3096589	2023703	2056139	59.12	high	ST6212	KL57	O3_O3a	KVV	3096589	KL57	K57	*	Very high	0.9712		O3/O3a	O3/O3a	none	Very high	0.9934		PV004	PV011	PV0674	PV2463	PV2097	PV2824
159KPH	159KPH_1XL	KVV_B1_PHAGE251_M	22067	1441166	1419100	1441166	59.09	high	ST208	KL9	O3_O3a	KVV	464457	KL9	K9	none	Very high	0.9606		O3/O3a	O3/O3a	none	Very high	0.9929		PV001	PV008	PV0664	PV2462	PV2096	PV2825
1452KBVR	1452KBVR_5L	KVV_B1_PHAGE252_M	31941	376909	16488	48428	58.82	high	ST360	KL31	O3_O3a	KVV	314784	KL31	K31	*	High	0.9051		O3/O3a	O3/O3a	none	Very high	0.9917		PV004	PV011	PV0001	PV0787	PV2108	PV2826
1453KBVR	1453KBVR_4L	KVV_B1_PHAGE253_M	31941	376860	16439	48379	58.82	high	ST360	KL31	O3_O3a	KVV	314766	KL31	K31	*	High	0.9051		O3/O3a	O3/O3a	none	Very high	0.9922		PV004	PV011	PV0001	PV0787	PV2094	PV2827
1312KBV	1312KBV_17L	KVV_B1_PHAGE254_M	33939	103239	69301	103239	57.99	high	ST533	KL64	O5	KVV	338852	KL64	K64	?*	Good	0.9337		O5	O5	none	Very high	0.9949		PV002	PV001	PV0046	PV2477	PV2093	PV2818
1159KBVR	1159KBVR_23S	KVV_B1_PHAGE255_M	22990	22990	1	22990	57.84	high	ST1169	KL125	O5	KVV	392427	KL125	unknown (KL125)	none	Very high	0.9972		O5	O5	none	Very high	0.9952		PV013	PV010	PV0663	PV2476	PV2092	PV2791
1178KBVR	1178KBVR_4L	KVV_B1_PHAGE256_M	26455	399927	373473	399927	57.65	high	ST363	KL34	O5	KVV	387678	KL34	K34	*	Very high	0.9586		O5	O5	none	Very high	0.9947		PV211	PV572	PV0662	PV2475	PV2091	PV2792
149KBVR	149KBVR_13S	KVV_B1_PHAGE257_M	30772	30772	1	30772	57.5	high	ST1562	KL103	O3_O3a	KVV	1085581	KL103	unknown (KL103)	none	Very high	0.9948		O3/O3a	O3/O3a	none	Very high	0.9866		PV022	PV022	PV0014	PV0023	PV0835	PV2793
1159KBVR	1159KBVR_22S	KVV_B1_PHAGE258_M	24439	24439	1	24439	57.27	high	ST1169	KL125	O5	KVV	392427	KL125	unknown (KL125)	none	Very high	0.9972		O5	O5	none	Very high	0.9952		PV033	PV050	PV0661	PV2518	PV2090	PV2794
1201KBVR	1201KBVR_2XL	KVV_B1_PHAGE259_M	27582	969583	942002	969583	56.58	high	ST6238	KL49	O3_O3a	KVV	381197	KL49	K49	+	Good	0.989		O3/O3a	O3/O3a	none	Very high	0.9922		PV004	PV155	PV0354	PV0446	PV0446	PV2795
1449KBVR	1449KBVR_4L	KVV_B1_PHAGE260_M	25636	421311	395676	421311	56	high	ST360	KL31	UNK	KVV	315915	KL31	K31	*	High	0.9051		O3/O3a	unknown (O3/O3a)	+	Low	0.9922		PV016	PV220	PV0366	PV0473	PV0851	PV2796
1322KBVR	1322KBVR_23S	KVV_B1_PHAGE261_M	32126	36893	1	32126	55.67	high	ST6979	KL128	OL103	KVV	355123	KL128	unknown (KL128)	none	Very high	0.9883		OL103	unknown (OL103)	none	Very high	0.9894		PV008	PV573	PV0659	PV2469	PV2089	PV2797
145KPH	145KPH_23S	KVV_B1_PHAGE262_M	28823	28823	1	28823	54.87	high	ST2992	KL101	O3_O3a	KVV	495463	KL101	unknown (KL101)	none	Perfect	1		O3/O3a	O3/O3a	none	Very high	0.9931		PV022	PV022	PV0014	PV0023	PV2088	PV2798
118KBVR	118KBVR_2XL	KVV_B1_PHAGE263_M	30114	1262906	201453	231566	54.45	high	ST355	KL63	O5	KVV	1262906	KL63	K63	none	Very high	0.9597		O5	O5	+	Good	0.9951		PV004	PV011	PV0235	PV0441	PV0806	PV2809
1408KBVR	1408KBVR_43XS	KVV_B1_PHAGE264_S	6488	6488	1	6488	54.32	high	ST1576-1LV	KL103	O5	KVV	329299	KL103	unknown (KL103)	none	Very high	0.9995		O5	O5	none	Very high	0.9959		PV062	PV367	PV0439	PV0925	PV0694	PV0506
145KPH	145KPH_1XL	KVV_B1_PHAGE265_M	30658	761078	730421	761078	54.32	high	ST2992	KL101	O3_O3a	KVV	495463	KL101	unknown (KL101)	none	Perfect	1		O3/O3a	O3/O3a	none	Very high	0.9931		PV008	PV262	PV0658	PV2468	PV2087	PV2800
1453KBVR	1453KBVR_3L	KVV_B1_PHAGE266_M	24819	414787	389969	414787	54.05	high	ST360	KL31	O3_O3a	KVV	314766	KL31	K31	*	High	0.9051		O3/O3a	O3/O3a	none	Very high	0.9922		PV016	PV220	PV0366	PV0473	PV2086	PV2801
1201KBVR	1201KBVR_1XL	KVV_B1_PHAGE267_M	28599	1073259	753165	781763	53.52	high	ST6238	KL49	O3_O3a	KVV	381197	KL49	K49	+	Good	0.989		O3/O3a	O3/O3a	none	Very high	0.9922		PV014	PV117	PV0160	PV0174	PV0148	PV2802
1221KBVR	1221KBVR_1XL	KVV_B1_PHAGE268_M	28599	1073096	753002	781600	53.52	high	ST6238	UNK	O3_O3a	KVV	375322	KL49	unknown (K49)	?+		0.9885		O3/O3a	O3/O3a	none	Very high	0.9922		PV014	PV117	PV0160	PV0174	PV0148	PV2803
149KBVR	149KBVR_1XL	KVV_B1_PHAGE269_M	28782	2089345	1	28782	53.47	high	ST1562	KL103	O3_O3a	KVV	1085581	KL103	unknown (KL103)	none	Very high	0.9948		O3/O3a	O3/O3a	none	Very high	0.9866		PV004	PV003	PV0001	PV2467	PV2085	PV2804
131KPH	131KPH_16M	KVV_B1_PHAGE270_M	30320	75585	45266	75585	52.9	high	ST3924	KL25	O5	KVV	547490	KL25	K25	-*	High	0.9764	KL25_09_wfeD	O5	O5	none	Very high	0.9958		PV008	PV575	PV0683	PV2466	PV2084	PV2805
141KPH	141KPH_2XL	KVV_B1_PHAGE271_M	25341	1061070	296546	321886	51.94	high	ST2089	KL19	O3_O3a	KVV	509461	KL19	K19	none	Perfect	1		O3/O3a	O3/O3a	none	Very high	0.9919		PV131	PV576	PV0691	PV2465	PV2083	PV2806
145KPH	145KPH_26S	KVV_B1_PHAGE272_M	23367	23367	1	23367	51.94	high	ST2992	KL101	O3_O3a	KVV	495463	KL101	unknown (KL101)	none	Perfect	1		O3/O3a	O3/O3a	none	Very high	0.9931		PV210	PV678	PV0690	PV2460	PV2121	PV2807
102KBV	102KBV_1XL	KVV_B1_PHAGE377_M	61941	2146982	314124	376064	100	medium	ST7055	KL108	O1_O2v1	KVV	1024293	KL108	unknown (KL108)	*	Very high	0.9752		O1/O2v1	O2a	*	High	0.9397		PV001	PV011	PV0010	PV2459	PV2133	PV2808
105KBVR	105KBVR_1XL	KVV_B1_PHAGE378_M	74368	1739204	1663987	1738354	100	medium	ST6988	KL57	O5	KVV	1331004	KL57	K57	+*	Good	0.971		O5	O5	none	Very high	0.9962		PV104	PV677	PV0688	PV2458	PV2132	PV3215
1178KBVR	1178KBVR_2XL	KVV_B1_PHAGE379_M	52981	791390	534771	587751	100	medium	ST363	KL34	O5	KVV	387678	KL34	K34	*	Very high	0.9586		O5	O5	none	Very high	0.9947		PV008	PV038	PV0496	PV0634	PV0590	PV3603
11KPH	11KPH_1XL	KVV_B1_PHAGE380_M	48200	5474158	4864494	4912693	100	medium	ST925	KL9	O1_O2v1	KVV	5474158	KL9	K9	none	Very high	0.9845		O1/O2v1	O1ab	none	Very high	0.9772		PV032	PV041	PV0687	PV2457	PV2131	PV3604
1255KBVR	1255KBVR_20M	KVV_B1_PHAGE381_M	49764	64720	14957	64720	100	medium	ST1485	KL20	UNK	KVV	369449	KL20	K20	*	High	0.948		O3/O3a	unknown (O3/O3a)	+	Low	0.9918		PV018	PV706	PV0686	PV2456	PV2130	PV3605
12KPH	12KPH_1XL	KVV_B1_PHAGE382_M	47357	5467529	1282324	1329680	100	medium	ST925	KL102	O1_O2v1	KVV	5467529	KL102	unknown (KL102)	?	Good	0.987		O1/O2v1	O1ab	none	Very high	0.9854		PV008	PV705	PV0684	PV2520	PV2129	PV3606
1447KBV	1447KBV_27S	KVV_B1_PHAGE383_M	44349	44349	1	44349	100	medium	ST360	KL53	O3_O3a	KVV	299445	KL53	K53	none	Very high	0.9998		O3/O3a	O3/O3a	none	Very high	0.9934		PV004	PV003	PV0001	PV0013	PV2128	PV3607
1449KBV	1449KBV_2L	KVV_B1_PHAGE384_M	44419	419727	248221	292639	100	medium	ST925	KL71	O5	KVV	298495	KL71	K71	?-	Good	0.9998	KL71_15_wzx	O5	O5	none	Very high	0.9956		PV032	PV041	PV0077	PV0356	PV0274	PV3608
16KPH	16KPH_1XL	KVV_B1_PHAGE385_M	51543	5417244	1232473	1284015	100	medium	ST347	KL14	O5	KVV	5417244	KL14	K14	-*	High	0.908	KL14_13	O5	O5	none	Very high	0.9967		PV008	PV188	PV0319	PV0541	PV0548	PV0537
12KPH	12KPH_1XL	KVV_B1_PHAGE386_M	41410	5467529	969597	1011006	95.52	medium	ST925	KL102	O1_O2v1	KVV	5467529	KL102	unknown (KL102)	?	Good	0.987		O1/O2v1	O1ab	none	Very high	0.9854		PV032	PV041	PV0077	PV0356	PV0274	PV0780
13KPH	13KPH_1XL	KVV_B1_PHAGE387_M	41410	5460747	1012901	1054310	95.52	medium	ST925	KL169	OL104	KVV	5460747	KL169	unknown (KL169)	none	Very high	1		OL104	unknown (OL104)	none	Very high	0.9975		PV032	PV041	PV0077	PV0356	PV0274	PV0780
1009KBVR	1009KBVR_7L	KVV_B1_PHAGE388_M	40086	296873	1	40086	92.67	medium	ST7037	KL60	O3_O3a	KVV	440380	KL60	K60	none	Very high	0.9905		O3/O3a	O3/O3a	none	Very high	0.9928		PV018	PV714	PV0693	PV2519	PV2127	PV3609
1103KBVR	1103KBVR_13L	KVV_B1_PHAGE389_M	35802	145701	18232	54033	89.84	medium	ST3239	KL127	OL103	KVV	407578	KL127	unknown (KL127)	*	Very high	0.9619		OL103	unknown (OL103)	none	Very high	0.9669		PV021	PV010	PV0021	PV2451	PV2126	PV3610
1449KBVR	1449KBVR_1XL	KVV_B1_PHAGE390_M	43189	685162	456110	499298	84.91	medium	ST360	KL31	UNK	KVV	315915	KL31	K31	*	High	0.9051		O3/O3a	unknown (O3/O3a)	+	Low	0.9922		PV102	PV242	PV0361	PV0456	PV0413	PV0690
1453KBVR	1453KBVR_1XL	KVV_B1_PHAGE391_M	37059	500608	458896	495954	71.63	medium	ST360	KL31	O3_O3a	KVV	314766	KL31	K31	*	High	0.9051		O3/O3a	O3/O3a	none	Very high	0.9922		PV102	PV242	PV0361	PV0456	PV0413	PV0690
115KPH	115KPH_2XL	KVV_B1_PHAGE392_M	33648	1110633	1076986	1110633	71.23	medium	ST2993	KL151	OL103	KVV	713230	KL151	unknown (KL151)	?-*	Good	0.9152	KL151_17_rmlB,KL151_18_rmlA,KL151_20_rmlC	OL103	unknown (OL103)	none	Very high	0.9647		PV019	PV023	PV0681	PV2450	PV2125	PV3621
1452KBVR	1452KBVR_15L	KVV_B1_PHAGE393_M	36182	192009	149806	185987	69.73	medium	ST360	KL31	O3_O3a	KVV	314784	KL31	K31	*	High	0.9051		O3/O3a	O3/O3a	none	Very high	0.9917		PV102	PV242	PV0361	PV0456	PV0413	PV3612
120KPH	120KPH_3XL	KVV_B1_PHAGE394_M	37487	774742	14307	51793	69.13	medium	ST4595	KL6	O3_O3a	KVV	631011	KL6	K6	*	Very high	0.9612		O3/O3a	O3/O3a	none	Very high	0.9867		PV153	PV713	PV0680	PV2449	PV2124	PV3613
114KPH	114KPH_3XL	KVV_B1_PHAGE395_M	29603	896422	794649	824251	54.03	medium	ST3089	KL142	O3_O3a	KVV	714460	KL142	unknown (KL142)	*	High	0.9454		O3/O3a	O3/O3a	none	Very high	0.9918		PV115	PV198	PV0739	PV2448	PV2123	PV3614
116KBV	116KBV_1XL	KVV_B1_PHAGE396_M	29500	2196890	2089960	2119459	53.83	medium	ST7074	KL35	O3_O3a	KVV	1012964	KL35	K35	*	Very high	0.9589		O3/O3a	O3/O3a	none	Very high	0.9928		PV115	PV198	PV0675	PV2447	PV2122	PV3615
1413KBV	1413KBV_1XL	KVV_B1_PHAGE405_L	156907	572063	44253	201159	100	low	ST357	KL64	O5	KVV	310448	KL64	K64	*	High	0.9333		O5	O5	none	Very high	0.9951		PV152	PV712	PV1071	PV2446	PV2134	PV3616
141KBVR	141KBVR_1XL	KVV_B1_PHAGE406_M	14069	2312337	1179293	1193361	100	low	ST6985	KL134	O3_O3a	KVV	1119798	KL134	unknown (KL134)	*	Very high	0.9807		O3/O3a	O3/O3a	none	Very high	0.9925		PV054	PV515	PV1068	PV2461	PV2120	PV3617
1291KBVR	1291KBVR_1XL	KVV_B1_PHAGE407_L	104561	1694344	1501081	1605641	95.02	low	ST6981	KL49	O3_O3a	KVV	362930	KL49	K49	+	Good	0.9921		O3/O3a	O3/O3a	none	Very high	0.9924		PV054	PV229	PV1067	PV2543	PV2119	PV3618
115KPH	115KPH_2XL	KVV_B1_PHAGE408_M	41951	1110633	185473	227423	93.58	low	ST2993	KL151	OL103	KVV	713230	KL151	unknown (KL151)	?-*	Good	0.9152	KL151_17_rmlB,KL151_18_rmlA,KL151_20_rmlC	OL103	unknown (OL103)	none	Very high	0.9647		PV028	PV028	PV0054	PV2542	PV2118	PV3619
115KPH	115KPH_2XL	KVV_B1_PHAGE409_M	53514	1110633	281579	335092	93.58	low	ST2993	KL151	OL103	KVV	713230	KL151	unknown (KL151)	?-*	Good	0.9152	KL151_17_rmlB,KL151_18_rmlA,KL151_20_rmlC	OL103	unknown (OL103)	none	Very high	0.9647		PV004	PV018	PV0009	PV0011	PV2117	PV3620
114KPH	114KPH_5L	KVV_B1_PHAGE410_M	57565	404697	265493	323057	76.8	low	ST3089	KL142	O3_O3a	KVV	714460	KL142	unknown (KL142)	*	High	0.9454		O3/O3a	O3/O3a	none	Very high	0.9918		PV004	PV003	PV0001	PV0003	PV2116	PV3611
1228KBVR	1228KBVR_8L	KVV_B1_PHAGE411_M	23694	312560	1	23694	53.34	low	ST6999	KL16	O3_O3a	KVV	373728	KL16	K16	*	Very high	0.9739		O3/O3a	O3/O3a	+	Good	0.9932		PV151	PV516	PV1064	PV2557	PV2115	PV3584
105KPH	105KPH_11M	KQS_B1_PHAGE001_M	53776	53776	1	53776	100	high	ST3093	KL47	O3_O3a	KQS	940513	KL47	K47	*	Very high	0.9535		O3/O3a	O3/O3a	none	Very high	0.9599		PV022	PV022	PV0014	PV0039	PV0187	PV3066
111KPH	111KPH_5L	KQS_B1_PHAGE002_M	52661	413847	87101	139761	100	high	ST5872	KL7	O12	KQS	755313	KL7	K7	none	Very high	0.9956		O12	O12	-	High	0.9898	O12_03_rfbD	PV004	PV003	PV0001	PV0013	PV0071	PV0452
112KPH	112KPH_9L	KQS_B1_PHAGE003_M	52661	203763	87102	139762	100	high	ST5872	KL7	O12	KQS	755313	KL7	K7	none	Very high	0.9956		O12	O12	-	High	0.9898	O12_03_rfbD	PV004	PV003	PV0001	PV0013	PV0071	PV0452
1217KBVR	1217KBVR_2XL	KQS_B1_PHAGE004_M	64588	667646	60300	124887	100	high	ST367	KL1	O3_O3a	KQS	376435	KL1	K1	*	High	0.9425		O3/O3a	O3/O3a	none	Very high	0.9594		PV042	PV027	PV0035	PV0234	PV2380	PV3067
1294KBVR	1294KBVR_10L	KQS_B1_PHAGE005_M	19406	179552	13369	32774	100	high	ST1584	KL118	OL13	KQS	362670	KL118	unknown (KL118)	none	Very high	0.9979		OL13	O13	?-+	Good	0.9501	OL13_05_wbbL,OL13_09_glycosylhydrolase	PV072	PV273	PV0770	PV1956	PV2379	PV3068
1294KBVR	1294KBVR_1XL	KQS_B1_PHAGE006_M	54743	771512	542810	597552	100	high	ST1584	KL118	OL13	KQS	362670	KL118	unknown (KL118)	none	Very high	0.9979		OL13	O13	?-+	Good	0.9501	OL13_05_wbbL,OL13_09_glycosylhydrolase	PV019	PV023	PV0769	PV1955	PV2378	PV3069
1306KBV	1306KBV_12L	KQS_B1_PHAGE007_L	113079	113079	1	113079	100	high	ST1224	KL60	O5	KQS	341925	KL60	K60	?+	Good	0.9755		O5	O5	*	High	0.9403		PV034	PV047	PV0043	PV1954	PV2377	PV3070
1320KBVR	1320KBVR_13L	KQS_B1_PHAGE008_M	66012	150376	1	66012	100	high	ST369	KL111	O12	KQS	356559	KL111	unknown (KL111)	*	Very high	0.972		O12	O12	none	Very high	0.9901		PV032	PV041	PV0096	PV0072	PV2376	PV3071
1320KBVR	1320KBVR_8L	KQS_B1_PHAGE009_M	37886	250926	213041	250926	100	high	ST369	KL111	O12	KQS	356559	KL111	unknown (KL111)	*	Very high	0.972		O12	O12	none	Very high	0.9901		PV092	PV896	PV0767	PV2050	PV2375	PV3072
1418KBVR	1418KBVR_1XL	KQS_B1_PHAGE010_M	43158	769370	24239	67396	100	high	ST1308	KL113	O5	KQS	325422	KL113	unknown (KL113)	*	Very high	0.9707		O5	O5	*	High	0.9405		PV001	PV005	PV0003	PV0082	PV0115	PV3101
1418KBVR	1418KBVR_2XL	KQS_B1_PHAGE011_M	17867	541958	393801	411667	100	high	ST1308	KL113	O5	KQS	325422	KL113	unknown (KL113)	*	Very high	0.9707		O5	O5	*	High	0.9405		PV005	PV099	PV0601	PV0676	PV0600	PV0453
1549KBVR	1549KBVR_1XL	KQS_B1_PHAGE012_M	43158	769406	24241	67398	100	high	ST1308	KL113	O5	KQS	262422	KL113	unknown (KL113)	*	Very high	0.9707		O5	O5	*	High	0.9405		PV001	PV005	PV0003	PV0082	PV0115	PV3112
1549KBVR	1549KBVR_5L	KQS_B1_PHAGE013_M	17867	281112	131191	149057	100	high	ST1308	KL113	O5	KQS	262422	KL113	unknown (KL113)	*	Very high	0.9707		O5	O5	*	High	0.9405		PV005	PV099	PV0601	PV0676	PV0600	PV0453
1586KBVR	1586KBVR_17L	KQS_B1_PHAGE014_L	110334	110334	1	110334	100	high	ST138	KL1	O5	KQS	238828	KL1	K1	*	High	0.9427		O5	O5	*	Very high	0.9504		PV012	PV013	PV0004	PV0169	PV0152	PV3113
1586KBVR	1586KBVR_3L	KQS_B1_PHAGE015_M	40985	364719	301140	342124	100	high	ST138	KL1	O5	KQS	238828	KL1	K1	*	High	0.9427		O5	O5	*	Very high	0.9504		PV006	PV002	PV0002	PV0068	PV0151	PV0101
1586KBVR	1586KBVR_5L	KQS_B1_PHAGE016_M	43158	304276	112455	155612	100	high	ST138	KL1	O5	KQS	238828	KL1	K1	*	High	0.9427		O5	O5	*	Very high	0.9504		PV001	PV005	PV0003	PV0082	PV0115	PV3114
1631KBVR	1631KBVR_6L	KQS_B1_PHAGE017_M	52585	232379	23423	76007	100	high	ST7005	KL125	O12	KQS	211079	KL125	unknown (KL125)	*	High	0.9016		O12	O12	none	Very high	0.9875		PV025	PV885	PV0800	PV2013	PV2374	PV3115
1631KBVR	1631KBVR_7L	KQS_B1_PHAGE018_M	54767	211079	7028	61794	100	high	ST7005	KL125	O12	KQS	211079	KL125	unknown (KL125)	*	High	0.9016		O12	O12	none	Very high	0.9875		PV032	PV041	PV0096	PV2012	PV2373	PV3116
1675KBVR	1675KBVR_11L	KQS_B1_PHAGE019_M	40707	169530	22625	63331	100	high	ST138	KL1	O5	KQS	169530	KL1	K1	*	High	0.9425		O5	O5	*	Very high	0.9506		PV006	PV002	PV0002	PV0068	PV0151	PV0101
1675KBVR	1675KBVR_21L	KQS_B1_PHAGE020_L	110861	110861	1	110861	100	high	ST138	KL1	O5	KQS	169530	KL1	K1	*	High	0.9425		O5	O5	*	Very high	0.9506		PV012	PV013	PV0004	PV0169	PV0152	PV3117
1675KBVR	1675KBVR_3L	KQS_B1_PHAGE021_M	43158	260264	112264	155421	100	high	ST138	KL1	O5	KQS	169530	KL1	K1	*	High	0.9425		O5	O5	*	Very high	0.9506		PV001	PV005	PV0003	PV0082	PV0115	PV3118
1679KBVR	1679KBVR_17L	KQS_B1_PHAGE022_L	110334	110334	1	110334	100	high	ST138	KL1	O5	KQS	166707	KL1	K1	?-*	Good	0.9431	KL1_19_manB	O5	O5	?-*	Good	0.9513	O5_02_manB	PV012	PV013	PV0004	PV0169	PV0152	PV3119
1679KBVR	1679KBVR_1L	KQS_B1_PHAGE023_M	43158	417096	225341	268498	100	high	ST138	KL1	O5	KQS	166707	KL1	K1	?-*	Good	0.9431	KL1_19_manB	O5	O5	?-*	Good	0.9513	O5_02_manB	PV001	PV005	PV0003	PV0082	PV0115	PV3130
1679KBVR	1679KBVR_3L	KQS_B1_PHAGE024_M	42759	364675	22622	65380	100	high	ST138	KL1	O5	KQS	166707	KL1	K1	?-*	Good	0.9431	KL1_19_manB	O5	O5	?-*	Good	0.9513	O5_02_manB	PV006	PV002	PV0002	PV0068	PV0151	PV0101
1714KBVR	1714KBVR_36M	KQS_B1_PHAGE025_M	57849	57849	1	57849	100	high	ST7006	KL52	OL103	KQS	106170	KL52	K52	?*	Good	0.9616		OL103	unknown (OL103)	?-+	Good	0.9853	OL103_01_rmlC	PV022	PV022	PV0014	PV0024	PV2372	PV3121
1714KBVR	1714KBVR_3L	KQS_B1_PHAGE026_M	46445	231684	89682	136126	100	high	ST7006	KL52	OL103	KQS	106170	KL52	K52	?*	Good	0.9616		OL103	unknown (OL103)	?-+	Good	0.9853	OL103_01_rmlC	PV010	PV012	PV0798	PV2011	PV2371	PV3122
1714KBVR	1714KBVR_9L	KQS_B1_PHAGE027_M	47889	149152	1	47889	100	high	ST7006	KL52	OL103	KQS	106170	KL52	K52	?*	Good	0.9616		OL103	unknown (OL103)	?-+	Good	0.9853	OL103_01_rmlC	PV007	PV024	PV0016	PV2010	PV2357	PV3123
179KBV	179KBV_1XL	KQS_B1_PHAGE028_M	57858	1922686	323291	381148	100	high	ST7057	KL22	O3_O3a	KQS	875187	KL22	K22	*	Very high	0.9621		O3/O3a	O3/O3a	none	Very high	0.9604		PV008	PV001	PV0797	PV2009	PV2317	PV3124
179KBV	179KBV_1XL	KQS_B1_PHAGE029_M	43565	1922686	47220	90784	100	high	ST7057	KL22	O3_O3a	KQS	875187	KL22	K22	*	Very high	0.9621		O3/O3a	O3/O3a	none	Very high	0.9604		PV006	PV002	PV0002	PV0230	PV0426	PV3125
193KPH	193KPH_13M	KQS_B1_PHAGE030_M	49417	77011	3491	52907	100	high	ST1822	KL48	O5	KQS	403410	KL48	K48	*	High	0.9344		O5	O5	*	High	0.9438		PV003	PV009	PV0025	PV2008	PV2316	PV3126
197KBV	197KBV_10L	KQS_B1_PHAGE031_M	37494	135594	60130	97623	100	high	ST6993	KL111	O12	KQS	826166	KL111	unknown (KL111)	*	Very high	0.9721		O12	O12	none	Very high	0.99		PV007	PV035	PV0031	PV0804	PV0720	PV3127
197KBV	197KBV_1XL	KQS_B1_PHAGE032_M	48360	1312891	710122	758481	100	high	ST6993	KL111	O12	KQS	826166	KL111	unknown (KL111)	*	Very high	0.9721		O12	O12	none	Very high	0.99		PV023	PV055	PV0574	PV0712	PV0608	PV3128
197KBV	197KBV_3XL	KQS_B1_PHAGE033_M	36150	826166	196887	233036	100	high	ST6993	KL111	O12	KQS	826166	KL111	unknown (KL111)	*	Very high	0.9721		O12	O12	none	Very high	0.99		PV003	PV014	PV0005	PV0049	PV2315	PV3129
199KBVR	199KBVR_1XL	KQS_B1_PHAGE034_M	58861	1866030	17755	76615	100	high	ST2673	UNK	O12	KQS	1014775	KL56	unknown (K56)	?+*		0.9652		O12	O12	none	Very high	0.9883		PV004	PV018	PV0009	PV0011	PV2314	PV3120
199KBVR	199KBVR_3XL	KQS_B1_PHAGE035_M	40998	807869	197785	238782	100	high	ST2673	UNK	O12	KQS	1014775	KL56	unknown (K56)	?+*		0.9652		O12	O12	none	Very high	0.9883		PV009	PV006	PV0139	PV2007	PV2313	PV3093
201KBVR	201KBVR_3XL	KQS_B1_PHAGE036_M	40636	785753	197722	238357	100	high	ST2673	UNK	O12	KQS	1014727	KL56	unknown (K56)	?+*		0.9642		O12	O12	none	Very high	0.9882		PV003	PV014	PV0005	PV2118	PV2312	PV3094
262KBV	262KBV_1XL	KQS_B1_PHAGE037_M	63912	1367980	126707	190618	100	high	ST5569	KL47	OL103	KQS	761539	KL47	K47	?*	Good	0.9534		OL103	unknown (OL103)	none	Very high	0.9856		PV008	PV032	PV0794	PV2133	PV2311	PV3095
286KPH	286KPH_13L	KQS_B1_PHAGE038_M	54041	178044	1	54041	100	high	ST414	KL123	O3_O3a	KQS	330591	KL123	unknown (KL123)	none	Very high	0.9997		O3/O3a	O3/O3a	none	Very high	0.9599		PV024	PV033	PV0023	PV2132	PV2310	PV3096
286KPH	286KPH_8L	KQS_B1_PHAGE039_M	17541	315633	23992	41532	100	high	ST414	KL123	O3_O3a	KQS	330591	KL123	unknown (KL123)	none	Very high	0.9997		O3/O3a	O3/O3a	none	Very high	0.9599		PV066	PV269	PV0793	PV2131	PV2309	PV3097
294KPH	294KPH_13L	KQS_B1_PHAGE040_L	110389	110389	1	110389	100	high	ST1548	KL170	O3_O3a	KQS	323576	KL170	unknown (KL170)	none	Very high	1		O3/O3a	O3/O3a	none	Very high	0.9597		PV012	PV013	PV0004	PV0084	PV0207	PV0648
29KBV	29KBV_1XL	KQS_B1_PHAGE041_M	41989	2946695	1772306	1814294	100	high	ST7053	KL55	O3_O3a	KQS	2946695	KL55	K55	*	Very high	0.962		O3/O3a	O3/O3a	none	Very high	0.9594		PV006	PV002	PV0002	PV0014	PV0272	PV0456
29KBV	29KBV_1XL	KQS_B1_PHAGE042_M	52712	2946695	1845579	1898290	100	high	ST7053	KL55	O3_O3a	KQS	2946695	KL55	K55	*	Very high	0.962		O3/O3a	O3/O3a	none	Very high	0.9594		PV004	PV003	PV0001	PV0643	PV0599	PV0457
318KPH	318KPH_1XL	KQS_B1_PHAGE043_M	43185	803437	355190	398374	100	high	ST1191	KL13	O3_O3a	KQS	297885	KL13	K13	?-+	Good	0.984	KL13_17_manC,KL13_18_manB	O3/O3a	O3/O3a	?-	Good	0.9618	O3/O3a_01_manC,O3/O3a_02_manB	PV006	PV002	PV0002	PV0015	PV2308	PV3098
31KBV	31KBV_1XL	KQS_B1_PHAGE044_M	54148	2926837	1048702	1102849	100	high	ST7053	KL55	O3_O3a	KQS	2926837	KL55	K55	*	Very high	0.962		O3/O3a	O3/O3a	none	Very high	0.9594		PV004	PV003	PV0001	PV0643	PV0599	PV0457
31KBV	31KBV_1XL	KQS_B1_PHAGE045_M	41006	2926837	1133681	1174686	100	high	ST7053	KL55	O3_O3a	KQS	2926837	KL55	K55	*	Very high	0.962		O3/O3a	O3/O3a	none	Very high	0.9594		PV006	PV002	PV0002	PV0014	PV0272	PV0456
329KPH	329KPH_17L	KQS_B1_PHAGE046_M	47391	132696	3307	50697	100	high	ST1308	KL144	O4	KQS	275090	KL144	unknown (KL144)	none	Perfect	1		O4	O4	none	Very high	0.9964		PV011	PV004	PV0135	PV2130	PV2307	PV3099
329KPH	329KPH_19L	KQS_B1_PHAGE047_L	110264	110264	1	110264	100	high	ST1308	KL144	O4	KQS	275090	KL144	unknown (KL144)	none	Perfect	1		O4	O4	none	Very high	0.9964		PV012	PV013	PV0004	PV0637	PV0605	PV3100
329KPH	329KPH_7L	KQS_B1_PHAGE048_M	36134	275090	29996	66129	100	high	ST1308	KL144	O4	KQS	275090	KL144	unknown (KL144)	none	Perfect	1		O4	O4	none	Very high	0.9964		PV003	PV007	PV0452	PV0899	PV1024	PV3111
32KBV	32KBV_1XL	KQS_B1_PHAGE049_M	21544	2913477	2842956	2864499	100	high	ST4345	UNK	O3b	KQS	2913477	KL72	unknown (K72)	-+*	Low	0.9486	KL72_02_cpsACP	O3b	O3b	none	Very high	0.9886		PV005	PV258	PV0561	PV0690	PV0611	PV0459
32KBV	32KBV_2L	KQS_B1_PHAGE050_M	16778	417093	101168	117945	100	high	ST4345	UNK	O3b	KQS	2913477	KL72	unknown (K72)	-+*	Low	0.9486	KL72_02_cpsACP	O3b	O3b	none	Very high	0.9886		PV015	PV025	PV0205	PV0531	PV0473	PV0291
34KBVR	34KBVR_1XL	KQS_B1_PHAGE051_M	39535	3042309	1791372	1830906	100	high	ST138	KL48	O5	KQS	3042309	KL48	K48	*	High	0.9348		O5	O5	*	High	0.9458		PV006	PV002	PV0002	PV0338	PV0529	PV3102
34KBVR	34KBVR_1XL	KQS_B1_PHAGE052_M	50838	3042309	1858812	1909649	100	high	ST138	KL48	O5	KQS	3042309	KL48	K48	*	High	0.9348		O5	O5	*	High	0.9458		PV004	PV003	PV0001	PV0013	PV0111	PV0121
36KBV	36KBV_1XL	KQS_B1_PHAGE053_M	43584	2863124	726253	769836	100	high	ST1548	KL170	O3_O3a	KQS	2863124	KL170	unknown (KL170)	none	Very high	0.9999		O3/O3a	O3/O3a	none	Very high	0.9597		PV016	PV854	PV0801	PV2110	PV2306	PV3103
36KBV	36KBV_1XL	KQS_B1_PHAGE054_M	16266	2863124	77466	93731	100	high	ST1548	KL170	O3_O3a	KQS	2863124	KL170	unknown (KL170)	none	Very high	0.9999		O3/O3a	O3/O3a	none	Very high	0.9597		PV005	PV853	PV0790	PV2125	PV2318	PV3104
37KBV	37KBV_5L	KQS_B1_PHAGE055_M	16778	340495	24550	41327	100	high	ST4345	UNK	O3b	KQS	2849975	KL72	unknown (K72)	-+*	Low	0.9486	KL72_02_cpsACP	O3b	O3b	none	Very high	0.9886		PV015	PV025	PV0205	PV0531	PV0473	PV0291
38KBVR	38KBVR_1XL	KQS_B1_PHAGE056_M	55985	2963218	1707037	1763021	100	high	ST4817	KL70	O3b	KQS	2963218	KL70	K70	+*	Good	0.9552		O3b	O3b	none	Very high	0.9894		PV002	PV001	PV0046	PV2124	PV2304	PV3105
38KBVR	38KBVR_1XL	KQS_B1_PHAGE057_M	44253	2963218	1892185	1936437	100	high	ST4817	KL70	O3b	KQS	2963218	KL70	K70	+*	Good	0.9552		O3b	O3b	none	Very high	0.9894		PV006	PV002	PV0002	PV0015	PV0282	PV3106
38KBVR	38KBVR_1XL	KQS_B1_PHAGE058_M	47455	2963218	707731	755185	100	high	ST4817	KL70	O3b	KQS	2963218	KL70	K70	+*	Good	0.9552		O3b	O3b	none	Very high	0.9894		PV025	PV852	PV0789	PV2123	PV2303	PV3107
42KBVR	42KBVR_1XL	KQS_B1_PHAGE059_M	40155	2942783	1792242	1832396	100	high	ST138	KL48	O5	KQS	2942783	KL48	K48	*	High	0.9348		O5	O5	*	High	0.9458		PV006	PV002	PV0002	PV0338	PV0529	PV3108
42KBVR	42KBVR_1XL	KQS_B1_PHAGE060_M	34544	2942783	1875108	1909651	100	high	ST138	KL48	O5	KQS	2942783	KL48	K48	*	High	0.9348		O5	O5	*	High	0.9458		PV004	PV003	PV0001	PV0013	PV0111	PV3109
43KBVR	43KBVR_1XL	KQS_B1_PHAGE061_M	47723	2941774	525755	573477	100	high	ST4627	KL43	O12	KQS	2941774	KL43	K43	*	High	0.9337		O12	O12	none	Very high	0.986		PV001	PV008	PV0787	PV2122	PV2302	PV3110
55KBVR	55KBVR_1XL	KQS_B1_PHAGE062_M	59369	2881051	1812194	1871562	100	high	ST7028	KL17	O12	KQS	2881051	KL17	K17	*	Very high	0.9593		O12	O12	none	Very high	0.9869		PV004	PV003	PV0001	PV2121	PV2301	PV2913
55KBVR	55KBVR_1XL	KQS_B1_PHAGE063_M	47974	2881051	538364	586337	100	high	ST7028	KL17	O12	KQS	2881051	KL17	K17	*	Very high	0.9593		O12	O12	none	Very high	0.9869		PV007	PV060	PV0167	PV2120	PV2300	PV2697
574KBVR	574KBVR_10L	KQS_B1_PHAGE064_L	108233	108233	1	108233	100	high	ST903	KL17	O5	KQS	656338	KL17	K17	*	Very high	0.958		O5	O5	none	High	0.9455		PV012	PV013	PV0004	PV0066	PV2299	PV2698
574KBVR	574KBVR_2XL	KQS_B1_PHAGE065_M	52087	839449	191203	243289	100	high	ST903	KL17	O5	KQS	656338	KL17	K17	*	Very high	0.958		O5	O5	none	High	0.9455		PV019	PV023	PV0024	PV2119	PV2298	PV2699
63KBVR	63KBVR_1XL	KQS_B1_PHAGE066_M	47419	1947307	1818739	1866157	100	high	ST7035	KL128	O3b	KQS	1742813	KL128	unknown (KL128)	none	Very high	0.9996		O3b	O3b	none	Very high	0.9916		PV013	PV010	PV0071	PV2062	PV2297	PV2700
646KBVR	646KBVR_11L	KQS_B1_PHAGE067_L	111339	111339	1	111339	100	high	ST1319	KL127	OL103	KQS	599149	KL127	unknown (KL127)	*	Very high	0.9622		OL103	unknown (OL103)	none	Very high	0.9889		PV012	PV013	PV0004	PV0033	PV2296	PV2701
646KBVR	646KBVR_9L	KQS_B1_PHAGE068_M	59098	159569	100472	159569	100	high	ST1319	KL127	OL103	KQS	599149	KL127	unknown (KL127)	*	Very high	0.9622		OL103	unknown (OL103)	none	Very high	0.9889		PV008	PV137	PV0784	PV2077	PV2295	PV2702
646KBV	646KBV_13L	KQS_B1_PHAGE069_L	110334	110334	1	110334	100	high	ST138	KL1	O5	KQS	483484	KL1	K1	?+*	Good	0.9453		O5	O5	*	High	0.9497		PV012	PV013	PV0004	PV0169	PV0152	PV2703
646KBV	646KBV_1XL	KQS_B1_PHAGE070_M	43158	821895	225526	268683	100	high	ST138	KL1	O5	KQS	483484	KL1	K1	?+*	Good	0.9453		O5	O5	*	High	0.9497		PV001	PV005	PV0003	PV0082	PV0115	PV2704
646KBV	646KBV_1XL	KQS_B1_PHAGE071_M	40707	821895	439906	480612	100	high	ST138	KL1	O5	KQS	483484	KL1	K1	?+*	Good	0.9453		O5	O5	*	High	0.9497		PV006	PV002	PV0002	PV0068	PV0151	PV0101
647KBV	647KBV_13L	KQS_B1_PHAGE072_L	110334	110334	1	110334	100	high	ST138	KL1	UNK	KQS	483315	KL1	K1	*	High	0.9425		O5	unknown (O5)	+*	Low	0.9508		PV012	PV013	PV0004	PV0169	PV0152	PV2715
647KBV	647KBV_2XL	KQS_B1_PHAGE073_M	50007	784788	1	50007	100	high	ST138	KL1	UNK	KQS	483315	KL1	K1	*	High	0.9425		O5	unknown (O5)	+*	Low	0.9508		PV024	PV027	PV0035	PV0170	PV0163	PV2706
647KBV	647KBV_3XL	KQS_B1_PHAGE074_M	40985	580137	341086	382070	100	high	ST138	KL1	UNK	KQS	483315	KL1	K1	*	High	0.9425		O5	unknown (O5)	+*	Low	0.9508		PV006	PV002	PV0002	PV0068	PV0151	PV0101
687KBV	687KBV_6L	KQS_B1_PHAGE075_M	16778	340495	24550	41327	100	high	ST4345	UNK	O3b	KQS	470185	KL72	unknown (K72)	?-+*	Low	0.9486	KL72_02_cpsACP	O3b	O3b	none	Very high	0.9886		PV015	PV025	PV0205	PV0531	PV0473	PV0291
687KBV	687KBV_7L	KQS_B1_PHAGE076_M	21544	285674	215583	237126	100	high	ST4345	UNK	O3b	KQS	470185	KL72	unknown (K72)	?-+*	Low	0.9486	KL72_02_cpsACP	O3b	O3b	none	Very high	0.9886		PV005	PV258	PV0561	PV0690	PV0611	PV0459
687KBV	687KBV_8L	KQS_B1_PHAGE077_M	50208	225064	89507	139714	100	high	ST4345	UNK	O3b	KQS	470185	KL72	unknown (K72)	?-+*	Low	0.9486	KL72_02_cpsACP	O3b	O3b	none	Very high	0.9886		PV018	PV156	PV0219	PV0339	PV2294	PV2707
724KBV	724KBV_13L	KQS_B1_PHAGE078_L	110334	110334	1	110334	100	high	ST138	KL1	O5	KQS	454149	KL1	K1	*	High	0.9427		O5	O5	+*	Good	0.9504		PV012	PV013	PV0004	PV0169	PV0152	PV2708
724KBV	724KBV_1XL	KQS_B1_PHAGE079_M	43158	821902	225505	268662	100	high	ST138	KL1	O5	KQS	454149	KL1	K1	*	High	0.9427		O5	O5	+*	Good	0.9504		PV001	PV005	PV0003	PV0082	PV0115	PV2709
724KBV	724KBV_1XL	KQS_B1_PHAGE080_M	42759	821902	439885	482643	100	high	ST138	KL1	O5	KQS	454149	KL1	K1	*	High	0.9427		O5	O5	+*	Good	0.9504		PV006	PV002	PV0002	PV0068	PV0151	PV0101
725KBV	725KBV_14L	KQS_B1_PHAGE081_L	110334	110334	1	110334	100	high	ST138	KL1	O5	KQS	454122	KL1	K1	*	High	0.9425		O5	O5	+*	Good	0.9506		PV012	PV013	PV0004	PV0169	PV0152	PV2710
725KBV	725KBV_2XL	KQS_B1_PHAGE082_M	43158	782642	225364	268521	100	high	ST138	KL1	O5	KQS	454122	KL1	K1	*	High	0.9425		O5	O5	+*	Good	0.9506		PV001	PV005	PV0003	PV0082	PV0115	PV2711
725KBV	725KBV_2XL	KQS_B1_PHAGE083_M	42759	782642	439744	482502	100	high	ST138	KL1	O5	KQS	454122	KL1	K1	*	High	0.9425		O5	O5	+*	Good	0.9506		PV006	PV002	PV0002	PV0068	PV0151	PV0101
952KBV	952KBV_2XL	KQS_B1_PHAGE084_M	45461	512993	390207	435667	100	high	ST1676	KL139	O4	KQS	388471	KL139	unknown (KL139)	*	Very high	0.9764		O4	O4	none	Very high	0.9965		PV010	PV209	PV0744	PV2076	PV2293	PV2712
99KPH	99KPH_1XL	KQS_B1_PHAGE085_M	54901	5086838	1407716	1462616	100	high	ST3092	KL7	O12	KQS	5086838	KL7	K7	none	Perfect	1		O12	O12	none	Very high	0.9891		PV041	PV065	PV0066	PV0058	PV0048	PV2713
99KPH	99KPH_3M	KQS_B1_PHAGE086_M	53849	53849	1	53849	100	high	ST3092	KL7	O12	KQS	5086838	KL7	K7	none	Perfect	1		O12	O12	none	Very high	0.9891		PV022	PV022	PV0014	PV0023	PV0114	PV2714
574KBVR	574KBVR_1XL	KQS_B1_PHAGE087_M	43803	1191234	949945	993747	99.82	high	ST903	KL17	O5	KQS	656338	KL17	K17	*	Very high	0.958		O5	O5	none	High	0.9455		PV013	PV010	PV0071	PV2112	PV2331	PV2705
111KPH	111KPH_5L	KQS_B1_PHAGE088_M	53876	413847	359972	413847	99.62	high	ST5872	KL7	O12	KQS	755313	KL7	K7	none	Very high	0.9956		O12	O12	-	High	0.9898	O12_03_rfbD	PV008	PV032	PV0569	PV0642	PV1009	PV0448
112KPH	112KPH_8L	KQS_B1_PHAGE089_M	53802	209932	1	53802	99.47	high	ST5872	KL7	O12	KQS	755313	KL7	K7	none	Very high	0.9956		O12	O12	-	High	0.9898	O12_03_rfbD	PV008	PV032	PV0569	PV0642	PV1009	PV0448
193KPH	193KPH_8L	KQS_B1_PHAGE090_M	52783	280611	204514	257296	99.35	high	ST1822	KL48	O5	KQS	403410	KL48	K48	*	High	0.9344		O5	O5	*	High	0.9438		PV004	PV003	PV0001	PV0507	PV2343	PV2678
1714KBVR	1714KBVR_31M	KQS_B1_PHAGE091_M	36083	77875	41793	77875	96.98	high	ST7006	KL52	OL103	KQS	106170	KL52	K52	?*	Good	0.9616		OL103	unknown (OL103)	?-+	Good	0.9853	OL103_01_rmlC	PV007	PV060	PV0737	PV2111	PV2342	PV2679
611KBV	611KBV_3XL	KQS_B1_PHAGE092_M	36441	520980	1	36441	95.3	high	ST7051	KL127	UNK	KQS	493793	KL127	unknown (KL127)	*	Very high	0.9621		OL103	unknown (OL103)	+		0.9877		PV006	PV002	PV0002	PV0085	PV0070	PV2680
199KBVR	199KBVR_2XL	KQS_B1_PHAGE093_M	15317	1014775	70825	86141	94.75	high	ST2673	UNK	O12	KQS	1014775	KL56	unknown (K56)	?+*		0.9652		O12	O12	none	Very high	0.9883		PV099	PV274	PV0573	PV0729	PV1003	PV0420
201KBVR	201KBVR_2XL	KQS_B1_PHAGE094_M	15317	1014727	70840	86156	94.75	high	ST2673	UNK	O12	KQS	1014727	KL56	unknown (K56)	?+*		0.9642		O12	O12	none	Very high	0.9882		PV099	PV274	PV0573	PV0729	PV1003	PV0420
193KPH	193KPH_9L	KQS_B1_PHAGE095_M	52931	257643	204713	257643	93.76	high	ST1822	KL48	O5	KQS	403410	KL48	K48	*	High	0.9344		O5	O5	*	High	0.9438		PV008	PV020	PV0734	PV2068	PV2341	PV2681
329KPH	329KPH_23M	KQS_B1_PHAGE096_M	36572	54969	1	36572	92.61	high	ST1308	KL144	O4	KQS	275090	KL144	unknown (KL144)	none	Perfect	1		O4	O4	none	Very high	0.9964		PV006	PV002	PV0002	PV0010	PV2340	PV2682
724KBV	724KBV_2XL	KQS_B1_PHAGE097_M	46298	784024	2947	49244	91.47	high	ST138	KL1	O5	KQS	454149	KL1	K1	*	High	0.9427		O5	O5	+*	Good	0.9504		PV024	PV027	PV0035	PV0170	PV0163	PV0264
725KBV	725KBV_1XL	KQS_B1_PHAGE098_M	46298	784024	2947	49244	91.47	high	ST138	KL1	O5	KQS	454122	KL1	K1	*	High	0.9425		O5	O5	+*	Good	0.9506		PV024	PV027	PV0035	PV0170	PV0163	PV0264
1418KBVR	1418KBVR_14L	KQS_B1_PHAGE099_M	42976	148950	1	42976	91	high	ST1308	KL113	O5	KQS	325422	KL113	unknown (KL113)	*	Very high	0.9707		O5	O5	*	High	0.9405		PV023	PV055	PV0575	PV0728	PV1001	PV2683
1549KBVR	1549KBVR_15L	KQS_B1_PHAGE100_M	42972	149171	1	42972	90.99	high	ST1308	KL113	O5	KQS	262422	KL113	unknown (KL113)	*	Very high	0.9707		O5	O5	*	High	0.9405		PV023	PV055	PV0575	PV0728	PV1001	PV2684
1679KBVR	1679KBVR_19L	KQS_B1_PHAGE101_M	46073	102706	2820	48892	90.99	high	ST138	KL1	O5	KQS	166707	KL1	K1	?-*	Good	0.9431	KL1_19_manB	O5	O5	?-*	Good	0.9513	O5_02_manB	PV024	PV027	PV0035	PV0170	PV0163	PV0264
1586KBVR	1586KBVR_19L	KQS_B1_PHAGE102_M	45537	102758	53688	99224	89.83	high	ST138	KL1	O5	KQS	238828	KL1	K1	*	High	0.9427		O5	O5	*	Very high	0.9504		PV024	PV027	PV0035	PV0170	PV0163	PV2685
1294KBVR	1294KBVR_19M	KQS_B1_PHAGE103_M	40477	53132	12656	53132	89.3	high	ST1584	KL118	OL13	KQS	362670	KL118	unknown (KL118)	none	Very high	0.9979		OL13	O13	?-+	Good	0.9501	OL13_05_wbbL,OL13_09_glycosylhydrolase	PV016	PV164	PV0733	PV2067	PV2339	PV2696
542KBV	542KBV_4XL	KQS_B1_PHAGE104_M	34208	519895	1	34208	89.12	high	ST7051	KL127	OL103	KQS	519895	KL127	unknown (KL127)	*	Very high	0.9621		OL103	unknown (OL103)	none	Very high	0.9889		PV006	PV002	PV0002	PV0085	PV0070	PV0066
501KBV	501KBV_5XL	KQS_B1_PHAGE105_M	34199	519885	1	34199	89.1	high	ST7051	KL127	OL103	KQS	541209	KL127	unknown (KL127)	*	Very high	0.9621		OL103	unknown (OL103)	none	Very high	0.9889		PV006	PV002	PV0002	PV0085	PV0070	PV0066
543KBV	543KBV_5XL	KQS_B1_PHAGE106_M	34199	519890	1	34199	89.1	high	ST7051	KL127	UNK	KQS	519890	KL127	unknown (KL127)	*	Very high	0.9621		OL103	unknown (OL103)	+		0.9878		PV006	PV002	PV0002	PV0085	PV0070	PV0066
544KBV	544KBV_4XL	KQS_B1_PHAGE107_M	34199	519888	1	34199	89.1	high	ST7051	KL127	UNK	KQS	519888	KL127	unknown (KL127)	*	Very high	0.9621		OL103	unknown (OL103)	+		0.9877		PV006	PV002	PV0002	PV0085	PV0070	PV0066
579KBV	579KBV_4XL	KQS_B1_PHAGE108_M	34199	519905	1	34199	89.1	high	ST7051	KL127	OL103	KQS	502932	KL127	unknown (KL127)	*	Very high	0.9621		OL103	unknown (OL103)	none	Very high	0.9889		PV006	PV002	PV0002	PV0085	PV0070	PV0066
610KBV	610KBV_4XL	KQS_B1_PHAGE109_M	34199	519891	1	34199	89.1	high	ST7051	KL127	OL103	KQS	493832	KL127	unknown (KL127)	*	Very high	0.9619		OL103	unknown (OL103)	none	Very high	0.9889		PV006	PV002	PV0002	PV0085	PV0070	PV0066
612KBV	612KBV_3XL	KQS_B1_PHAGE110_M	34199	519895	1	34199	89.1	high	ST7051	KL127	UNK	KQS	493784	KL127	unknown (KL127)	*	Very high	0.9621		OL103	unknown (OL103)	+		0.9876		PV006	PV002	PV0002	PV0085	PV0070	PV0066
613KBV	613KBV_4XL	KQS_B1_PHAGE111_M	34199	519896	1	34199	89.1	high	ST7051	KL127	OL103	KQS	493768	KL127	unknown (KL127)	*	Very high	0.9619		OL103	unknown (OL103)	none	Very high	0.9889		PV006	PV002	PV0002	PV0085	PV0070	PV0066
616KBV	616KBV_4XL	KQS_B1_PHAGE112_M	34199	519891	1	34199	89.1	high	ST7051	KL127	OL103	KQS	493538	KL127	unknown (KL127)	*	Very high	0.9621		OL103	unknown (OL103)	none	Very high	0.9889		PV006	PV002	PV0002	PV0085	PV0070	PV0066
640KBV	640KBV_3XL	KQS_B1_PHAGE113_M	34199	519887	1	34199	89.1	high	ST7051	KL127	OL103	KQS	485570	KL127	unknown (KL127)	*	Very high	0.9621		OL103	unknown (OL103)	none	Very high	0.9889		PV006	PV002	PV0002	PV0085	PV0070	PV0066
197KBV	197KBV_4XL	KQS_B1_PHAGE114_M	36694	550560	513867	550560	88.02	high	ST6993	KL111	O12	KQS	826166	KL111	unknown (KL111)	*	Very high	0.9721		O12	O12	none	Very high	0.99		PV013	PV010	PV0757	PV2066	PV2338	PV2687
1714KBVR	1714KBVR_48S	KQS_B1_PHAGE115_M	32612	32612	1	32612	87.26	high	ST7006	KL52	OL103	KQS	106170	KL52	K52	?*	Good	0.9616		OL103	unknown (OL103)	?-+	Good	0.9853	OL103_01_rmlC	PV001	PV502	PV0763	PV2065	PV2337	PV2688
201KBVR	201KBVR_10S	KQS_B1_PHAGE116_M	46134	46134	1	46134	85.17	high	ST2673	UNK	O12	KQS	1014727	KL56	unknown (K56)	?+*		0.9642		O12	O12	none	Very high	0.9882		PV008	PV020	PV0184	PV2064	PV2336	PV2689
105KPH	105KPH_7L	KQS_B1_PHAGE117_M	48222	289150	1	48222	85.1	high	ST3093	KL47	O3_O3a	KQS	940513	KL47	K47	*	Very high	0.9535		O3/O3a	O3/O3a	none	Very high	0.9599		PV008	PV020	PV0241	PV0683	PV0703	PV2690
1320KBVR	1320KBVR_2XL	KQS_B1_PHAGE118_M	39298	611875	1	39298	84.5	high	ST369	KL111	O12	KQS	356559	KL111	unknown (KL111)	*	Very high	0.972		O12	O12	none	Very high	0.9901		PV023	PV055	PV0574	PV0712	PV0608	PV2691
119KPH	119KPH_8L	KQS_B1_PHAGE119_M	47489	284094	1	47489	83.05	high	ST414	KL123	O3_O3a	KQS	632487	KL123	unknown (KL123)	none	Perfect	1		O3/O3a	O3/O3a	none	Very high	0.9599		PV002	PV020	PV0761	PV2063	PV2335	PV2692
1714KBVR	1714KBVR_46S	KQS_B1_PHAGE120_M	36209	36209	1	36209	81.7	high	ST7006	KL52	OL103	KQS	106170	KL52	K52	?*	Good	0.9616		OL103	unknown (OL103)	?-+	Good	0.9853	OL103_01_rmlC	PV018	PV503	PV0760	PV2142	PV2334	PV2693
1306KBV	1306KBV_28S	KQS_B1_PHAGE121_M	27065	27065	1	27065	81.01	high	ST1224	KL60	O5	KQS	341925	KL60	K60	?+	Good	0.9755		O5	O5	*	High	0.9403		PV001	PV504	PV0766	PV2157	PV2333	PV2694
1294KBVR	1294KBVR_4L	KQS_B1_PHAGE122_M	28642	385375	356734	385375	73.64	high	ST1584	KL118	OL13	KQS	362670	KL118	unknown (KL118)	none	Very high	0.9979		OL13	O13	?-+	Good	0.9501	OL13_05_wbbL,OL13_09_glycosylhydrolase	PV006	PV002	PV0002	PV0230	PV2332	PV2695
647KBV	647KBV_3XL	KQS_B1_PHAGE123_M	27272	580137	552866	580137	73.62	high	ST138	KL1	UNK	KQS	483315	KL1	K1	*	High	0.9425		O5	unknown (O5)	+*	Low	0.9508		PV001	PV005	PV0003	PV0082	PV0115	PV2724
32KBV	32KBV_6L	KQS_B1_PHAGE124_M	12648	351685	29909	42556	72.4	high	ST4345	UNK	O3b	KQS	2913477	KL72	unknown (K72)	-+*	Low	0.9486	KL72_02_cpsACP	O3b	O3b	none	Very high	0.9886		PV015	PV031	PV0034	PV0300	PV0344	PV0198
37KBV	37KBV_2XL	KQS_B1_PHAGE125_M	12648	761161	29909	42556	72.4	high	ST4345	UNK	O3b	KQS	2849975	KL72	unknown (K72)	-+*	Low	0.9486	KL72_02_cpsACP	O3b	O3b	none	Very high	0.9886		PV015	PV031	PV0034	PV0300	PV0344	PV0198
685KBV	685KBV_6L	KQS_B1_PHAGE126_M	12648	351643	29909	42556	72.4	high	ST4345	UNK	O3b	KQS	470600	KL72	unknown (K72)	-+*	Low	0.9486	KL72_02_cpsACP	O3b	O3b	none	Very high	0.9886		PV015	PV031	PV0034	PV0300	PV0344	PV0198
687KBV	687KBV_5L	KQS_B1_PHAGE127_M	12648	352204	29909	42556	72.4	high	ST4345	UNK	O3b	KQS	470185	KL72	unknown (K72)	?-+*	Low	0.9486	KL72_02_cpsACP	O3b	O3b	none	Very high	0.9886		PV015	PV031	PV0034	PV0300	PV0344	PV0198
199KBVR	199KBVR_4L	KQS_B1_PHAGE128_M	12546	473115	329084	341629	71.55	high	ST2673	UNK	O12	KQS	1014775	KL56	unknown (K56)	?+*		0.9652		O12	O12	none	Very high	0.9883		PV005	PV088	PV0107	PV0165	PV2344	PV2735
1306KBV	1306KBV_20S	KQS_B1_PHAGE129_M	37134	46864	1	37134	70.31	high	ST1224	KL60	O5	KQS	341925	KL60	K60	?+	Good	0.9755		O5	O5	*	High	0.9403		PV004	PV003	PV0001	PV0007	PV2330	PV2736
197KBV	197KBV_1XL	KQS_B1_PHAGE130_M	38033	1312891	1274859	1312891	69.79	high	ST6993	KL111	O12	KQS	826166	KL111	unknown (KL111)	*	Very high	0.9721		O12	O12	none	Very high	0.99		PV008	PV137	PV0756	PV2156	PV2329	PV2737
685KBV	685KBV_8L	KQS_B1_PHAGE131_M	12333	255888	219008	231340	69.77	high	ST4345	UNK	O3b	KQS	470600	KL72	unknown (K72)	-+*	Low	0.9486	KL72_02_cpsACP	O3b	O3b	none	Very high	0.9886		PV056	PV025	PV0205	PV2155	PV2328	PV2738
329KPH	329KPH_6L	KQS_B1_PHAGE132_M	12197	340818	24002	36198	68.63	high	ST1308	KL144	O4	KQS	275090	KL144	unknown (KL144)	none	Perfect	1		O4	O4	none	Very high	0.9964		PV063	PV550	PV0755	PV2154	PV2327	PV2739
286KPH	286KPH_5L	KQS_B1_PHAGE133_M	26133	335168	309036	335168	66.69	high	ST414	KL123	O3_O3a	KQS	330591	KL123	unknown (KL123)	none	Very high	0.9997		O3/O3a	O3/O3a	none	Very high	0.9599		PV001	PV008	PV0053	PV0185	PV0452	PV2740
647KBV	647KBV_25S	KQS_B1_PHAGE134_M	26992	30431	1	26992	65.14	high	ST138	KL1	UNK	KQS	483315	KL1	K1	*	High	0.9425		O5	unknown (O5)	+*	Low	0.9508		PV129	PV568	PV0754	PV2153	PV2326	PV2741
318KPH	318KPH_1XL	KQS_B1_PHAGE135_M	29285	803437	1	29285	64.56	high	ST1191	KL13	O3_O3a	KQS	297885	KL13	K13	?-+	Good	0.984	KL13_17_manC,KL13_18_manB	O3/O3a	O3/O3a	?-	Good	0.9618	O3/O3a_01_manC,O3/O3a_02_manB	PV016	PV159	PV0753	PV2152	PV2325	PV2742
37KBV	37KBV_1XL	KQS_B1_PHAGE136_M	30871	2849975	240643	271513	64.03	high	ST4345	UNK	O3b	KQS	2849975	KL72	unknown (K72)	-+*	Low	0.9486	KL72_02_cpsACP	O3b	O3b	none	Very high	0.9886		PV055	PV292	PV0516	PV0755	PV2324	PV2753
1294KBVR	1294KBVR_21S	KQS_B1_PHAGE137_M	26567	47094	1	26567	63.85	high	ST1584	KL118	OL13	KQS	362670	KL118	unknown (KL118)	none	Very high	0.9979		OL13	O13	?-+	Good	0.9501	OL13_05_wbbL,OL13_09_glycosylhydrolase	PV011	PV004	PV0752	PV2148	PV2323	PV2744
239KPH	239KPH_10L	KQS_B1_PHAGE138_M	36567	184757	148191	184757	63.32	high	ST480	KL52	OL103	KQS	368731	KL52	K52	*	Very high	0.962		OL103	unknown (OL103)	none	Very high	0.9851		PV002	PV001	PV0116	PV0239	PV1021	PV0414
286KPH	286KPH_3XL	KQS_B1_PHAGE139_M	24462	506640	482179	506640	63.27	high	ST414	KL123	O3_O3a	KQS	330591	KL123	unknown (KL123)	none	Very high	0.9997		O3/O3a	O3/O3a	none	Very high	0.9599		PV007	PV015	PV0017	PV0673	PV2322	PV2745
240KPH	240KPH_10L	KQS_B1_PHAGE140_M	36391	184757	1	36391	62.92	high	ST480	KL52	OL103	KQS	368731	KL52	K52	*	Very high	0.962		OL103	unknown (OL103)	none	Very high	0.9851		PV002	PV001	PV0116	PV0239	PV1021	PV0414
197KBV	197KBV_2XL	KQS_B1_PHAGE141_M	36823	997069	151448	188270	62.36	high	ST6993	KL111	O12	KQS	826166	KL111	unknown (KL111)	*	Very high	0.9721		O12	O12	none	Very high	0.99		PV021	PV010	PV0021	PV2147	PV2321	PV2746
286KPH	286KPH_9L	KQS_B1_PHAGE142_M	23528	232490	208963	232490	61.62	high	ST414	KL123	O3_O3a	KQS	330591	KL123	unknown (KL123)	none	Very high	0.9997		O3/O3a	O3/O3a	none	Very high	0.9599		PV003	PV014	PV0005	PV0049	PV0133	PV2747
119KPH	119KPH_4XL	KQS_B1_PHAGE143_M	30328	632487	602160	632487	60.22	high	ST414	KL123	O3_O3a	KQS	632487	KL123	unknown (KL123)	none	Perfect	1		O3/O3a	O3/O3a	none	Very high	0.9599		PV205	PV569	PV0750	PV2146	PV2320	PV2748
952KBV	952KBV_22S	KQS_B1_PHAGE144_M	31785	31785	1	31785	57.83	high	ST1676	KL139	O4	KQS	388471	KL139	unknown (KL139)	*	Very high	0.9764		O4	O4	none	Very high	0.9965		PV002	PV001	PV0749	PV2145	PV2319	PV2749
1675KBVR	1675KBVR_7L	KQS_B1_PHAGE209_M	44021	233481	2947	46967	100	medium	ST138	KL1	O5	KQS	169530	KL1	K1	*	High	0.9425		O5	O5	*	Very high	0.9506		PV024	PV027	PV0035	PV0170	PV0163	PV0415
197KBV	197KBV_2XL	KQS_B1_PHAGE210_M	46485	997069	890840	937324	100	medium	ST6993	KL111	O12	KQS	826166	KL111	unknown (KL111)	*	Very high	0.9721		O12	O12	none	Very high	0.99		PV014	PV109	PV0315	PV0482	PV0510	PV2750
197KBV	197KBV_2XL	KQS_B1_PHAGE211_M	28067	997069	969003	997069	100	medium	ST6993	KL111	O12	KQS	826166	KL111	unknown (KL111)	*	Very high	0.9721		O12	O12	none	Very high	0.99		PV032	PV041	PV0096	PV0072	PV2200	PV2751
32KBV	32KBV_1XL	KQS_B1_PHAGE212_M	42277	2913477	542790	585066	100	medium	ST4345	UNK	O3b	KQS	2913477	KL72	unknown (K72)	-+*	Low	0.9486	KL72_02_cpsACP	O3b	O3b	none	Very high	0.9886		PV018	PV156	PV0219	PV0339	PV2055	PV2752
32KBV	32KBV_7L	KQS_B1_PHAGE213_M	34154	130592	36152	70305	100	medium	ST4345	UNK	O3b	KQS	2913477	KL72	unknown (K72)	-+*	Low	0.9486	KL72_02_cpsACP	O3b	O3b	none	Very high	0.9886		PV036	PV114	PV0164	PV0192	PV0326	PV2743
37KBV	37KBV_11M	KQS_B1_PHAGE214_M	25283	63214	1	25283	100	medium	ST4345	UNK	O3b	KQS	2849975	KL72	unknown (K72)	-+*	Low	0.9486	KL72_02_cpsACP	O3b	O3b	none	Very high	0.9886		PV062	PV287	PV0583	PV0651	PV0959	PV2716
37KBV	37KBV_1XL	KQS_B1_PHAGE215_M	42070	2849975	2264776	2306845	100	medium	ST4345	UNK	O3b	KQS	2849975	KL72	unknown (K72)	-+*	Low	0.9486	KL72_02_cpsACP	O3b	O3b	none	Very high	0.9886		PV018	PV156	PV0219	PV0339	PV0958	PV2717
37KBV	37KBV_6L	KQS_B1_PHAGE216_M	34154	130592	36152	70305	100	medium	ST4345	UNK	O3b	KQS	2849975	KL72	unknown (K72)	-+*	Low	0.9486	KL72_02_cpsACP	O3b	O3b	none	Very high	0.9886		PV036	PV114	PV0164	PV0192	PV0326	PV2718
501KBV	501KBV_4XL	KQS_B1_PHAGE217_M	34567	541209	49104	83670	100	medium	ST7051	KL127	OL103	KQS	541209	KL127	unknown (KL127)	*	Very high	0.9621		OL103	unknown (OL103)	none	Very high	0.9889		PV021	PV010	PV0021	PV0087	PV0083	PV0058
542KBV	542KBV_3XL	KQS_B1_PHAGE218_M	34567	536071	43993	78559	100	medium	ST7051	KL127	OL103	KQS	519895	KL127	unknown (KL127)	*	Very high	0.9621		OL103	unknown (OL103)	none	Very high	0.9889		PV021	PV010	PV0021	PV0087	PV0083	PV0058
543KBV	543KBV_4XL	KQS_B1_PHAGE219_M	34567	540011	47904	82470	100	medium	ST7051	KL127	UNK	KQS	519890	KL127	unknown (KL127)	*	Very high	0.9621		OL103	unknown (OL103)	+		0.9878		PV021	PV010	PV0021	PV0087	PV0083	PV0058
544KBV	544KBV_1XL	KQS_B1_PHAGE220_M	34567	1034800	541611	576177	100	medium	ST7051	KL127	UNK	KQS	519888	KL127	unknown (KL127)	*	Very high	0.9621		OL103	unknown (OL103)	+		0.9877		PV021	PV010	PV0021	PV0087	PV0083	PV0058
54KBVR	54KBVR_1XL	KQS_B1_PHAGE221_M	49483	2895491	1262701	1312183	100	medium	ST734	KL146	O12	KQS	2895491	KL146	unknown (KL146)	none	Very high	0.9998		O12	O12	none	Very high	0.9897		PV008	PV032	PV0853	PV2144	PV2054	PV2719
579KBV	579KBV_3XL	KQS_B1_PHAGE222_M	34567	536427	44349	78915	100	medium	ST7051	KL127	OL103	KQS	502932	KL127	unknown (KL127)	*	Very high	0.9621		OL103	unknown (OL103)	none	Very high	0.9889		PV021	PV010	PV0021	PV0087	PV0083	PV0058
610KBV	610KBV_8L	KQS_B1_PHAGE223_M	34567	241832	43999	78565	100	medium	ST7051	KL127	OL103	KQS	493832	KL127	unknown (KL127)	*	Very high	0.9619		OL103	unknown (OL103)	none	Very high	0.9889		PV021	PV010	PV0021	PV0087	PV0083	PV0058
611KBV	611KBV_2XL	KQS_B1_PHAGE224_M	34567	643292	150875	185441	100	medium	ST7051	KL127	UNK	KQS	493793	KL127	unknown (KL127)	*	Very high	0.9621		OL103	unknown (OL103)	+		0.9877		PV021	PV010	PV0021	PV0087	PV0083	PV0058
612KBV	612KBV_4L	KQS_B1_PHAGE225_M	34868	497005	417813	452680	100	medium	ST7051	KL127	UNK	KQS	493784	KL127	unknown (KL127)	*	Very high	0.9621		OL103	unknown (OL103)	+		0.9876		PV021	PV010	PV0021	PV0087	PV0083	PV0058
613KBV	613KBV_3XL	KQS_B1_PHAGE226_M	34567	536400	44322	78888	100	medium	ST7051	KL127	OL103	KQS	493768	KL127	unknown (KL127)	*	Very high	0.9619		OL103	unknown (OL103)	none	Very high	0.9889		PV021	PV010	PV0021	PV0087	PV0083	PV0058
616KBV	616KBV_3XL	KQS_B1_PHAGE227_M	34567	536536	44317	78883	100	medium	ST7051	KL127	OL103	KQS	493538	KL127	unknown (KL127)	*	Very high	0.9621		OL103	unknown (OL103)	none	Very high	0.9889		PV021	PV010	PV0021	PV0087	PV0083	PV0058
640KBV	640KBV_5L	KQS_B1_PHAGE228_M	34868	485570	406691	441558	100	medium	ST7051	KL127	OL103	KQS	485570	KL127	unknown (KL127)	*	Very high	0.9621		OL103	unknown (OL103)	none	Very high	0.9889		PV021	PV010	PV0021	PV0087	PV0083	PV0058
646KBV	646KBV_2XL	KQS_B1_PHAGE229_M	44302	784080	2947	47248	100	medium	ST138	KL1	O5	KQS	483484	KL1	K1	?+*	Good	0.9453		O5	O5	*	High	0.9497		PV024	PV027	PV0035	PV0170	PV0163	PV0415
685KBV	685KBV_13M	KQS_B1_PHAGE230_M	25415	63195	1	25415	100	medium	ST4345	UNK	O3b	KQS	470600	KL72	unknown (K72)	-+*	Low	0.9486	KL72_02_cpsACP	O3b	O3b	none	Very high	0.9886		PV062	PV287	PV0583	PV0651	PV0959	PV2720
685KBV	685KBV_2XL	KQS_B1_PHAGE231_M	42070	674078	92133	134202	100	medium	ST4345	UNK	O3b	KQS	470600	KL72	unknown (K72)	-+*	Low	0.9486	KL72_02_cpsACP	O3b	O3b	none	Very high	0.9886		PV018	PV156	PV0219	PV0339	PV0958	PV2721
685KBV	685KBV_9L	KQS_B1_PHAGE232_M	34154	130592	36152	70305	100	medium	ST4345	UNK	O3b	KQS	470600	KL72	unknown (K72)	-+*	Low	0.9486	KL72_02_cpsACP	O3b	O3b	none	Very high	0.9886		PV036	PV114	PV0164	PV0192	PV0326	PV2722
687KBV	687KBV_11L	KQS_B1_PHAGE233_M	34154	130592	36152	70305	100	medium	ST4345	UNK	O3b	KQS	470185	KL72	unknown (K72)	?-+*	Low	0.9486	KL72_02_cpsACP	O3b	O3b	none	Very high	0.9886		PV036	PV114	PV0164	PV0192	PV0326	PV2723
952KBV	952KBV_5L	KQS_B1_PHAGE234_M	40685	405207	88898	129582	100	medium	ST1676	KL139	O4	KQS	388471	KL139	unknown (KL139)	*	Very high	0.9764		O4	O4	none	Very high	0.9965		PV021	PV010	PV0852	PV2143	PV2053	PV2734
501KBV	501KBV_1XL	KQS_B1_PHAGE235_M	42126	812094	758269	800394	89.44	medium	ST7051	KL127	OL103	KQS	541209	KL127	unknown (KL127)	*	Very high	0.9621		OL103	unknown (OL103)	none	Very high	0.9889		PV039	PV057	PV0076	PV0096	PV0082	PV2725
579KBV	579KBV_1XL	KQS_B1_PHAGE236_M	42126	812074	758294	800419	89.44	medium	ST7051	KL127	OL103	KQS	502932	KL127	unknown (KL127)	*	Very high	0.9621		OL103	unknown (OL103)	none	Very high	0.9889		PV039	PV057	PV0076	PV0096	PV0082	PV2726
613KBV	613KBV_1XL	KQS_B1_PHAGE237_M	42126	812049	758269	800394	89.44	medium	ST7051	KL127	OL103	KQS	493768	KL127	unknown (KL127)	*	Very high	0.9619		OL103	unknown (OL103)	none	Very high	0.9889		PV039	PV057	PV0076	PV0096	PV0082	PV2727
616KBV	616KBV_1XL	KQS_B1_PHAGE238_M	42126	812172	758269	800394	89.44	medium	ST7051	KL127	OL103	KQS	493538	KL127	unknown (KL127)	*	Very high	0.9621		OL103	unknown (OL103)	none	Very high	0.9889		PV039	PV057	PV0076	PV0096	PV0082	PV2728
542KBV	542KBV_1XL	KQS_B1_PHAGE239_M	41699	1005429	205039	246737	88.44	medium	ST7051	KL127	OL103	KQS	519895	KL127	unknown (KL127)	*	Very high	0.9621		OL103	unknown (OL103)	none	Very high	0.9889		PV039	PV057	PV0076	PV0096	PV0082	PV0096
543KBV	543KBV_1XL	KQS_B1_PHAGE240_M	41699	814009	11659	53357	88.44	medium	ST7051	KL127	UNK	KQS	519890	KL127	unknown (KL127)	*	Very high	0.9621		OL103	unknown (OL103)	+		0.9878		PV039	PV057	PV0076	PV0096	PV0082	PV0096
544KBV	544KBV_2XL	KQS_B1_PHAGE241_M	41699	812202	11812	53510	88.44	medium	ST7051	KL127	UNK	KQS	519888	KL127	unknown (KL127)	*	Very high	0.9621		OL103	unknown (OL103)	+		0.9877		PV039	PV057	PV0076	PV0096	PV0082	PV0096
610KBV	610KBV_1XL	KQS_B1_PHAGE242_M	41699	812112	11659	53357	88.44	medium	ST7051	KL127	OL103	KQS	493832	KL127	unknown (KL127)	*	Very high	0.9619		OL103	unknown (OL103)	none	Very high	0.9889		PV039	PV057	PV0076	PV0096	PV0082	PV0096
611KBV	611KBV_8L	KQS_B1_PHAGE243_M	41699	311389	12783	54481	88.44	medium	ST7051	KL127	UNK	KQS	493793	KL127	unknown (KL127)	*	Very high	0.9621		OL103	unknown (OL103)	+		0.9877		PV039	PV057	PV0076	PV0096	PV0082	PV0096
612KBV	612KBV_1XL	KQS_B1_PHAGE244_M	41699	814438	12070	53768	88.44	medium	ST7051	KL127	UNK	KQS	493784	KL127	unknown (KL127)	*	Very high	0.9621		OL103	unknown (OL103)	+		0.9876		PV039	PV057	PV0076	PV0096	PV0082	PV0096
640KBV	640KBV_1XL	KQS_B1_PHAGE245_M	41699	812049	11659	53357	88.44	medium	ST7051	KL127	OL103	KQS	485570	KL127	unknown (KL127)	*	Very high	0.9621		OL103	unknown (OL103)	none	Very high	0.9889		PV039	PV057	PV0076	PV0096	PV0082	PV0096
1631KBVR	1631KBVR_8L	KQS_B1_PHAGE246_M	35657	205044	169388	205044	84.28	medium	ST7005	KL125	O12	KQS	211079	KL125	unknown (KL125)	*	High	0.9016		O12	O12	none	Very high	0.9875		PV037	PV051	PV0328	PV2138	PV2052	PV2729
1714KBVR	1714KBVR_55S	KQS_B1_PHAGE247_M	24184	24184	1	24184	62.49	medium	ST7006	KL52	OL103	KQS	106170	KL52	K52	?*	Good	0.9616		OL103	unknown (OL103)	?-+	Good	0.9853	OL103_01_rmlC	PV032	PV041	PV0077	PV2137	PV2051	PV2730
43KBVR	43KBVR_1XL	KQS_B1_PHAGE263_M	40259	2941774	1801982	1842240	94.42	low	ST4627	KL43	O12	KQS	2941774	KL43	K43	*	High	0.9337		O12	O12	none	Very high	0.986		PV006	PV002	PV0002	PV0010	PV0012	PV0647
43KBVR	43KBVR_1XL	KQS_B1_PHAGE264_M	50442	2941774	1872699	1923140	94.42	low	ST4627	KL43	O12	KQS	2941774	KL43	K43	*	High	0.9337		O12	O12	none	Very high	0.986		PV004	PV018	PV0009	PV2136	PV2050	PV2731
166KPH	166KPH_6L	KQS_B1_PHAGE265_M	40617	293242	1	40617	94.02	low	ST1548	KL170	O3_O3a	KQS	445533	KL170	unknown (KL170)	none	Very high	1		O3/O3a	O3/O3a	none	Very high	0.9597		PV004	PV003	PV0001	PV0013	PV0074	PV0371
166KPH	166KPH_6L	KQS_B1_PHAGE266_M	41688	293242	65658	107345	94.02	low	ST1548	KL170	O3_O3a	KQS	445533	KL170	unknown (KL170)	none	Very high	1		O3/O3a	O3/O3a	none	Very high	0.9597		PV006	PV002	PV0002	PV0269	PV0214	PV0369
220KPH	220KPH_6L	KQS_B1_PHAGE267_M	40556	291532	186767	227322	93.81	low	ST1548	KL170	O3_O3a	KQS	375750	KL170	unknown (KL170)	none	Very high	1		O3/O3a	O3/O3a	none	Very high	0.9597		PV006	PV002	PV0002	PV0269	PV0214	PV0369
220KPH	220KPH_6L	KQS_B1_PHAGE268_M	39330	291532	252203	291532	93.81	low	ST1548	KL170	O3_O3a	KQS	375750	KL170	unknown (KL170)	none	Very high	1		O3/O3a	O3/O3a	none	Very high	0.9597		PV004	PV003	PV0001	PV0013	PV0074	PV0371
294KPH	294KPH_6L	KQS_B1_PHAGE269_M	39936	293242	187387	227322	93.7	low	ST1548	KL170	O3_O3a	KQS	323576	KL170	unknown (KL170)	none	Very high	1		O3/O3a	O3/O3a	none	Very high	0.9597		PV006	PV002	PV0002	PV0269	PV0214	PV0369
294KPH	294KPH_6L	KQS_B1_PHAGE270_M	41040	293242	252203	293242	93.7	low	ST1548	KL170	O3_O3a	KQS	323576	KL170	unknown (KL170)	none	Very high	1		O3/O3a	O3/O3a	none	Very high	0.9597		PV004	PV003	PV0001	PV0013	PV0074	PV0371
99KPH	99KPH_1XL	KQS_B1_PHAGE271_L	104599	5086838	1084885	1189483	58.79	low	ST3092	KL7	O12	KQS	5086838	KL7	K7	none	Perfect	1		O12	O12	none	Very high	0.9891		PV204	PV470	PV0848	PV2135	PV2049	PV2732
1010KBV	1010KBV_1XL	KPN_B8_PHAGE001_M	55105	930405	452315	507419	100	high	ST5181	KL111	O3b	KPN	379375	KL111	unknown (KL111)	none	Very high	0.9969		O3b	O3b	none	Very high	0.9882		PV014	PV135	PV0194	PV0198	PV0204	PV4440
1010KBV	1010KBV_2L	KPN_B8_PHAGE002_M	89667	481910	150220	239886	100	high	ST5181	KL111	O3b	KPN	379375	KL111	unknown (KL111)	none	Very high	0.9969		O3b	O3b	none	Very high	0.9882		PV032	PV041	PV0029	PV0072	PV0205	PV4451
1010KBV	1010KBV_2L	KPN_B8_PHAGE003_M	49380	481910	341301	390680	100	high	ST5181	KL111	O3b	KPN	379375	KL111	unknown (KL111)	none	Very high	0.9969		O3b	O3b	none	Very high	0.9882		PV010	PV012	PV0197	PV0200	PV0203	PV4442
101KBV	101KBV_3L	KPN_B8_PHAGE004_M	57045	458375	232399	289443	100	high	ST22	KL147	O1_O2v2	KPN	1024987	KL147	unknown (KL147)	none	Very high	0.9998		O1/O2v2	O2afg	none	Very high	0.9841		PV002	PV001	PV0039	PV0867	PV0933	PV4443
1020KBV	1020KBV_4L	KPN_B8_PHAGE005_M	39408	420167	95414	134821	100	high	ST307	KL102	O1_O2v2	KPN	378162	KL102	unknown (KL102)	none	Very high	0.9927		O1/O2v2	O2afg	none	Very high	0.9845		PV007	PV015	PV0042	PV0037	PV0028	PV0021
1020KBV	1020KBV_6L	KPN_B8_PHAGE006_M	54739	375912	296739	351477	100	high	ST307	KL102	O1_O2v2	KPN	378162	KL102	unknown (KL102)	none	Very high	0.9927		O1/O2v2	O2afg	none	Very high	0.9845		PV001	PV005	PV0003	PV0002	PV0001	PV0005
1047KBV	1047KBV_1XL	KPN_B8_PHAGE007_M	46927	1553514	375860	422786	100	high	ST46	KL64	O1_O2v1	KPN	376132	KL64	K64	none	Very high	0.9983		O1/O2v1	O2a	none	Very high	0.9865		PV011	PV004	PV0128	PV0214	PV0183	PV4444
1047KBV	1047KBV_6L	KPN_B8_PHAGE008_M	39816	352626	109263	149078	100	high	ST46	KL64	O1_O2v1	KPN	376132	KL64	K64	none	Very high	0.9983		O1/O2v1	O2a	none	Very high	0.9865		PV003	PV014	PV0005	PV0163	PV0630	PV0644
1048KBV	1048KBV_1XL	KPN_B8_PHAGE009_M	46784	1552072	1130732	1177515	100	high	ST46	KL64	O1_O2v1	KPN	376117	KL64	K64	none	Very high	0.9983		O1/O2v1	O2a	none	Very high	0.9865		PV011	PV004	PV0128	PV0214	PV0183	PV4445
1048KBV	1048KBV_6L	KPN_B8_PHAGE010_M	39816	352665	109263	149078	100	high	ST46	KL64	O1_O2v1	KPN	376117	KL64	K64	none	Very high	0.9983		O1/O2v1	O2a	none	Very high	0.9865		PV003	PV014	PV0005	PV0163	PV0630	PV0644
1058KBV	1058KBV_5L	KPN_B8_PHAGE011_M	52570	375728	296801	349370	100	high	ST307	KL102	O1_O2v2	KPN	375728	KL102	unknown (KL102)	none	Very high	0.9927		O1/O2v2	O2afg	none	Very high	0.9845		PV001	PV005	PV0003	PV0002	PV0001	PV0010
1067KBV	1067KBV_1XL	KPN_B8_PHAGE012_M	53094	1165036	196900	249993	100	high	ST307	KL102	O1_O2v2	KPN	374439	KL102	unknown (KL102)	none	Very high	0.9927		O1/O2v2	O2afg	none	Very high	0.9845		PV035	PV134	PV0176	PV0206	PV0206	PV4446
1078KBV	1078KBV_10L	KPN_B8_PHAGE013_M	50383	211267	24769	75151	100	high	ST1629	KL30	O1_O2v1	KPN	373568	KL30	K30	*	Very high	0.9648		O1/O2v1	O1ab	none	Very high	0.9821		PV003	PV009	PV0025	PV1020	PV3327	PV4447
1081KBV	1081KBV_6L	KPN_B8_PHAGE014_M	61593	282813	16798	78390	100	high	ST727	KL23	O1_O2v2	KPN	373356	KL23	K23	none	Very high	0.999		O1/O2v2	O2afg	none	Very high	0.9851		PV004	PV003	PV0001	PV0013	PV0745	PV4448
1091KBV	1091KBV_12L	KPN_B8_PHAGE015_M	44257	171150	1	44257	100	high	ST2703	KL34	O1_O2v2	KPN	372672	KL34	K34	*	Very high	0.9922		O1/O2v2	O2afg	none	Very high	0.9861		PV001	PV008	PV0040	PV0029	PV0018	PV4449
1091KBV	1091KBV_15L	KPN_B8_PHAGE016_M	42717	119100	47800	90516	100	high	ST2703	KL34	O1_O2v2	KPN	372672	KL34	K34	*	Very high	0.9922		O1/O2v2	O2afg	none	Very high	0.9861		PV006	PV002	PV0002	PV0028	PV0019	PV0019
1091KBV	1091KBV_8L	KPN_B8_PHAGE017_M	39846	333826	102935	142780	100	high	ST2703	KL34	O1_O2v2	KPN	372672	KL34	K34	*	Very high	0.9922		O1/O2v2	O2afg	none	Very high	0.9861		PV009	PV006	PV0033	PV0030	PV0021	PV0018
1092KBVR	1092KBVR_7L	KPN_B8_PHAGE018_M	61537	264523	14737	76273	100	high	ST132	KL22	O1_O2v1	KPN	411259	KL22	K22	-+	Good	0.9948	KL22_13	O1/O2v1	O1ab	none	Very high	0.9811		PV027	PV071	PV0117	PV0146	PV0239	PV4450
1093KBVR	1093KBVR_15M	KPN_B8_PHAGE019_M	50341	65039	14699	65039	100	high	ST132	KL22	O1_O2v1	KPN	411255	KL22	K22	-+	Good	0.9948	KL22_13	O1/O2v1	O1ab	none	Very high	0.9811		PV027	PV071	PV0117	PV0146	PV0239	PV4441
110KBVR	110KBVR_1XL	KPN_B8_PHAGE020_M	58618	1921889	1846752	1905369	100	high	ST711	KL54	O1_O2v2	KPN	1305287	KL54	K54	none	Very high	0.9993		O1/O2v2	O1ab	none	Very high	0.9914		PV018	PV059	PV0181	PV0493	PV0636	PV4415
1113KBV	1113KBV_10L	KPN_B8_PHAGE021_M	72565	257164	78920	151484	100	high	ST101	KL17	O1_O2v1	KPN	370886	KL17	K17	none	Very high	0.9998		O1/O2v1	O1ab	none	Very high	0.9803		PV010	PV012	PV0070	PV0067	PV0057	PV0040
1113KBV	1113KBV_18M	KPN_B8_PHAGE022_M	54506	54506	1	54506	100	high	ST101	KL17	O1_O2v1	KPN	370886	KL17	K17	none	Very high	0.9998		O1/O2v1	O1ab	none	Very high	0.9803		PV022	PV022	PV0014	PV0039	PV0585	PV4416
1113KBV	1113KBV_4L	KPN_B8_PHAGE023_M	51691	414039	83286	134976	100	high	ST101	KL17	O1_O2v1	KPN	370886	KL17	K17	none	Very high	0.9998		O1/O2v1	O1ab	none	Very high	0.9803		PV038	PV070	PV0075	PV0075	PV0062	PV0057
111KBV	111KBV_7L	KPN_B8_PHAGE024_M	42759	260950	177900	220658	100	high	ST29	KL30	O1_O2v2	KPN	1015993	KL30	K30	*	Very high	0.9655		O1/O2v2	O1ab	none	Very high	0.994		PV006	PV002	PV0002	PV0064	PV0059	PV0043
111KBV	111KBV_7L	KPN_B8_PHAGE025_M	58187	260950	1110	59296	100	high	ST29	KL30	O1_O2v2	KPN	1015993	KL30	K30	*	Very high	0.9655		O1/O2v2	O1ab	none	Very high	0.994		PV002	PV001	PV0006	PV0073	PV0063	PV0164
1123KBV	1123KBV_13L	KPN_B8_PHAGE026_M	44392	171161	126770	171161	100	high	ST2703	KL34	O1_O2v2	KPN	369990	KL34	K34	*	Very high	0.9922		O1/O2v2	O2afg	none	Very high	0.9861		PV001	PV008	PV0040	PV0029	PV0018	PV4417
1123KBV	1123KBV_15L	KPN_B8_PHAGE027_M	42717	119078	47778	90494	100	high	ST2703	KL34	O1_O2v2	KPN	369990	KL34	K34	*	Very high	0.9922		O1/O2v2	O2afg	none	Very high	0.9861		PV006	PV002	PV0002	PV0028	PV0019	PV0019
1123KBV	1123KBV_5L	KPN_B8_PHAGE028_M	40548	388130	190348	230895	100	high	ST2703	KL34	O1_O2v2	KPN	369990	KL34	K34	*	Very high	0.9922		O1/O2v2	O2afg	none	Very high	0.9861		PV009	PV006	PV0033	PV0030	PV0021	PV4418
1135KBVR	1135KBVR_2XL	KPN_B8_PHAGE029_M	47291	691413	489141	536431	100	high	ST2445	KL28	O1_O2v1	KPN	399503	KL28	K28	none	Very high	0.9915		O1/O2v1	O2a	none	Very high	0.9885		PV001	PV008	PV0029	PV0667	PV0615	PV4419
1137KBVR	1137KBVR_16M	KPN_B8_PHAGE030_M	41436	85771	39679	81114	100	high	ST45	KL62	O1_O2v1	KPN	398914	KL62	K62	none	Very high	0.9997		O1/O2v1	O2a	none	Very high	0.9887		PV006	PV002	PV0002	PV0015	PV3339	PV4420
1137KBVR	1137KBVR_1XL	KPN_B8_PHAGE031_M	40616	962509	822761	863376	100	high	ST45	KL62	O1_O2v1	KPN	398914	KL62	K62	none	Very high	0.9997		O1/O2v1	O2a	none	Very high	0.9887		PV007	PV015	PV0063	PV1019	PV3325	PV4421
1168KBVR	1168KBVR_4L	KPN_B8_PHAGE032_M	42896	390543	347648	390543	100	high	ST3655	KL140	O1_O2v2	KPN	390543	KL140	unknown (KL140)	none	Very high	0.9999		O1/O2v2	O2afg	none	Very high	0.9845		PV013	PV042	PV0044	PV0052	PV0041	PV0027
1169KBVR	1169KBVR_3XL	KPN_B8_PHAGE033_M	50392	666971	283901	334292	100	high	ST1750	KL3	O1_O2v2	KPN	390344	KL3	K3	none	Very high	0.9997		O1/O2v2	O2afg	none	Very high	0.9872		PV045	PV130	PV0174	PV1018	PV3324	PV4422
1169KBVR	1169KBVR_5L	KPN_B8_PHAGE034_M	47648	389241	149432	197079	100	high	ST1750	KL3	O1_O2v2	KPN	390344	KL3	K3	none	Very high	0.9997		O1/O2v2	O2afg	none	Very high	0.9872		PV001	PV008	PV0061	PV1017	PV3323	PV4432
1174KBV	1174KBV_1XL	KPN_B8_PHAGE035_M	72434	1150081	998607	1071040	100	high	ST101	KL17	O1_O2v1	KPN	361895	KL17	K17	none	Very high	0.9998		O1/O2v1	O1ab	none	Very high	0.9803		PV010	PV012	PV0070	PV0067	PV0057	PV0040
1174KBV	1174KBV_2XL	KPN_B8_PHAGE036_M	63083	771369	24029	87111	100	high	ST101	KL17	O1_O2v1	KPN	361895	KL17	K17	none	Very high	0.9998		O1/O2v1	O1ab	none	Very high	0.9803		PV003	PV037	PV0036	PV0041	PV0044	PV0072
1174KBV	1174KBV_4L	KPN_B8_PHAGE037_M	51691	361895	31142	82832	100	high	ST101	KL17	O1_O2v1	KPN	361895	KL17	K17	none	Very high	0.9998		O1/O2v1	O1ab	none	Very high	0.9803		PV038	PV070	PV0075	PV0075	PV0062	PV0057
1182KBV	1182KBV_2XL	KPN_B8_PHAGE038_M	52973	749566	338085	391057	100	high	ST187	KL42	O4	KPN	359546	KL42	K42	none	Very high	0.9982		O4	O4	none	Very high	0.9994		PV025	PV191	PV1368	PV1358	PV3322	PV4424
1192KBV	1192KBV_10L	KPN_B8_PHAGE039_M	47000	288096	24701	71700	100	high	ST230	KL167	OL13	KPN	357885	KL167	unknown (KL167)	?	Good	0.9998		OL13	O13	*	High	0.9495		PV058	PV106	PV0159	PV0168	PV0162	PV4425
1192KBV	1192KBV_4L	KPN_B8_PHAGE040_M	50825	379401	51468	102292	100	high	ST230	KL167	OL13	KPN	357885	KL167	unknown (KL167)	?	Good	0.9998		OL13	O13	*	High	0.9495		PV031	PV113	PV0162	PV0166	PV0159	PV0104
1192KBV	1192KBV_7L	KPN_B8_PHAGE041_M	40857	356399	55062	95918	100	high	ST230	KL167	OL13	KPN	357885	KL167	unknown (KL167)	?	Good	0.9998		OL13	O13	*	High	0.9495		PV007	PV035	PV0031	PV0167	PV0141	PV0103
1192KBV	1192KBV_8L	KPN_B8_PHAGE042_M	41267	352630	214446	255712	100	high	ST230	KL167	OL13	KPN	357885	KL167	unknown (KL167)	?	Good	0.9998		OL13	O13	*	High	0.9495		PV091	PV183	PV0265	PV0310	PV0354	PV0218
1192KBV	1192KBV_8L	KPN_B8_PHAGE043_M	46101	352630	296826	342926	100	high	ST230	KL167	OL13	KPN	357885	KL167	unknown (KL167)	?	Good	0.9998		OL13	O13	*	High	0.9495		PV023	PV062	PV0073	PV0070	PV0058	PV4426
1192KBV	1192KBV_8L	KPN_B8_PHAGE044_M	56342	352630	52685	109026	100	high	ST230	KL167	OL13	KPN	357885	KL167	unknown (KL167)	?	Good	0.9998		OL13	O13	*	High	0.9495		PV002	PV001	PV0026	PV0122	PV0134	PV0355
1201KBV	1201KBV_15L	KPN_B8_PHAGE045_L	108125	108125	1	108125	100	high	ST294	KL1	O1_O2v2	KPN	356125	KL1	K1	none	Very high	0.9973		O1/O2v2	O1ab	none	Very high	0.9899		PV012	PV013	PV0004	PV0271	PV0216	PV4427
1201KBV	1201KBV_3L	KPN_B8_PHAGE046_M	17928	435906	112466	130393	100	high	ST294	KL1	O1_O2v2	KPN	356125	KL1	K1	none	Very high	0.9973		O1/O2v2	O1ab	none	Very high	0.9899		PV066	PV361	PV1360	PV1373	PV3321	PV4428
1211KBV	1211KBV_4L	KPN_B8_PHAGE047_M	45056	392710	347655	392710	100	high	ST3655	KL140	O1_O2v2	KPN	355403	KL140	unknown (KL140)	none	Very high	0.9999		O1/O2v2	O2afg	none	Very high	0.9845		PV013	PV042	PV0044	PV0052	PV0041	PV0027
1221KBV	1221KBV_2L	KPN_B8_PHAGE048_M	40945	439336	200249	241193	100	high	ST1428	KL140	O3b	KPN	354129	KL140	unknown (KL140)	none	Very high	0.9964		O3b	O3b	none	Very high	0.9901		PV003	PV014	PV0005	PV0102	PV0138	PV0082
1224KBVR	1224KBVR_16M	KPN_B8_PHAGE049_M	43862	78406	1	43862	100	high	ST5187	KL46	O3b	KPN	374724	KL46	K46	*	Very high	0.9964		O3b	O3b	?+	Good	0.9911		PV004	PV003	PV0001	PV0007	PV0020	PV0095
1224KBVR	1224KBVR_16M	KPN_B8_PHAGE050_M	15236	78406	63171	78406	100	high	ST5187	KL46	O3b	KPN	374724	KL46	K46	*	Very high	0.9964		O3b	O3b	?+	Good	0.9911		PV006	PV002	PV0002	PV0088	PV0764	PV0605
1225KBVR	1225KBVR_1XL	KPN_B8_PHAGE051_M	46529	978324	85206	131734	100	high	ST611	KL45	O1_O2v2	KPN	374381	KL45	K45	none	Very high	0.9903		O1/O2v2	O2afg	none	Very high	0.9842		PV010	PV012	PV0112	PV0138	PV0135	PV0084
1226KBVR	1226KBVR_1XL	KPN_B8_PHAGE052_M	61242	1334496	114156	175397	100	high	ST3057	KL30	O1_O2v1	KPN	374378	KL30	K30	*	Very high	0.9647		O1/O2v1	O1ab	none	Very high	0.9798		PV008	PV020	PV0436	PV0953	PV0647	PV4429
1249KBV	1249KBV_1XL	KPN_B8_PHAGE053_M	50035	662942	334377	384411	100	high	ST337	KL174	O1_O2v2	KPN	351166	KL174	unknown (KL174)	none	Very high	0.9996		O1/O2v2	O1ab	none	Very high	0.9659		PV016	PV753	PV1361	PV1372	PV3320	PV4430
1250KBVR	1250KBVR_14L	KPN_B8_PHAGE054_M	39094	129384	38333	77426	100	high	ST5	KL39	O1_O2v1	KPN	370417	KL39	K39	none	Very high	0.9935		O1/O2v1	O1ab	none	Very high	0.9869		PV007	PV035	PV0031	PV0065	PV0726	PV4431
1250KBVR	1250KBVR_1XL	KPN_B8_PHAGE055_M	46287	1134851	790175	836461	100	high	ST5	KL39	O1_O2v1	KPN	370417	KL39	K39	none	Very high	0.9935		O1/O2v1	O1ab	none	Very high	0.9869		PV001	PV005	PV0003	PV1371	PV3319	PV4460
1256KBV	1256KBV_13L	KPN_B8_PHAGE056_M	37191	165352	55041	92231	100	high	ST30	KL64	O1_O2v1	KPN	350708	KL64	K64	none	Very high	0.9989		O1/O2v1	O1ab	none	Very high	0.9864		PV040	PV063	PV0377	PV0236	PV0255	PV0275
1256KBV	1256KBV_3L	KPN_B8_PHAGE057_M	47483	446145	312735	360217	100	high	ST30	KL64	O1_O2v1	KPN	350708	KL64	K64	none	Very high	0.9989		O1/O2v1	O1ab	none	Very high	0.9864		PV010	PV078	PV1362	PV1370	PV3318	PV4471
1256KBV	1256KBV_6L	KPN_B8_PHAGE058_M	52488	350708	23638	76125	100	high	ST30	KL64	O1_O2v1	KPN	350708	KL64	K64	none	Very high	0.9989		O1/O2v1	O1ab	none	Very high	0.9864		PV019	PV023	PV0024	PV0223	PV3317	PV4472
1259KBV	1259KBV_1XL	KPN_B8_PHAGE059_M	56632	1186818	79646	136277	100	high	ST219	KL114	O1_O2v1	KPN	350528	KL114	unknown (KL114)	none	Very high	0.9978		O1/O2v1	O1ab	none	Very high	0.9855		PV017	PV116	PV0169	PV0171	PV0157	PV0120
1259KBV	1259KBV_7L	KPN_B8_PHAGE060_M	58804	272151	162826	221629	100	high	ST219	KL114	O1_O2v1	KPN	350528	KL114	unknown (KL114)	none	Very high	0.9978		O1/O2v1	O1ab	none	Very high	0.9855		PV002	PV001	PV0006	PV0111	PV0105	PV0075
1279KBV	1279KBV_1XL	KPN_B8_PHAGE061_M	41475	906190	328420	369894	100	high	ST321	KL3	O1_O2v2	KPN	346252	KL3	K3	?*	Good	0.9962		O1/O2v2	O2afg	none	Very high	0.9852		PV028	PV028	PV0058	PV0046	PV0033	PV4473
1279KBV	1279KBV_2XL	KPN_B8_PHAGE062_M	58926	593938	154113	213038	100	high	ST321	KL3	O1_O2v2	KPN	346252	KL3	K3	?*	Good	0.9962		O1/O2v2	O2afg	none	Very high	0.9852		PV001	PV011	PV0059	PV0042	PV0031	PV0029
1279KBV	1279KBV_3XL	KPN_B8_PHAGE063_M	48671	513395	87623	136293	100	high	ST321	KL3	O1_O2v2	KPN	346252	KL3	K3	?*	Good	0.9962		O1/O2v2	O2afg	none	Very high	0.9852		PV010	PV012	PV0051	PV0043	PV0032	PV0023
1290KBV	1290KBV_12L	KPN_B8_PHAGE064_M	39207	130105	51855	91061	100	high	ST230	KL167	OL13	KPN	345652	KL167	unknown (KL167)	?	Good	0.9998		OL13	O13	*	High	0.9495		PV007	PV035	PV0031	PV0167	PV0141	PV0103
1290KBV	1290KBV_4L	KPN_B8_PHAGE065_M	50825	378048	50165	100989	100	high	ST230	KL167	OL13	KPN	345652	KL167	unknown (KL167)	?	Good	0.9998		OL13	O13	*	High	0.9495		PV031	PV113	PV0162	PV0166	PV0159	PV0104
1290KBV	1290KBV_6L	KPN_B8_PHAGE066_M	57556	345652	46148	103703	100	high	ST230	KL167	OL13	KPN	345652	KL167	unknown (KL167)	?	Good	0.9998		OL13	O13	*	High	0.9495		PV002	PV001	PV0026	PV0122	PV0134	PV4474
1290KBV	1290KBV_6L	KPN_B8_PHAGE067_M	49239	345652	288762	338000	100	high	ST230	KL167	OL13	KPN	345652	KL167	unknown (KL167)	?	Good	0.9998		OL13	O13	*	High	0.9495		PV023	PV062	PV0073	PV0070	PV0058	PV0351
1290KBV	1290KBV_8L	KPN_B8_PHAGE068_M	47632	288111	24084	71715	100	high	ST230	KL167	OL13	KPN	345652	KL167	unknown (KL167)	?	Good	0.9998		OL13	O13	*	High	0.9495		PV058	PV106	PV0159	PV0168	PV0162	PV0352
1295KBVR	1295KBVR_14L	KPN_B8_PHAGE069_M	39474	124168	25691	65164	100	high	ST15	KL48	O1_O2v1	KPN	362549	KL48	K48	*	High	0.9478		O1/O2v1	O1ab	none	Very high	0.9802		PV003	PV009	PV0025	PV0090	PV0113	PV0105
1295KBVR	1295KBVR_17M	KPN_B8_PHAGE070_M	43359	87821	4694	48052	100	high	ST15	KL48	O1_O2v1	KPN	362549	KL48	K48	*	High	0.9478		O1/O2v1	O1ab	none	Very high	0.9802		PV006	PV002	PV0002	PV0010	PV0056	PV4475
1295KBVR	1295KBVR_7L	KPN_B8_PHAGE071_M	48404	353827	1	48404	100	high	ST15	KL48	O1_O2v1	KPN	362549	KL48	K48	*	High	0.9478		O1/O2v1	O1ab	none	Very high	0.9802		PV019	PV023	PV0024	PV1369	PV3316	PV4476
1296KBVR	1296KBVR_6L	KPN_B8_PHAGE072_M	59826	332893	198734	258559	100	high	ST1241	KL61	O5	KPN	362447	KL61	K61	none	Very high	0.965		O5	O5	*	High	0.9422		PV002	PV001	PV0006	PV0205	PV0377	PV0563
1297KBVR	1297KBVR_14L	KPN_B8_PHAGE073_M	35941	168614	132674	168614	100	high	ST45	KL43	O1_O2v1	KPN	362287	KL43	K43	none	Very high	0.9941		O1/O2v1	O2a	none	Very high	0.988		PV009	PV006	PV0155	PV1368	PV3315	PV4477
1297KBVR	1297KBVR_18M	KPN_B8_PHAGE074_M	54888	54888	1	54888	100	high	ST45	KL43	O1_O2v1	KPN	362287	KL43	K43	none	Very high	0.9941		O1/O2v1	O2a	none	Very high	0.988		PV022	PV022	PV0014	PV0023	PV0053	PV0137
130KPH	130KPH_8L	KPN_B8_PHAGE075_M	54655	310550	168156	222810	100	high	ST1997	KL28	O1_O2v1	KPN	555535	KL28	K28	none	Very high	0.9938		O1/O2v1	O2a	none	Very high	0.9886		PV004	PV003	PV0001	PV0358	PV0998	PV4478
131KBV	131KBV_2XL	KPN_B8_PHAGE076_M	57381	1001143	665262	722642	100	high	ST2459	KL125	O3b	KPN	986865	KL125	unknown (KL125)	*	High	0.9027		O3b	O3b	none	Very high	0.9937		PV002	PV001	PV0006	PV0181	PV0189	PV0240
131KBV	131KBV_2XL	KPN_B8_PHAGE077_L	117893	1001143	866830	984722	100	high	ST2459	KL125	O3b	KPN	986865	KL125	unknown (KL125)	*	High	0.9027		O3b	O3b	none	Very high	0.9937		PV004	PV003	PV0001	PV0548	PV0382	PV0722
131KBV	131KBV_4XL	KPN_B8_PHAGE078_M	39971	777126	634322	674292	100	high	ST2459	KL125	O3b	KPN	986865	KL125	unknown (KL125)	*	High	0.9027		O3b	O3b	none	Very high	0.9937		PV003	PV014	PV0005	PV0049	PV0380	PV0241
1322KBV	1322KBV_7L	KPN_B8_PHAGE079_M	39485	233420	93054	132538	100	high	ST307	KL102	O1_O2v2	KPN	336361	KL102	unknown (KL102)	none	Very high	0.9927		O1/O2v2	O2afg	none	Very high	0.9845		PV003	PV007	PV0013	PV0020	PV0014	PV0012
1332KBVR	1332KBVR_13L	KPN_B8_PHAGE080_M	48044	129026	80983	129026	100	high	ST392	KL27	O4	KPN	351892	KL27	K27	none	Very high	0.9928		O4	O4	none	Very high	0.9971		PV014	PV052	PV0050	PV0040	PV0027	PV4489
1345KBVR	1345KBVR_4L	KPN_B8_PHAGE081_M	42348	412967	40311	82658	100	high	ST37	KL7	O3b	KPN	349770	KL7	K7	none	Very high	0.9917		O3b	O3b	?	Good	0.9908		PV006	PV002	PV0002	PV0015	PV0329	PV0320
1347KBVR	1347KBVR_4L	KPN_B8_PHAGE082_M	45851	378606	53948	99798	100	high	ST224	KL42	OL13	KPN	349687	KL42	K42	none	Very high	0.9981		OL13	O13	*	High	0.9494		PV017	PV147	PV0202	PV0261	PV0243	PV0163
1347KBVR	1347KBVR_9L	KPN_B8_PHAGE083_M	48717	246309	7674	56390	100	high	ST224	KL42	OL13	KPN	349687	KL42	K42	none	Very high	0.9981		OL13	O13	*	High	0.9494		PV023	PV062	PV0073	PV0070	PV0058	PV0377
691KBV	691KBV_3XL	KPN_B8_PHAGE084_L	104076	620898	419932	524007	100	high	ST17	KL25	O5	KPN	467656	KL25	K25	-	High	0.9917	KL25_09_wfeD	O5	O5	*	High	0.9421		PV007	PV015	PV0016	PV0027	PV0045	PV0097
699KBVR	699KBVR_13M	KPN_B8_PHAGE085_M	44136	60224	16089	60224	100	high	ST17	KL25	O5	KPN	551462	KL25	K25	-	High	0.9917	KL25_09_wfeD	O5	O5	*	High	0.9421		PV013	PV010	PV0032	PV0019	PV0010	PV0020
699KBVR	699KBVR_3XL	KPN_B8_PHAGE086_M	41899	761058	526161	568059	100	high	ST17	KL25	O5	KPN	551462	KL25	K25	-	High	0.9917	KL25_09_wfeD	O5	O5	*	High	0.9421		PV003	PV014	PV0005	PV0315	PV0283	PV0224
6KPH	6KPH_1XL	KPN_B8_PHAGE087_M	35889	5516928	3432504	3468392	100	high	ST792	KL25	O3_O3a	KPN	5516928	KL25	K25	none	Perfect	1		O3/O3a	O3/O3a	none	Very high	0.9857		PV007	PV015	PV0017	PV0027	PV0089	PV0070
6KPH	6KPH_1XL	KPN_B8_PHAGE088_M	40506	5516928	3496803	3537308	100	high	ST792	KL25	O3_O3a	KPN	5516928	KL25	K25	none	Perfect	1		O3/O3a	O3/O3a	none	Very high	0.9857		PV007	PV024	PV0016	PV0208	PV0623	PV4480
6KPH	6KPH_1XL	KPN_B8_PHAGE089_M	16089	5516928	4888004	4904092	100	high	ST792	KL25	O3_O3a	KPN	5516928	KL25	K25	none	Perfect	1		O3/O3a	O3/O3a	none	Very high	0.9857		PV005	PV092	PV0179	PV1367	PV3314	PV4481
703KBV	703KBV_6L	KPN_B8_PHAGE090_M	39485	421469	281118	320602	100	high	ST307	KL102	O1_O2v2	KPN	462517	KL102	unknown (KL102)	none	Very high	0.9927		O1/O2v2	O2afg	none	Very high	0.9847		PV003	PV007	PV0013	PV0020	PV0014	PV0012
713KBV	713KBV_1XL	KPN_B8_PHAGE091_M	69205	1346406	132907	202111	100	high	ST252	KL116	O1_O2v1	KPN	456917	KL116	unknown (KL116)	none	Very high	0.991		O1/O2v1	O1ab	none	Very high	0.9771		PV008	PV752	PV1363	PV1350	PV3300	PV4482
713KBV	713KBV_8L	KPN_B8_PHAGE092_M	50924	357583	100108	151031	100	high	ST252	KL116	O1_O2v1	KPN	456917	KL116	unknown (KL116)	none	Very high	0.991		O1/O2v1	O1ab	none	Very high	0.9771		PV025	PV751	PV1364	PV1365	PV3260	PV4483
723KBV	723KBV_11L	KPN_B8_PHAGE093_M	58345	280685	49475	107819	100	high	ST2444	KL24	O1_O2v1	KPN	454256	KL24	K24	-	High	0.9902	KL24_13_wcuG	O1/O2v1	O2a	none	Very high	0.9895		PV002	PV001	PV0046	PV1364	PV3259	PV4484
733KBV	733KBV_1XL	KPN_B8_PHAGE094_M	61012	1243563	398619	459630	100	high	ST1198	KL8	O1_O2v2	KPN	453345	KL8	K8	none	Very high	0.9955		O1/O2v2	O2afg	none	Very high	0.9845		PV002	PV044	PV0047	PV0036	PV0469	PV0235
733KBV	733KBV_1XL	KPN_B8_PHAGE095_M	44883	1243563	40931	85813	100	high	ST1198	KL8	O1_O2v2	KPN	453345	KL8	K8	none	Very high	0.9955		O1/O2v2	O2afg	none	Very high	0.9845		PV006	PV002	PV0002	PV0015	PV0282	PV0295
733KBV	733KBV_2XL	KPN_B8_PHAGE096_M	49104	748599	582162	631265	100	high	ST1198	KL8	O1_O2v2	KPN	453345	KL8	K8	none	Very high	0.9955		O1/O2v2	O2afg	none	Very high	0.9845		PV029	PV029	PV0062	PV0537	PV0415	PV0300
733KBV	733KBV_5L	KPN_B8_PHAGE097_M	41349	403442	99563	140911	100	high	ST1198	KL8	O1_O2v2	KPN	453345	KL8	K8	none	Very high	0.9955		O1/O2v2	O2afg	none	Very high	0.9845		PV007	PV015	PV0017	PV0536	PV0418	PV4485
739KBVR	739KBVR_5L	KPN_B8_PHAGE098_M	55916	420753	256491	312406	100	high	ST603	KL22	O3b	KPN	531781	KL22	K22	none	Very high	0.9927		O3b	O3b	none	Very high	0.9921		PV002	PV086	PV0106	PV0327	PV0281	PV4486
744KBV	744KBV_1XL	KPN_B8_PHAGE099_M	55353	1249226	1008739	1064091	100	high	ST323	KL21	O3b	KPN	448528	KL21	K21	none	Very high	0.9998		O3b	O3b	+	Good	0.9914		PV004	PV003	PV0001	PV0007	PV0464	PV0335
74KPH	74KPH_1XL	KPN_B8_PHAGE100_M	53924	5230561	2946199	3000122	100	high	ST323	KL21	O3b	KPN	5230561	KL21	K21	none	Very high	0.9999		O3b	O3b	-	High	0.9919	O3b_07_wbdB	PV008	PV020	PV0049	PV0035	PV0025	PV0022
74KPH	74KPH_1XL	KPN_B8_PHAGE101_M	53740	5230561	3139485	3193224	100	high	ST323	KL21	O3b	KPN	5230561	KL21	K21	none	Very high	0.9999		O3b	O3b	-	High	0.9919	O3b_07_wbdB	PV004	PV003	PV0001	PV0059	PV0049	PV0035
754KBV	754KBV_1XL	KPN_B8_PHAGE102_M	46532	1055318	372395	418926	100	high	ST14	KL2	O1_O2v1	KPN	444839	KL2	K2	none	Very high	0.9973		O1/O2v1	O1ab	none	Very high	0.9997		PV011	PV004	PV0172	PV0281	PV0219	PV0497
754KBV	754KBV_1XL	KPN_B8_PHAGE103_M	47981	1055318	923693	971673	100	high	ST14	KL2	O1_O2v1	KPN	444839	KL2	K2	none	Very high	0.9973		O1/O2v1	O1ab	none	Very high	0.9997		PV010	PV039	PV0428	PV0936	PV0674	PV0496
75KBVR	75KBVR_14M	KPN_B8_PHAGE104_M	54947	54947	1	54947	100	high	ST4262	KL128	O3b	KPN	1473070	KL128	unknown (KL128)	none	Very high	0.9988		O3b	O3b	none	Very high	0.9912		PV022	PV022	PV0014	PV0024	PV0126	PV4487
75KBVR	75KBVR_1XL	KPN_B8_PHAGE105_M	48612	1490879	1424795	1473406	100	high	ST4262	KL128	O3b	KPN	1473070	KL128	unknown (KL128)	none	Very high	0.9988		O3b	O3b	none	Very high	0.9912		PV013	PV042	PV0044	PV0160	PV0199	PV4488
764KBV	764KBV_11L	KPN_B8_PHAGE106_M	38536	129562	51944	90479	100	high	ST3345	KL167	OL13	KPN	441506	KL167	unknown (KL167)	?	Good	0.9995		OL13	O13	*	High	0.9495		PV007	PV035	PV0031	PV0187	PV0197	PV0115
764KBV	764KBV_12L	KPN_B8_PHAGE107_L	110174	110174	1	110174	100	high	ST3345	KL167	OL13	KPN	441506	KL167	unknown (KL167)	?	Good	0.9995		OL13	O13	*	High	0.9495		PV012	PV013	PV0004	PV0186	PV0180	PV0117
764KBV	764KBV_4L	KPN_B8_PHAGE108_M	56927	441506	1	56927	100	high	ST3345	KL167	OL13	KPN	441506	KL167	unknown (KL167)	?	Good	0.9995		OL13	O13	*	High	0.9495		PV041	PV065	PV0066	PV0058	PV0048	PV0249
792KBV	792KBV_3XL	KPN_B8_PHAGE109_M	70050	601326	513414	583463	100	high	ST29	KL54	O1_O2v2	KPN	431016	KL54	K54	none	Very high	0.9994		O1/O2v2	O1ab	none	Very high	0.9914		PV001	PV011	PV0010	PV0721	PV0682	PV4479
801KBV	801KBV_14M	KPN_B8_PHAGE110_M	43764	86399	20524	64287	100	high	ST17	KL25	O5	KPN	427624	KL25	K25	?-	Good	0.9917	KL25_07_wcaJ,KL25_09_wfeD	O5	O5	*	High	0.9421		PV006	PV002	PV0002	PV0010	PV0012	PV0011
801KBV	801KBV_9L	KPN_B8_PHAGE111_L	104125	281422	80407	184531	100	high	ST17	KL25	O5	KPN	427624	KL25	K25	?-	Good	0.9917	KL25_07_wcaJ,KL25_09_wfeD	O5	O5	*	High	0.9421		PV007	PV015	PV0016	PV0027	PV0045	PV0067
813KBVR	813KBVR_1XL	KPN_B8_PHAGE112_M	39066	1012978	547607	586672	100	high	ST37	KL12	UNK	KPN	504035	KL12	K12	none	Very high	0.9997		OL103	unknown (OL103)	+*		0.9453		PV009	PV006	PV1365	PV1363	PV3258	PV4452
813KBVR	813KBVR_1XL	KPN_B8_PHAGE113_M	53743	1012978	731163	784905	100	high	ST37	KL12	UNK	KPN	504035	KL12	K12	none	Very high	0.9997		OL103	unknown (OL103)	+*		0.9453		PV023	PV750	PV1366	PV1362	PV3257	PV4453
826KBV	826KBV_12L	KPN_B8_PHAGE114_L	110629	110629	1	110629	100	high	ST35	KL22	O1_O2v1	KPN	418360	KL22	K22	none	Very high	0.9948		O1/O2v1	O1ab	none	Very high	0.9811		PV012	PV013	PV0004	PV0033	PV0232	PV4454
826KBV	826KBV_2XL	KPN_B8_PHAGE115_M	57671	726801	492747	550417	100	high	ST35	KL22	O1_O2v1	KPN	418360	KL22	K22	none	Very high	0.9948		O1/O2v1	O1ab	none	Very high	0.9811		PV002	PV244	PV0332	PV0538	PV0441	PV0525
82KPH	82KPH_1XL	KPN_B8_PHAGE116_M	57457	5222404	2904357	2961813	100	high	ST37	KL12	OL103	KPN	5222404	KL12	K12	none	Very high	0.9998		OL103	unknown (OL103)	*	High	0.9457		PV002	PV001	PV0418	PV0898	PV3256	PV4455
82KPH	82KPH_1XL	KPN_B8_PHAGE117_M	50714	5222404	3841857	3892570	100	high	ST37	KL12	OL103	KPN	5222404	KL12	K12	none	Very high	0.9998		OL103	unknown (OL103)	*	High	0.9457		PV014	PV749	PV1367	PV1361	PV3255	PV4456
836KBV	836KBV_2XL	KPN_B8_PHAGE118_M	52382	548486	74428	126809	100	high	ST35	KL22	O1_O2v1	KPN	415890	KL22	K22	?	Good	0.9948		O1/O2v1	O1ab	none	Very high	0.9811		PV069	PV141	PV0226	PV0238	PV0223	PV4457
839KBV	839KBV_15M	KPN_B8_PHAGE119_M	48910	75430	1240	50149	100	high	ST48	KL62	O1_O2v1	KPN	415502	KL62	K62	?-	Good	0.9972	KL62_12	O1/O2v1	O1ab	none	Very high	0.9787		PV003	PV009	PV0025	PV1360	PV3254	PV4458
839KBV	839KBV_1XL	KPN_B8_PHAGE120_M	43232	1462343	371240	414471	100	high	ST48	KL62	O1_O2v1	KPN	415502	KL62	K62	?-	Good	0.9972	KL62_12	O1/O2v1	O1ab	none	Very high	0.9787		PV006	PV002	PV0002	PV0015	PV0264	PV4459
839KBV	839KBV_1XL	KPN_B8_PHAGE121_M	40335	1462343	706033	746367	100	high	ST48	KL62	O1_O2v1	KPN	415502	KL62	K62	?-	Good	0.9972	KL62_12	O1/O2v1	O1ab	none	Very high	0.9787		PV003	PV007	PV0013	PV0061	PV3253	PV4470
839KBV	839KBV_3L	KPN_B8_PHAGE122_M	17279	449889	319333	336611	100	high	ST48	KL62	O1_O2v1	KPN	415502	KL62	K62	?-	Good	0.9972	KL62_12	O1/O2v1	O1ab	none	Very high	0.9787		PV005	PV025	PV1326	PV1359	PV3252	PV4461
841KBV	841KBV_1XL	KPN_B8_PHAGE123_M	55105	930313	424201	479305	100	high	ST5181	KL111	O3b	KPN	414916	KL111	unknown (KL111)	none	Very high	0.9969		O3b	O3b	none	Very high	0.9882		PV014	PV135	PV0194	PV0198	PV0204	PV4462
841KBV	841KBV_3L	KPN_B8_PHAGE124_M	87265	485289	152622	239886	100	high	ST5181	KL111	O3b	KPN	414916	KL111	unknown (KL111)	none	Very high	0.9969		O3b	O3b	none	Very high	0.9882		PV032	PV041	PV0029	PV0072	PV0205	PV0678
841KBV	841KBV_3L	KPN_B8_PHAGE125_M	49380	485289	341301	390680	100	high	ST5181	KL111	O3b	KPN	414916	KL111	unknown (KL111)	none	Very high	0.9969		O3b	O3b	none	Very high	0.9882		PV010	PV012	PV0197	PV0200	PV0203	PV4463
851KBV	851KBV_9L	KPN_B8_PHAGE126_M	56489	284617	184534	241022	100	high	ST39	KL149	O1_O2v2	KPN	409798	KL149	unknown (KL149)	none	Very high	0.9769		O1/O2v2	O1ab	none	Very high	0.9901		PV002	PV001	PV0094	PV1086	PV3251	PV4464
861KBV	861KBV_10L	KPN_B8_PHAGE127_M	42760	222722	23814	66573	100	high	ST1106	KL122	O1_O2v2	KPN	407621	KL122	unknown (KL122)	none	Very high	0.9993		O1/O2v2	O2afg	none	Very high	0.9848		PV006	PV002	PV0002	PV0794	PV0849	PV4465
861KBV	861KBV_16M	KPN_B8_PHAGE128_M	50120	66619	16500	66619	100	high	ST1106	KL122	O1_O2v2	KPN	407621	KL122	unknown (KL122)	none	Very high	0.9993		O1/O2v2	O2afg	none	Very high	0.9848		PV027	PV166	PV0401	PV0854	PV0846	PV0469
865KBVR	865KBVR_4L	KPN_B8_PHAGE129_M	39899	499038	295186	335084	100	high	ST1962	KL14	UNK	KPN	491644	KL14	K14	-	High	0.9956	KL14_11	O3b	unknown (O3b)	+		0.9991		PV003	PV014	PV0005	PV0074	PV3250	PV4466
865KBVR	865KBVR_5L	KPN_B8_PHAGE130_M	39508	491644	286157	325664	100	high	ST1962	KL14	UNK	KPN	491644	KL14	K14	-	High	0.9956	KL14_11	O3b	unknown (O3b)	+		0.9991		PV011	PV004	PV1314	PV1101	PV3249	PV4467
865KBVR	865KBVR_6L	KPN_B8_PHAGE131_M	58461	400157	163660	222120	100	high	ST1962	KL14	UNK	KPN	491644	KL14	K14	-	High	0.9956	KL14_11	O3b	unknown (O3b)	+		0.9991		PV002	PV001	PV0039	PV1100	PV3261	PV4468
866KBVR	866KBVR_10L	KPN_B8_PHAGE132_M	45829	185034	1	45829	100	high	ST9	KL8	O1_O2v2	KPN	491231	KL8	K8	none	Very high	0.9986		O1/O2v2	O2afg	none	Very high	0.9845		PV027	PV097	PV0137	PV0164	PV0147	PV0584
866KBVR	866KBVR_3L	KPN_B8_PHAGE133_M	35184	491231	398999	434182	100	high	ST9	KL8	O1_O2v2	KPN	491231	KL8	K8	none	Very high	0.9986		O1/O2v2	O2afg	none	Very high	0.9845		PV090	PV186	PV0246	PV0366	PV0307	PV4469
867KBVR	867KBVR_1XL	KPN_B8_PHAGE134_M	56795	1267912	424683	481477	100	high	ST5160	KL119	O4	KPN	491201	KL119	unknown (KL119)	none	Very high	0.9998		O4	O4	none	Very high	0.9998		PV002	PV001	PV0026	PV0218	PV3247	PV4574
867KBVR	867KBVR_2XL	KPN_B8_PHAGE135_M	47895	732226	24103	71997	100	high	ST5160	KL119	O4	KPN	491201	KL119	unknown (KL119)	none	Very high	0.9998		O4	O4	none	Very high	0.9998		PV001	PV008	PV1345	PV1099	PV3246	PV4660
867KBVR	867KBVR_3XL	KPN_B8_PHAGE136_M	38640	614651	56958	95597	100	high	ST5160	KL119	O4	KPN	491201	KL119	unknown (KL119)	none	Very high	0.9998		O4	O4	none	Very high	0.9998		PV007	PV035	PV0031	PV0065	PV0691	PV0507
888KBV	888KBV_12L	KPN_B8_PHAGE137_L	111185	111185	1	111185	100	high	ST719	KL9	O3b	KPN	402441	KL9	K9	none	Very high	0.9884		O3b	O3b	none	Very high	0.9926		PV012	PV013	PV0004	PV0412	PV0552	PV0331
889KBVR	889KBVR_4L	KPN_B8_PHAGE138_M	41259	481170	24735	65993	100	high	ST423	KL8	O1_O2v2	KPN	481170	KL8	K8	-	High	0.9984	KL8_06_wzc	O1/O2v2	O2afg	none	Very high	0.9844		PV003	PV009	PV0019	PV0268	PV0245	PV4661
889KBVR	889KBVR_5L	KPN_B8_PHAGE139_M	41960	412450	145585	187544	100	high	ST423	KL8	O1_O2v2	KPN	481170	KL8	K8	-	High	0.9984	KL8_06_wzc	O1/O2v2	O2afg	none	Very high	0.9844		PV032	PV041	PV0077	PV1098	PV3245	PV4662
889KBVR	889KBVR_6L	KPN_B8_PHAGE140_M	48234	385936	1	48234	100	high	ST423	KL8	O1_O2v2	KPN	481170	KL8	K8	-	High	0.9984	KL8_06_wzc	O1/O2v2	O2afg	none	Very high	0.9844		PV001	PV011	PV0110	PV1353	PV3244	PV4663
8KBVR	8KBVR_1XL	KPN_B8_PHAGE141_M	48717	3235274	1262567	1311283	100	high	ST116	KL11	O3_O3a	KPN	3235274	KL11	K11	*	High	0.9241		O3/O3a	O3/O3a	*	Very high	0.9554		PV001	PV008	PV0029	PV1352	PV3243	PV4664
8KBVR	8KBVR_1XL	KPN_B8_PHAGE142_M	59974	3235274	1505265	1565238	100	high	ST116	KL11	O3_O3a	KPN	3235274	KL11	K11	*	High	0.9241		O3/O3a	O3/O3a	*	Very high	0.9554		PV002	PV001	PV0185	PV1351	PV3242	PV4665
902KBVR	902KBVR_3XL	KPN_B8_PHAGE143_L	120995	530791	16918	137912	100	high	ST2	KL52	OL103	KPN	477471	KL52	K52	?-	Good	0.9788	KL52_20_rmlD	OL103	unknown (OL103)	*	High	0.9456		PV006	PV003	PV0001	PV0003	PV0042	PV4666
902KBVR	902KBVR_7L	KPN_B8_PHAGE144_M	36343	317739	101636	137978	100	high	ST2	KL52	OL103	KPN	477471	KL52	K52	?-	Good	0.9788	KL52_20_rmlD	OL103	unknown (OL103)	*	High	0.9456		PV003	PV014	PV0005	PV0188	PV3241	PV4667
905KBVR	905KBVR_7L	KPN_B8_PHAGE145_M	64933	313051	240457	305389	100	high	ST104	KL31	O3b	KPN	476032	KL31	K31	none	Very high	0.991		O3b	O3b	none	Very high	0.9978		PV001	PV011	PV0010	PV0272	PV0217	PV0337
905KBV	905KBV_4L	KPN_B8_PHAGE146_M	39485	421177	280806	320290	100	high	ST307	KL102	O1_O2v2	KPN	399050	KL102	unknown (KL102)	none	Very high	0.9927		O1/O2v2	O2afg	none	Very high	0.9847		PV003	PV007	PV0013	PV0020	PV0014	PV0012
92KPH	92KPH_1XL	KPN_B8_PHAGE147_M	46081	5156999	3015534	3061614	100	high	ST661	KL140	O1_O2v2	KPN	5156999	KL140	unknown (KL140)	none	Perfect	1		O1/O2v2	O2afg	none	Very high	0.9844		PV013	PV182	PV0277	PV1142	PV3240	PV4678
92KPH	92KPH_1XL	KPN_B8_PHAGE148_M	49444	5156999	3188774	3238217	100	high	ST661	KL140	O1_O2v2	KPN	5156999	KL140	unknown (KL140)	none	Perfect	1		O1/O2v2	O2afg	none	Very high	0.9844		PV007	PV024	PV0016	PV0150	PV0123	PV4669
932KBV	932KBV_5L	KPN_B8_PHAGE149_M	44069	391724	347656	391724	100	high	ST3655	KL140	O1_O2v2	KPN	391724	KL140	unknown (KL140)	none	Very high	0.9999		O1/O2v2	O2afg	none	Very high	0.9845		PV013	PV042	PV0044	PV0052	PV0041	PV0027
93KBV	93KBV_1XL	KPN_B8_PHAGE150_M	60190	1950670	1471620	1531809	100	high	ST1966	KL11	O3_O3a	KPN	1039073	KL11	K11	*	High	0.9236		O3/O3a	O3/O3a	none	Very high	0.9878		PV002	PV001	PV0465	PV0872	PV0937	PV4670
93KBV	93KBV_1XL	KPN_B8_PHAGE151_M	62138	1950670	1622742	1684879	100	high	ST1966	KL11	O3_O3a	KPN	1039073	KL11	K11	*	High	0.9236		O3/O3a	O3/O3a	none	Very high	0.9878		PV008	PV265	PV0450	PV0870	PV3239	PV4671
93KBV	93KBV_2XL	KPN_B8_PHAGE152_M	46372	1039073	294769	341140	100	high	ST1966	KL11	O3_O3a	KPN	1039073	KL11	K11	*	High	0.9236		O3/O3a	O3/O3a	none	Very high	0.9878		PV001	PV008	PV0299	PV0468	PV0389	PV4672
958KBVR	958KBVR_2XL	KPN_B8_PHAGE153_M	45831	643385	1	45831	100	high	ST322	KL17	O4	KPN	462679	KL17	K17	none	Very high	0.9853		O4	O4	none	Very high	0.9976		PV001	PV723	PV1396	PV1093	PV3238	PV4673
958KBVR	958KBVR_6L	KPN_B8_PHAGE154_M	50060	429767	92929	142988	100	high	ST322	KL17	O4	KPN	462679	KL17	K17	none	Very high	0.9853		O4	O4	none	Very high	0.9976		PV026	PV722	PV1430	PV1092	PV3237	PV4674
959KBVR	959KBVR_6L	KPN_B8_PHAGE155_M	39485	274524	134162	173646	100	high	ST307	KL102	O1_O2v2	KPN	462465	KL102	unknown (KL102)	none	Very high	0.9927		O1/O2v2	O2afg	none	Very high	0.9845		PV003	PV007	PV0013	PV0020	PV0014	PV0012
962KBV	962KBV_12L	KPN_B8_PHAGE156_M	44403	171172	126770	171172	100	high	ST2703	KL34	O1_O2v2	KPN	388145	KL34	K34	*	Very high	0.9922		O1/O2v2	O2afg	none	Very high	0.9861		PV001	PV008	PV0040	PV0029	PV0018	PV4675
962KBV	962KBV_15L	KPN_B8_PHAGE157_M	42717	119086	47786	90502	100	high	ST2703	KL34	O1_O2v2	KPN	388145	KL34	K34	*	Very high	0.9922		O1/O2v2	O2afg	none	Very high	0.9861		PV006	PV002	PV0002	PV0028	PV0019	PV0019
962KBV	962KBV_6L	KPN_B8_PHAGE158_M	38476	388145	158609	197084	100	high	ST2703	KL34	O1_O2v2	KPN	388145	KL34	K34	*	Very high	0.9922		O1/O2v2	O2afg	none	Very high	0.9861		PV009	PV006	PV0033	PV0030	PV0021	PV0018
971KBVR	971KBVR_6L	KPN_B8_PHAGE159_M	54738	375990	296799	351536	100	high	ST307	KL102	O1_O2v2	KPN	456478	KL102	unknown (KL102)	none	Very high	0.9927		O1/O2v2	O2afg	none	Very high	0.9845		PV001	PV005	PV0003	PV0002	PV0001	PV0595
971KBVR	971KBVR_7L	KPN_B8_PHAGE160_M	39485	274944	134578	174062	100	high	ST307	KL102	O1_O2v2	KPN	456478	KL102	unknown (KL102)	none	Very high	0.9927		O1/O2v2	O2afg	none	Very high	0.9845		PV003	PV007	PV0013	PV0020	PV0014	PV0012
984KBV	984KBV_6L	KPN_B8_PHAGE161_M	45829	354577	1	45829	100	high	ST9	KL8	O1_O2v2	KPN	385609	KL8	K8	none	Very high	0.9986		O1/O2v2	O2afg	none	Very high	0.9844		PV027	PV097	PV0137	PV0164	PV0147	PV0584
994KBV	994KBV_2XL	KPN_B8_PHAGE162_M	37170	770556	475177	512346	100	high	ST392	KL27	O4	KPN	382986	KL27	K27	none	Very high	0.9927		O4	O4	?-	Good	0.9971	O4_06_glycosyltransferase	PV021	PV010	PV0021	PV0051	PV0039	PV0036
994KBV	994KBV_3XL	KPN_B8_PHAGE163_M	40896	732450	542791	583686	100	high	ST392	KL27	O4	KPN	382986	KL27	K27	none	Very high	0.9927		O4	O4	?-	Good	0.9971	O4_06_glycosyltransferase	PV009	PV006	PV0012	PV0022	PV0024	PV4676
994KBV	994KBV_6L	KPN_B8_PHAGE164_M	49272	346641	1	49272	100	high	ST392	KL27	O4	KPN	382986	KL27	K27	none	Very high	0.9927		O4	O4	?-	Good	0.9971	O4_06_glycosyltransferase	PV014	PV052	PV0050	PV0040	PV0027	PV0028
9KPH	9KPH_1XL	KPN_B8_PHAGE165_M	49599	5509884	2147570	2197168	100	high	ST231	KL64	O1_O2v1	KPN	5509884	KL64	K64	-*	High	0.9998	KL64_10_wzy,KL64_11_wcoU,KL64_12_wcoT	O1/O2v1	O1ab	none	Very high	0.9864		PV018	PV005	PV0003	PV0535	PV0419	PV0271
9KPH	9KPH_1XL	KPN_B8_PHAGE166_M	48991	5509884	265165	314155	100	high	ST231	KL64	O1_O2v1	KPN	5509884	KL64	K64	-*	High	0.9998	KL64_10_wzy,KL64_11_wcoU,KL64_12_wcoT	O1/O2v1	O1ab	none	Very high	0.9864		PV018	PV059	PV0274	PV0406	PV0425	PV0274
9KPH	9KPH_1XL	KPN_B8_PHAGE167_M	16161	5509884	3520161	3536321	100	high	ST231	KL64	O1_O2v1	KPN	5509884	KL64	K64	-*	High	0.9998	KL64_10_wzy,KL64_11_wcoU,KL64_12_wcoT	O1/O2v1	O1ab	none	Very high	0.9864		PV005	PV058	PV0111	PV0183	PV0144	PV0102
9KPH	9KPH_4L	KPN_B8_PHAGE168_L	111123	111123	1	111123	100	high	ST231	KL64	O1_O2v1	KPN	5509884	KL64	K64	-*	High	0.9998	KL64_10_wzy,KL64_11_wcoU,KL64_12_wcoT	O1/O2v1	O1ab	none	Very high	0.9864		PV012	PV013	PV0004	PV0084	PV0207	PV0280
9KPH	9KPH_7M	KPN_B8_PHAGE169_M	53938	53938	1	53938	100	high	ST231	KL64	O1_O2v1	KPN	5509884	KL64	K64	-*	High	0.9998	KL64_10_wzy,KL64_11_wcoU,KL64_12_wcoT	O1/O2v1	O1ab	none	Very high	0.9864		PV022	PV022	PV0014	PV0533	PV0436	PV4677
1225KBVR	1225KBVR_6L	KPN_B8_PHAGE170_M	39101	373379	73647	112747	99.76	high	ST611	KL45	O1_O2v2	KPN	374381	KL45	K45	none	Very high	0.9903		O1/O2v2	O2afg	none	Very high	0.9842		PV003	PV007	PV0013	PV0061	PV0069	PV0061
866KBVR	866KBVR_4L	KPN_B8_PHAGE171_M	43457	400847	199333	242789	99.27	high	ST9	KL8	O1_O2v2	KPN	491231	KL8	K8	none	Very high	0.9986		O1/O2v2	O2afg	none	Very high	0.9845		PV001	PV010	PV0071	PV0292	PV0358	PV0225
984KBV	984KBV_3L	KPN_B8_PHAGE172_M	43457	400828	199328	242784	99.27	high	ST9	KL8	O1_O2v2	KPN	385609	KL8	K8	none	Very high	0.9986		O1/O2v2	O2afg	none	Very high	0.9844		PV001	PV010	PV0071	PV0292	PV0358	PV0225
1010KBV	1010KBV_10L	KPN_B8_PHAGE173_M	58188	293552	165336	223523	98.65	high	ST5181	KL111	O3b	KPN	379375	KL111	unknown (KL111)	none	Very high	0.9969		O3b	O3b	none	Very high	0.9882		PV002	PV001	PV0006	PV0215	PV0178	PV0123
739KBVR	739KBVR_1XL	KPN_B8_PHAGE174_M	56614	876290	14734	71347	97.88	high	ST603	KL22	O3b	KPN	531781	KL22	K22	none	Very high	0.9927		O3b	O3b	none	Very high	0.9921		PV002	PV017	PV0030	PV0017	PV0055	PV4668
841KBV	841KBV_10L	KPN_B8_PHAGE175_M	57585	293751	165520	223104	97.57	high	ST5181	KL111	O3b	KPN	414916	KL111	unknown (KL111)	none	Very high	0.9969		O3b	O3b	none	Very high	0.9882		PV002	PV001	PV0006	PV0215	PV0178	PV0123
1103KBV	1103KBV_2XL	KPN_B8_PHAGE176_M	46872	634620	572906	619777	97.35	high	ST5142	KL51	O12	KPN	372190	KL51	K51	none	Very high	0.9935		O12	O12	none	Very high	0.9809		PV018	PV059	PV0240	PV0364	PV0503	PV4641
9KPH	9KPH_1XL	KPN_B8_PHAGE177_M	37896	5509884	3730648	3768543	96.52	high	ST231	KL64	O1_O2v1	KPN	5509884	KL64	K64	-*	High	0.9998	KL64_10_wzy,KL64_11_wcoU,KL64_12_wcoT	O1/O2v1	O1ab	none	Very high	0.9864		PV007	PV035	PV0031	PV0065	PV0417	PV0268
792KBV	792KBV_11L	KPN_B8_PHAGE178_M	46269	139681	93413	139681	96.36	high	ST29	KL54	O1_O2v2	KPN	431016	KL54	K54	none	Very high	0.9994		O1/O2v2	O1ab	none	Very high	0.9914		PV014	PV721	PV1461	PV1091	PV3236	PV4642
1154KBV	1154KBV_11L	KPN_B8_PHAGE179_M	54180	193975	1	54180	95.96	high	ST3655	KL140	O1_O2v2	KPN	366356	KL140	unknown (KL140)	none	Very high	0.9999		O1/O2v2	O2afg	none	Very high	0.9845		PV002	PV044	PV0047	PV0036	PV0036	PV0030
1184KBVR	1184KBVR_4L	KPN_B8_PHAGE180_M	54180	397677	1	54180	95.96	high	ST3655	KL140	O1_O2v2	KPN	385850	KL140	unknown (KL140)	none	Very high	0.9999		O1/O2v2	O2afg	none	Very high	0.9845		PV002	PV044	PV0047	PV0036	PV0036	PV0030
1221KBV	1221KBV_6L	KPN_B8_PHAGE181_M	45974	252518	1	45974	95.74	high	ST1428	KL140	O3b	KPN	354129	KL140	unknown (KL140)	none	Very high	0.9964		O3b	O3b	none	Very high	0.9901		PV025	PV111	PV0138	PV0151	PV0125	PV0147
1250KBVR	1250KBVR_2XL	KPN_B8_PHAGE182_M	49069	805038	466723	515791	95.66	high	ST5	KL39	O1_O2v1	KPN	370417	KL39	K39	none	Very high	0.9935		O1/O2v1	O1ab	none	Very high	0.9869		PV088	PV189	PV1448	PV1090	PV3274	PV4643
866KBVR	866KBVR_7L	KPN_B8_PHAGE183_M	45863	320006	1	45863	95.31	high	ST9	KL8	O1_O2v2	KPN	491231	KL8	K8	none	Very high	0.9986		O1/O2v2	O2afg	none	Very high	0.9845		PV087	PV190	PV0236	PV0376	PV0321	PV0581
984KBV	984KBV_9L	KPN_B8_PHAGE184_M	45865	324913	1	45865	95.31	high	ST9	KL8	O1_O2v2	KPN	385609	KL8	K8	none	Very high	0.9986		O1/O2v2	O2afg	none	Very high	0.9844		PV087	PV190	PV0236	PV0376	PV0321	PV0581
1055KBVR	1055KBVR_1XL	KPN_B8_PHAGE185_M	50972	1556473	933552	984523	95.26	high	ST4074	KL62	O1_O2v1	KPN	423350	KL62	K62	none	Very high	0.9994		O1/O2v1	O2a	none	Very high	0.9886		PV042	PV027	PV0381	PV1089	PV3286	PV4644
111KBV	111KBV_1XL	KPN_B8_PHAGE186_M	47694	1838361	1586470	1634163	94.84	high	ST29	KL30	O1_O2v2	KPN	1015993	KL30	K30	*	Very high	0.9655		O1/O2v2	O1ab	none	Very high	0.994		PV018	PV030	PV0055	PV0045	PV0035	PV0033
1081KBV	1081KBV_5L	KPN_B8_PHAGE187_M	45180	316121	1	45180	94.03	high	ST727	KL23	O1_O2v2	KPN	373356	KL23	K23	none	Very high	0.999		O1/O2v2	O2afg	none	Very high	0.9851		PV035	PV720	PV1444	PV1088	PV3285	PV4645
9KPH	9KPH_1XL	KPN_B8_PHAGE188_M	36938	5509884	2928959	2965896	93.73	high	ST231	KL64	O1_O2v1	KPN	5509884	KL64	K64	-*	High	0.9998	KL64_10_wzy,KL64_11_wcoU,KL64_12_wcoT	O1/O2v1	O1ab	none	Very high	0.9864		PV003	PV014	PV0005	PV0534	PV0434	PV0279
861KBV	861KBV_10L	KPN_B8_PHAGE189_M	34574	222722	188149	222722	92.89	high	ST1106	KL122	O1_O2v2	KPN	407621	KL122	unknown (KL122)	none	Very high	0.9993		O1/O2v2	O2afg	none	Very high	0.9848		PV001	PV008	PV0402	PV0855	PV0822	PV0471
888KBV	888KBV_11L	KPN_B8_PHAGE190_M	52535	144134	1	52535	91.86	high	ST719	KL9	O3b	KPN	402441	KL9	K9	none	Very high	0.9884		O3b	O3b	none	Very high	0.9926		PV002	PV001	PV0126	PV0299	PV0359	PV0614
9KPH	9KPH_1XL	KPN_B8_PHAGE191_M	31162	5509884	1	31162	91.53	high	ST231	KL64	O1_O2v1	KPN	5509884	KL64	K64	-*	High	0.9998	KL64_10_wzy,KL64_11_wcoU,KL64_12_wcoT	O1/O2v1	O1ab	none	Very high	0.9864		PV089	PV187	PV0325	PV0562	PV0474	PV4646
789KBVR	789KBVR_14M	KPN_B8_PHAGE192_M	51773	62773	1	51773	91.39	high	ST627	KL24	O1_O2v1	KPN	514880	KL24	K24	none	Very high	0.9998		O1/O2v1	O1ab	none	Very high	0.9852		PV002	PV001	PV0338	PV1087	PV3284	PV4647
889KBVR	889KBVR_9L	KPN_B8_PHAGE193_M	52187	200931	1	52187	91.36	high	ST423	KL8	O1_O2v2	KPN	481170	KL8	K8	-	High	0.9984	KL8_06_wzc	O1/O2v2	O2afg	none	Very high	0.9844		PV002	PV001	PV0026	PV0218	PV0252	PV0485
836KBV	836KBV_12L	KPN_B8_PHAGE194_M	51639	165802	114164	165802	90.66	high	ST35	KL22	O1_O2v1	KPN	415890	KL22	K22	?	Good	0.9948		O1/O2v1	O1ab	none	Very high	0.9811		PV002	PV001	PV0084	PV0184	PV0166	PV0187
1184KBVR	1184KBVR_5L	KPN_B8_PHAGE195_M	38194	385850	347657	385850	90.46	high	ST3655	KL140	O1_O2v2	KPN	385850	KL140	unknown (KL140)	none	Very high	0.9999		O1/O2v2	O2afg	none	Very high	0.9845		PV013	PV042	PV0044	PV0052	PV0041	PV0027
1154KBV	1154KBV_5L	KPN_B8_PHAGE196_M	38048	385699	347652	385699	90.1	high	ST3655	KL140	O1_O2v2	KPN	366356	KL140	unknown (KL140)	none	Very high	0.9999		O1/O2v2	O2afg	none	Very high	0.9845		PV013	PV042	PV0044	PV0052	PV0041	PV0027
1078KBV	1078KBV_21M	KPN_B8_PHAGE197_M	37239	55102	1	37239	89.7	high	ST1629	KL30	O1_O2v1	KPN	373568	KL30	K30	*	Very high	0.9648		O1/O2v1	O1ab	none	Very high	0.9821		PV011	PV004	PV0385	PV1455	PV3283	PV4648
1103KBV	1103KBV_15M	KPN_B8_PHAGE198_M	41852	74617	32766	74617	89.02	high	ST5142	KL51	O12	KPN	372190	KL51	K51	none	Very high	0.9935		O12	O12	none	Very high	0.9809		PV023	PV241	PV0331	PV0932	PV0719	PV0478
1201KBV	1201KBV_11L	KPN_B8_PHAGE199_M	50165	216308	1	50165	88.14	high	ST294	KL1	O1_O2v2	KPN	356125	KL1	K1	none	Very high	0.9973		O1/O2v2	O1ab	none	Very high	0.9899		PV002	PV001	PV0245	PV1454	PV3282	PV4659
1249KBV	1249KBV_18M	KPN_B8_PHAGE200_M	37318	53661	1	37318	87.01	high	ST337	KL174	O1_O2v2	KPN	351166	KL174	unknown (KL174)	none	Very high	0.9996		O1/O2v2	O1ab	none	Very high	0.9659		PV013	PV010	PV1433	PV1469	PV3281	PV4650
838KBVR	838KBVR_5L	KPN_B8_PHAGE201_M	49041	390922	341882	390922	86.53	high	ST774	KL105	O3b	KPN	499073	KL105	unknown (KL105)	none	Very high	0.9978		O3b	O3b	none	Very high	0.9925		PV002	PV017	PV0463	PV0659	PV0824	PV0760
1225KBVR	1225KBVR_21S	KPN_B8_PHAGE202_M	37155	44217	7063	44217	86.49	high	ST611	KL45	O1_O2v2	KPN	374381	KL45	K45	none	Very high	0.9903		O1/O2v2	O2afg	none	Very high	0.9842		PV013	PV091	PV0105	PV0110	PV0139	PV4651
1093KBVR	1093KBVR_8L	KPN_B8_PHAGE203_M	48194	223753	175560	223753	86.15	high	ST132	KL22	O1_O2v1	KPN	411255	KL22	K22	-+	Good	0.9948	KL22_13	O1/O2v1	O1ab	none	Very high	0.9811		PV002	PV043	PV0117	PV0146	PV0486	PV0579
1092KBVR	1092KBVR_9L	KPN_B8_PHAGE204_M	48174	223733	175560	223733	86.11	high	ST132	KL22	O1_O2v1	KPN	411259	KL22	K22	-+	Good	0.9948	KL22_13	O1/O2v1	O1ab	none	Very high	0.9811		PV002	PV043	PV0117	PV0146	PV0486	PV0579
1081KBV	1081KBV_6L	KPN_B8_PHAGE205_M	48351	282813	234463	282813	85.31	high	ST727	KL23	O1_O2v2	KPN	373356	KL23	K23	none	Very high	0.999		O1/O2v2	O2afg	none	Very high	0.9851		PV002	PV043	PV0163	PV0407	PV0699	PV4652
1296KBVR	1296KBVR_7L	KPN_B8_PHAGE206_M	39200	313868	274669	313868	85.02	high	ST1241	KL61	O5	KPN	362447	KL61	K61	none	Very high	0.965		O5	O5	*	High	0.9422		PV023	PV719	PV1404	PV1468	PV3280	PV4653
1137KBVR	1137KBVR_11L	KPN_B8_PHAGE207_M	48235	165568	1	48235	84.44	high	ST45	KL62	O1_O2v1	KPN	398914	KL62	K62	none	Very high	0.9997		O1/O2v1	O2a	none	Very high	0.9887		PV002	PV001	PV0222	PV0245	PV0266	PV4654
932KBV	932KBV_11L	KPN_B8_PHAGE208_M	47547	183438	1	47547	83.75	high	ST3655	KL140	O1_O2v2	KPN	391724	KL140	unknown (KL140)	none	Very high	0.9999		O1/O2v2	O2afg	none	Very high	0.9845		PV002	PV044	PV0047	PV0036	PV0036	PV0030
1211KBV	1211KBV_11L	KPN_B8_PHAGE209_M	47534	183391	1	47534	83.73	high	ST3655	KL140	O1_O2v2	KPN	355403	KL140	unknown (KL140)	none	Very high	0.9999		O1/O2v2	O2afg	none	Very high	0.9845		PV002	PV044	PV0047	PV0036	PV0036	PV0030
1168KBVR	1168KBVR_11L	KPN_B8_PHAGE210_M	47380	183165	1	47380	83.45	high	ST3655	KL140	O1_O2v2	KPN	390543	KL140	unknown (KL140)	none	Very high	0.9999		O1/O2v2	O2afg	none	Very high	0.9845		PV002	PV044	PV0047	PV0036	PV0036	PV0030
744KBV	744KBV_1XL	KPN_B8_PHAGE211_M	47230	1249226	1201997	1249226	83.27	high	ST323	KL21	O3b	KPN	448528	KL21	K21	none	Very high	0.9998		O3b	O3b	+	Good	0.9914		PV008	PV020	PV0049	PV0035	PV0025	PV0313
753KBV	753KBV_10L	KPN_B8_PHAGE212_M	32265	181774	1	32265	83.18	high	ST5154	KL167	OL13	KPN	445331	KL167	unknown (KL167)	?	Good	0.9996		OL13	O13	*	High	0.9495		PV013	PV066	PV0091	PV0132	PV0116	PV0090
1140KBVR	1140KBVR_11L	KPN_B8_PHAGE213_M	32254	181765	149512	181765	83.15	high	ST5154	KL167	OL13	KPN	398071	KL167	unknown (KL167)	?	Good	0.9996		OL13	O13	*	High	0.9495		PV013	PV066	PV0091	PV0132	PV0116	PV0090
1182KBV	1182KBV_22S	KPN_B8_PHAGE214_M	30560	30560	1	30560	82.6	high	ST187	KL42	O4	KPN	359546	KL42	K42	none	Very high	0.9982		O4	O4	none	Very high	0.9994		PV001	PV008	PV0029	PV0361	PV0173	PV4655
1221KBV	1221KBV_22S	KPN_B8_PHAGE215_M	12560	37575	25016	37575	82.08	high	ST1428	KL140	O3b	KPN	354129	KL140	unknown (KL140)	none	Very high	0.9964		O3b	O3b	none	Very high	0.9901		PV005	PV085	PV0102	PV0124	PV0092	PV0059
935KBV	935KBV_20S	KPN_B8_PHAGE216_M	37148	37148	1	37148	81	high	ST3345	KL167	OL13	KPN	391067	KL167	unknown (KL167)	?	Good	0.9996		OL13	O13	*	High	0.9495		PV041	PV065	PV0066	PV0058	PV0048	PV0128
1345KBVR	1345KBVR_9L	KPN_B8_PHAGE217_M	46189	278173	1	46189	80.68	high	ST37	KL7	O3b	KPN	349770	KL7	K7	none	Very high	0.9917		O3b	O3b	?	Good	0.9908		PV002	PV017	PV0027	PV0055	PV0165	PV0302
1279KBV	1279KBV_18M	KPN_B8_PHAGE218_M	41722	59386	1	41722	80.08	high	ST321	KL3	O1_O2v2	KPN	346252	KL3	K3	?*	Good	0.9962		O1/O2v2	O2afg	none	Very high	0.9852		PV004	PV003	PV0001	PV0007	PV0020	PV0159
994KBV	994KBV_10L	KPN_B8_PHAGE219_M	45805	161623	1	45805	79.67	high	ST392	KL27	O4	KPN	382986	KL27	K27	none	Very high	0.9927		O4	O4	?-	Good	0.9971	O4_06_glycosyltransferase	PV002	PV001	PV0006	PV0018	PV0011	PV0024
789KBVR	789KBVR_19S	KPN_B8_PHAGE220_M	30331	35011	4681	35011	78.31	high	ST627	KL24	O1_O2v1	KPN	514880	KL24	K24	none	Very high	0.9998		O1/O2v1	O1ab	none	Very high	0.9852		PV006	PV002	PV0002	PV0269	PV0214	PV4656
1078KBV	1078KBV_12L	KPN_B8_PHAGE221_M	44542	136001	91460	136001	77.92	high	ST1629	KL30	O1_O2v1	KPN	373568	KL30	K30	*	Very high	0.9648		O1/O2v1	O1ab	none	Very high	0.9821		PV002	PV043	PV0383	PV1467	PV3279	PV4657
110KBVR	110KBVR_7L	KPN_B8_PHAGE222_M	27066	203734	176669	203734	77.09	high	ST711	KL54	O1_O2v2	KPN	1305287	KL54	K54	none	Very high	0.9993		O1/O2v2	O1ab	none	Very high	0.9914		PV009	PV006	PV0136	PV1466	PV3278	PV4658
130KPH	130KPH_3XL	KPN_B8_PHAGE223_M	31266	605579	1	31266	76.06	high	ST1997	KL28	O1_O2v1	KPN	555535	KL28	K28	none	Very high	0.9938		O1/O2v1	O2a	none	Very high	0.9886		PV001	PV005	PV0003	PV0615	PV0761	PV4687
801KBV	801KBV_15S	KPN_B8_PHAGE224_M	32791	48879	16089	48879	75.47	high	ST17	KL25	O5	KPN	427624	KL25	K25	?-	Good	0.9917	KL25_07_wcaJ,KL25_09_wfeD	O5	O5	*	High	0.9421		PV013	PV010	PV0032	PV0019	PV0010	PV0753
1344KBVR	1344KBVR_14L	KPN_B8_PHAGE225_M	43074	120932	77859	120932	75.06	high	ST37	KL15	O4	KPN	349860	KL15	K15	none	Very high	0.9978		O4	O4	none	Very high	0.9971		PV002	PV001	PV0026	PV0147	PV0132	PV4698
1250KBVR	1250KBVR_4L	KPN_B8_PHAGE226_M	39151	396342	1	39151	74.7	high	ST5	KL39	O1_O2v1	KPN	370417	KL39	K39	none	Very high	0.9935		O1/O2v1	O1ab	none	Very high	0.9869		PV004	PV003	PV0001	PV0507	PV0861	PV4699
789KBVR	789KBVR_18S	KPN_B8_PHAGE227_M	32435	47262	1	32435	74.35	high	ST627	KL24	O1_O2v1	KPN	514880	KL24	K24	none	Very high	0.9998		O1/O2v1	O1ab	none	Very high	0.9852		PV033	PV050	PV1403	PV1465	PV3277	PV4700
792KBV	792KBV_7L	KPN_B8_PHAGE228_M	12642	412931	344750	357391	72.35	high	ST29	KL54	O1_O2v2	KPN	431016	KL54	K54	none	Very high	0.9994		O1/O2v2	O1ab	none	Very high	0.9914		PV005	PV058	PV0111	PV1447	PV3276	PV4701
110KBVR	110KBVR_2XL	KPN_B8_PHAGE229_M	27411	1305287	1277877	1305287	72.25	high	ST711	KL54	O1_O2v2	KPN	1305287	KL54	K54	none	Very high	0.9993		O1/O2v2	O1ab	none	Very high	0.9914		PV003	PV007	PV0008	PV0939	PV0668	PV4702
935KBV	935KBV_23S	KPN_B8_PHAGE230_M	31921	31921	1	31921	71.11	high	ST3345	KL167	OL13	KPN	391067	KL167	unknown (KL167)	?	Good	0.9996		OL13	O13	*	High	0.9495		PV029	PV029	PV0062	PV0114	PV0094	PV0215
792KBV	792KBV_5L	KPN_B8_PHAGE231_M	12439	431016	30139	42577	70.65	high	ST29	KL54	O1_O2v2	KPN	431016	KL54	K54	none	Very high	0.9994		O1/O2v2	O1ab	none	Very high	0.9914		PV005	PV031	PV0034	PV1446	PV3275	PV4703
1091KBV	1091KBV_9L	KPN_B8_PHAGE232_M	12381	298391	224499	236879	70.17	high	ST2703	KL34	O1_O2v2	KPN	372672	KL34	K34	*	Very high	0.9922		O1/O2v2	O2afg	none	Very high	0.9861		PV005	PV016	PV0007	PV0001	PV0017	PV0016
1123KBV	1123KBV_10L	KPN_B8_PHAGE233_M	12381	302945	224537	236917	70.17	high	ST2703	KL34	O1_O2v2	KPN	369990	KL34	K34	*	Very high	0.9922		O1/O2v2	O2afg	none	Very high	0.9861		PV005	PV016	PV0007	PV0001	PV0017	PV0016
962KBV	962KBV_9L	KPN_B8_PHAGE234_M	12381	302009	224520	236900	70.17	high	ST2703	KL34	O1_O2v2	KPN	388145	KL34	K34	*	Very high	0.9922		O1/O2v2	O2afg	none	Very high	0.9861		PV005	PV016	PV0007	PV0001	PV0017	PV0016
1347KBVR	1347KBVR_9L	KPN_B8_PHAGE235_M	41459	246309	204851	246309	69.93	high	ST224	KL42	OL13	KPN	349687	KL42	K42	none	Very high	0.9981		OL13	O13	*	High	0.9494		PV002	PV086	PV0106	PV0290	PV0299	PV0172
713KBV	713KBV_2XL	KPN_B8_PHAGE236_M	12326	583028	179860	192185	69.71	high	ST252	KL116	O1_O2v1	KPN	456917	KL116	unknown (KL116)	none	Very high	0.991		O1/O2v1	O1ab	none	Very high	0.9771		PV005	PV046	PV0056	PV0063	PV0127	PV0087
813KBVR	813KBVR_1XL	KPN_B8_PHAGE237_M	12309	1012978	30509	42817	69.57	high	ST37	KL12	UNK	KPN	504035	KL12	K12	none	Very high	0.9997		OL103	unknown (OL103)	+*		0.9453		PV005	PV031	PV0335	PV0466	PV0683	PV0660
1092KBVR	1092KBVR_11L	KPN_B8_PHAGE238_M	28654	178229	149576	178229	68.89	high	ST132	KL22	O1_O2v1	KPN	411259	KL22	K22	-+	Good	0.9948	KL22_13	O1/O2v1	O1ab	none	Very high	0.9811		PV075	PV144	PV0232	PV0345	PV0335	PV0195
1093KBVR	1093KBVR_11L	KPN_B8_PHAGE239_M	28654	178188	149535	178188	68.89	high	ST132	KL22	O1_O2v1	KPN	411255	KL22	K22	-+	Good	0.9948	KL22_13	O1/O2v1	O1ab	none	Very high	0.9811		PV075	PV144	PV0232	PV0345	PV0335	PV0195
792KBV	792KBV_21S	KPN_B8_PHAGE240_M	30382	30382	1	30382	68.43	high	ST29	KL54	O1_O2v2	KPN	431016	KL54	K54	none	Very high	0.9994		O1/O2v2	O1ab	none	Very high	0.9914		PV019	PV023	PV0024	PV1461	PV3287	PV4704
1091KBV	1091KBV_5L	KPN_B8_PHAGE241_M	12052	397280	356146	368197	67.41	high	ST2703	KL34	O1_O2v2	KPN	372672	KL34	K34	*	Very high	0.9922		O1/O2v2	O2afg	none	Very high	0.9861		PV005	PV045	PV0038	PV0026	PV0016	PV0015
1123KBV	1123KBV_4L	KPN_B8_PHAGE242_M	12052	397368	356197	368248	67.41	high	ST2703	KL34	O1_O2v2	KPN	369990	KL34	K34	*	Very high	0.9922		O1/O2v2	O2afg	none	Very high	0.9861		PV005	PV045	PV0038	PV0026	PV0016	PV0015
962KBV	962KBV_5L	KPN_B8_PHAGE243_M	12052	397335	356197	368248	67.41	high	ST2703	KL34	O1_O2v2	KPN	388145	KL34	K34	*	Very high	0.9922		O1/O2v2	O2afg	none	Very high	0.9861		PV005	PV045	PV0038	PV0026	PV0016	PV0015
1137KBVR	1137KBVR_9L	KPN_B8_PHAGE244_M	25661	230066	1	25661	67.34	high	ST45	KL62	O1_O2v1	KPN	398914	KL62	K62	none	Very high	0.9997		O1/O2v1	O2a	none	Very high	0.9887		PV003	PV014	PV0005	PV0379	PV3273	PV4705
806KBV	806KBV_18S	KPN_B8_PHAGE245_M	22439	22439	1	22439	66.67	high	ST1537	KL24	O1_O2v1	KPN	422804	KL24	K24	none	Very high	0.9902		O1/O2v1	O2a	none	Very high	0.9865		PV001	PV008	PV0029	PV0759	PV3272	PV4716
1290KBV	1290KBV_13L	KPN_B8_PHAGE246_M	25430	126373	100944	126373	66.61	high	ST230	KL167	OL13	KPN	345652	KL167	unknown (KL167)	?	Good	0.9998		OL13	O13	*	High	0.9495		PV003	PV007	PV0008	PV0145	PV0145	PV0216
1192KBV	1192KBV_13L	KPN_B8_PHAGE247_M	25429	126358	100930	126358	66.6	high	ST230	KL167	OL13	KPN	357885	KL167	unknown (KL167)	?	Good	0.9998		OL13	O13	*	High	0.9495		PV003	PV007	PV0008	PV0145	PV0145	PV0216
1224KBVR	1224KBVR_20M	KPN_B8_PHAGE248_M	25960	53369	27410	53369	66.19	high	ST5187	KL46	O3b	KPN	374724	KL46	K46	*	Very high	0.9964		O3b	O3b	?+	Good	0.9911		PV006	PV002	PV0002	PV0088	PV0631	PV4707
1295KBVR	1295KBVR_23S	KPN_B8_PHAGE249_M	36394	36394	1	36394	66.14	high	ST15	KL48	O1_O2v1	KPN	362549	KL48	K48	*	High	0.9478		O1/O2v1	O1ab	none	Very high	0.9802		PV002	PV001	PV0094	PV0410	PV0392	PV0297
1055KBVR	1055KBVR_22S	KPN_B8_PHAGE250_M	32780	32780	1	32780	65.69	high	ST4074	KL62	O1_O2v1	KPN	423350	KL62	K62	none	Very high	0.9994		O1/O2v1	O2a	none	Very high	0.9886		PV008	PV032	PV1394	PV1460	PV3271	PV4708
82KPH	82KPH_1XL	KPN_B8_PHAGE251_M	11822	5222404	87376	99197	65.49	high	ST37	KL12	OL103	KPN	5222404	KL12	K12	none	Very high	0.9998		OL103	unknown (OL103)	*	High	0.9457		PV015	PV058	PV0268	PV1459	PV3270	PV4709
1201KBV	1201KBV_5L	KPN_B8_PHAGE252_M	11805	411083	370570	382374	65.35	high	ST294	KL1	O1_O2v2	KPN	356125	KL1	K1	none	Very high	0.9973		O1/O2v2	O1ab	none	Very high	0.9899		PV005	PV046	PV0056	PV0322	PV0350	PV0373
6KPH	6KPH_1XL	KPN_B8_PHAGE253_M	11783	5516928	1166859	1178641	65.16	high	ST792	KL25	O3_O3a	KPN	5516928	KL25	K25	none	Perfect	1		O3/O3a	O3/O3a	none	Very high	0.9857		PV005	PV718	PV1414	PV1458	PV3269	PV4710
935KBV	935KBV_11L	KPN_B8_PHAGE254_M	26463	195910	1	26463	64.52	high	ST3345	KL167	OL13	KPN	391067	KL167	unknown (KL167)	?	Good	0.9996		OL13	O13	*	High	0.9495		PV011	PV004	PV0020	PV0123	PV0093	PV0551
806KBV	806KBV_10L	KPN_B8_PHAGE255_M	24433	312827	97199	121631	63.61	high	ST1537	KL24	O1_O2v1	KPN	422804	KL24	K24	none	Very high	0.9902		O1/O2v1	O2a	none	Very high	0.9865		PV009	PV006	PV0098	PV0117	PV0091	PV0230
1140KBVR	1140KBVR_2XL	KPN_B8_PHAGE256_M	32274	815588	1	32274	61.19	high	ST5154	KL167	OL13	KPN	398071	KL167	unknown (KL167)	?	Good	0.9996		OL13	O13	*	High	0.9495		PV008	PV017	PV0030	PV0017	PV0015	PV0014
753KBV	753KBV_1XL	KPN_B8_PHAGE257_M	32274	1036220	1	32274	61.19	high	ST5154	KL167	OL13	KPN	445331	KL167	unknown (KL167)	?	Good	0.9996		OL13	O13	*	High	0.9495		PV008	PV017	PV0030	PV0017	PV0015	PV0014
1332KBVR	1332KBVR_8L	KPN_B8_PHAGE258_M	35312	257922	222611	257922	60.54	high	ST392	KL27	O4	KPN	351892	KL27	K27	none	Very high	0.9928		O4	O4	none	Very high	0.9971		PV002	PV001	PV0006	PV0018	PV0722	PV4711
806KBV	806KBV_17S	KPN_B8_PHAGE259_M	22614	22614	1	22614	58.46	high	ST1537	KL24	O1_O2v1	KPN	422804	KL24	K24	none	Very high	0.9902		O1/O2v1	O2a	none	Very high	0.9865		PV011	PV004	PV0065	PV0149	PV3268	PV4712
764KBV	764KBV_8L	KPN_B8_PHAGE260_M	33791	217963	1	33791	58.01	high	ST3345	KL167	OL13	KPN	441506	KL167	unknown (KL167)	?	Good	0.9995		OL13	O13	*	High	0.9495		PV002	PV017	PV0027	PV0055	PV0054	PV4713
935KBV	935KBV_9L	KPN_B8_PHAGE261_M	33734	217808	1	33734	57.91	high	ST3345	KL167	OL13	KPN	391067	KL167	unknown (KL167)	?	Good	0.9996		OL13	O13	*	High	0.9495		PV002	PV017	PV0027	PV0055	PV0054	PV0041
902KBVR	902KBVR_1XL	KPN_B8_PHAGE262_M	33718	1043600	1	33718	57.59	high	ST2	KL52	OL103	KPN	477471	KL52	K52	?-	Good	0.9788	KL52_20_rmlD	OL103	unknown (OL103)	*	High	0.9456		PV002	PV001	PV0046	PV1457	PV3267	PV4714
792KBV	792KBV_22S	KPN_B8_PHAGE263_S	8687	24596	1	8687	55.99	high	ST29	KL54	O1_O2v2	KPN	431016	KL54	K54	none	Very high	0.9994		O1/O2v2	O1ab	none	Very high	0.9914		PV005	PV025	PV1420	PV1456	PV3266	PV4715
1279KBV	1279KBV_14L	KPN_B8_PHAGE264_M	27817	125431	1	27817	55.15	high	ST321	KL3	O1_O2v2	KPN	346252	KL3	K3	?*	Good	0.9962		O1/O2v2	O2afg	none	Very high	0.9852		PV026	PV053	PV0057	PV0047	PV0034	PV0078
1345KBVR	1345KBVR_12L	KPN_B8_PHAGE265_M	20433	220942	200510	220942	52.47	high	ST37	KL7	O3b	KPN	349770	KL7	K7	none	Very high	0.9917		O3b	O3b	?	Good	0.9908		PV003	PV014	PV0005	PV0049	PV0133	PV0319
1224KBVR	1224KBVR_29S	KPN_B8_PHAGE266_M	28136	28136	1	28136	51.52	high	ST5187	KL46	O3b	KPN	374724	KL46	K46	*	Very high	0.9964		O3b	O3b	?+	Good	0.9911		PV002	PV001	PV0121	PV0247	PV0224	PV0143
101KBV	101KBV_7L	KPN_B8_PHAGE359_M	52772	344416	100383	153154	100	medium	ST22	KL147	O1_O2v2	KPN	1024987	KL147	unknown (KL147)	none	Very high	0.9998		O1/O2v2	O2afg	none	Very high	0.9841		PV009	PV006	PV0012	PV1310	PV3265	PV4706
111KBV	111KBV_1XL	KPN_B8_PHAGE360_M	50854	1838361	678518	729371	100	medium	ST29	KL30	O1_O2v2	KPN	1015993	KL30	K30	*	Very high	0.9655		O1/O2v2	O1ab	none	Very high	0.994		PV029	PV029	PV0074	PV0079	PV0064	PV4679
1201KBV	1201KBV_16L	KPN_B8_PHAGE361_M	48876	101775	52900	101775	100	medium	ST294	KL1	O1_O2v2	KPN	356125	KL1	K1	none	Very high	0.9973		O1/O2v2	O1ab	none	Very high	0.9899		PV019	PV023	PV0024	PV1325	PV3264	PV4680
1279KBV	1279KBV_1XL	KPN_B8_PHAGE362_M	53921	906190	707474	761394	100	medium	ST321	KL3	O1_O2v2	KPN	346252	KL3	K3	?*	Good	0.9962		O1/O2v2	O2afg	none	Very high	0.9852		PV019	PV023	PV0024	PV0044	PV0030	PV0034
6KPH	6KPH_1XL	KPN_B8_PHAGE363_M	48718	5516928	3120717	3169434	100	medium	ST792	KL25	O3_O3a	KPN	5516928	KL25	K25	none	Perfect	1		O3/O3a	O3/O3a	none	Very high	0.9857		PV002	PV108	PV0142	PV0140	PV0137	PV4681
713KBV	713KBV_1XL	KPN_B8_PHAGE364_M	39972	1346406	1125069	1165040	100	medium	ST252	KL116	O1_O2v1	KPN	456917	KL116	unknown (KL116)	none	Very high	0.991		O1/O2v1	O1ab	none	Very high	0.9771		PV037	PV051	PV0183	PV1324	PV3263	PV4682
851KBV	851KBV_10L	KPN_B8_PHAGE365_M	20001	272161	189954	209954	100	medium	ST39	KL149	O1_O2v2	KPN	409798	KL149	unknown (KL149)	none	Very high	0.9769		O1/O2v2	O1ab	none	Very high	0.9901		PV005	PV025	PV1419	PV1323	PV3262	PV4683
958KBVR	958KBVR_3XL	KPN_B8_PHAGE366_M	49907	538298	402575	452481	100	medium	ST322	KL17	O4	KPN	462679	KL17	K17	none	Very high	0.9853		O4	O4	none	Very high	0.9976		PV010	PV012	PV1223	PV1322	PV3352	PV4684
9KPH	9KPH_1XL	KPN_B8_PHAGE367_L	116894	5509884	1558592	1675485	100	medium	ST231	KL64	O1_O2v1	KPN	5509884	KL64	K64	-*	High	0.9998	KL64_10_wzy,KL64_11_wcoU,KL64_12_wcoT	O1/O2v1	O1ab	none	Very high	0.9864		PV037	PV051	PV0324	PV0563	PV0518	PV0256
836KBV	836KBV_3XL	KPN_B8_PHAGE368_M	39433	504663	56997	96429	98.75	medium	ST35	KL22	O1_O2v1	KPN	415890	KL22	K22	?	Good	0.9948		O1/O2v1	O1ab	none	Very high	0.9811		PV021	PV010	PV0021	PV0856	PV0880	PV0479
1226KBVR	1226KBVR_11L	KPN_B8_PHAGE369_M	40064	155217	115154	155217	97.71	medium	ST3057	KL30	O1_O2v1	KPN	374378	KL30	K30	*	Very high	0.9647		O1/O2v1	O1ab	none	Very high	0.9798		PV001	PV005	PV0432	PV0630	PV0724	PV4685
744KBV	744KBV_2XL	KPN_B8_PHAGE370_M	44425	796915	621772	666196	96.13	medium	ST323	KL21	O3b	KPN	448528	KL21	K21	none	Very high	0.9998		O3b	O3b	+	Good	0.9914		PV033	PV050	PV0329	PV0519	PV0513	PV0480
754KBV	754KBV_1XL	KPN_B8_PHAGE371_M	41773	1055318	479308	521080	88.86	medium	ST14	KL2	O1_O2v1	KPN	444839	KL2	K2	none	Very high	0.9973		O1/O2v1	O1ab	none	Very high	0.9997		PV039	PV057	PV0431	PV0949	PV0771	PV4686
1154KBV	1154KBV_19M	KPN_B8_PHAGE372_M	38550	56945	11419	49968	57.54	medium	ST3655	KL140	O1_O2v2	KPN	366356	KL140	unknown (KL140)	none	Very high	0.9999		O1/O2v2	O2afg	none	Very high	0.9845		PV199	PV717	PV1222	PV1450	PV3416	PV4697
111KBV	111KBV_6L	KPN_B8_PHAGE373_M	24310	320089	116648	140957	55.94	medium	ST29	KL30	O1_O2v2	KPN	1015993	KL30	K30	*	Very high	0.9655		O1/O2v2	O1ab	none	Very high	0.994		PV048	PV075	PV0080	PV0178	PV0153	PV0089
935KBV	935KBV_3XL	KPN_B8_PHAGE374_M	31263	576763	297950	329212	51.42	medium	ST3345	KL167	OL13	KPN	391067	KL167	unknown (KL167)	?	Good	0.9996		OL13	O13	*	High	0.9495		PV002	PV044	PV1181	PV1449	PV3415	PV4688
1347KBVR	1347KBVR_15L	KPN_B8_PHAGE400_L	101385	101385	1	101385	100	low	ST224	KL42	OL13	KPN	349687	KL42	K42	none	Very high	0.9981		OL13	O13	*	High	0.9494		PV061	PV128	PV0200	PV0260	PV0253	PV0207
904KBVR	904KBVR_11L	KPN_B8_PHAGE401_L	144003	144003	1	144003	97.6	low	ST200	KL7	O3b	KPN	476754	KL7	K7	?	Good	0.9899		O3b	O3b	none	Very high	0.9932		PV107	PV716	PV1171	PV1448	PV3414	PV4689
691KBV	691KBV_12L	KPN_B8_PHAGE402_M	34891	121449	18034	52924	92.7	low	ST17	KL25	O5	KPN	467656	KL25	K25	-	High	0.9917	KL25_09_wfeD	O5	O5	*	High	0.9421		PV013	PV010	PV0032	PV0019	PV3413	PV4690
691KBV	691KBV_12L	KPN_B8_PHAGE403_M	35860	121449	85590	121449	92.7	low	ST17	KL25	O5	KPN	467656	KL25	K25	-	High	0.9917	KL25_09_wfeD	O5	O5	*	High	0.9421		PV006	PV002	PV0002	PV0010	PV0012	PV4691
713KBV	713KBV_1XL	KPN_B8_PHAGE404_M	41472	1346406	327722	369193	91.8	low	ST252	KL116	O1_O2v1	KPN	456917	KL116	unknown (KL116)	none	Very high	0.991		O1/O2v1	O1ab	none	Very high	0.9771		PV198	PV731	PV1166	PV1366	PV3412	PV4692
713KBV	713KBV_1XL	KPN_B8_PHAGE405_M	39211	1346406	406733	445943	91.8	low	ST252	KL116	O1_O2v1	KPN	456917	KL116	unknown (KL116)	none	Very high	0.991		O1/O2v1	O1ab	none	Very high	0.9771		PV032	PV041	PV0096	PV0878	PV3411	PV4693
1123KBV	1123KBV_3L	KPN_B8_PHAGE406_M	83313	445236	354947	438259	85.41	low	ST2703	KL34	O1_O2v2	KPN	369990	KL34	K34	*	Very high	0.9922		O1/O2v2	O2afg	none	Very high	0.9861		PV030	PV034	PV0028	PV0016	PV0009	PV0008
962KBV	962KBV_4L	KPN_B8_PHAGE407_M	83313	445236	354947	438259	85.41	low	ST2703	KL34	O1_O2v2	KPN	388145	KL34	K34	*	Very high	0.9922		O1/O2v2	O2afg	none	Very high	0.9861		PV030	PV034	PV0028	PV0016	PV0009	PV0008
754KBV	754KBV_9L	KPN_B8_PHAGE408_M	44436	245507	169856	214291	85.26	low	ST14	KL2	O1_O2v1	KPN	444839	KL2	K2	none	Very high	0.9973		O1/O2v1	O1ab	none	Very high	0.9997		PV043	PV730	PV1289	PV1317	PV3410	PV4694
1047KBV	1047KBV_1XL	KPN_B8_PHAGE409_M	70318	1553514	1332898	1403215	80.51	low	ST46	KL64	O1_O2v1	KPN	376132	KL64	K64	none	Very high	0.9983		O1/O2v1	O2a	none	Very high	0.9865		PV030	PV034	PV0028	PV0016	PV0009	PV0008
792KBV	792KBV_8L	KPN_B8_PHAGE410_M	38504	335315	117602	156105	74.73	low	ST29	KL54	O1_O2v2	KPN	431016	KL54	K54	none	Very high	0.9994		O1/O2v2	O1ab	none	Very high	0.9914		PV003	PV014	PV0196	PV1316	PV3409	PV4695
1174KBV	1174KBV_1XL	KPN_B8_PHAGE411_M	45964	1150081	405628	451591	68.33	low	ST101	KL17	O1_O2v1	KPN	361895	KL17	K17	none	Very high	0.9998		O1/O2v1	O1ab	none	Very high	0.9803		PV001	PV069	PV0079	PV0057	PV0050	PV0100
6KPH	6KPH_1XL	KPN_B8_PHAGE412_M	46808	5516928	4139768	4186575	67.67	low	ST792	KL25	O3_O3a	KPN	5516928	KL25	K25	none	Perfect	1		O3/O3a	O3/O3a	none	Very high	0.9857		PV016	PV729	PV1288	PV1315	PV3408	PV4696
1221KBV	1221KBV_13L	KPN_B8_PHAGE413_M	41569	123333	79657	121225	60.95	low	ST1428	KL140	O3b	KPN	354129	KL140	unknown (KL140)	none	Very high	0.9964		O3b	O3b	none	Very high	0.9901		PV110	PV224	PV0293	PV0479	PV0565	PV0362
8KBVR	8KBVR_1XL	KPN_B8_PHAGE414_M	26825	3235274	78915	105739	59.07	low	ST116	KL11	O3_O3a	KPN	3235274	KL11	K11	*	High	0.9241		O3/O3a	O3/O3a	*	Very high	0.9554		PV112	PV200	PV0342	PV0449	PV3407	PV4649
1332KBVR	1332KBVR_2XL	KPN_B8_PHAGE415_M	32937	603971	348270	381206	58.21	low	ST392	KL27	O4	KPN	351892	KL27	K27	none	Very high	0.9928		O4	O4	none	Very high	0.9971		PV009	PV006	PV0012	PV0022	PV0024	PV4584
1365KBV	1365KBV_7L	KPN_B9_PHAGE001_M	39485	274531	134162	173646	100	high	ST5152	KL102	O1_O2v2	KPN	324302	KL102	unknown (KL102)	none	Very high	0.9927		O1/O2v2	O2afg	none	Very high	0.9847		PV003	PV007	PV0013	PV0020	PV0014	PV0012
1375KBV	1375KBV_7L	KPN_B9_PHAGE002_M	45851	319001	53981	99831	100	high	ST224	KL42	OL13	KPN	321998	KL42	K42	none	Very high	0.9981		OL13	O13	*	High	0.9494		PV017	PV147	PV0202	PV0261	PV0243	PV0163
1375KBV	1375KBV_9L	KPN_B9_PHAGE003_M	48049	246312	7677	55725	100	high	ST224	KL42	OL13	KPN	321998	KL42	K42	none	Very high	0.9981		OL13	O13	*	High	0.9494		PV023	PV062	PV0073	PV0070	PV0058	PV0388
1382KBVR	1382KBVR_16L	KPN_B9_PHAGE004_M	42014	109597	25084	67097	100	high	ST1726	KL81	O1_O2v1	KPN	339114	KL81	K81	none	Very high	0.9962		O1/O2v1	O1ab	none	Very high	0.9864		PV007	PV015	PV0017	PV1314	PV3406	PV4585
1383KBVR	1383KBVR_4L	KPN_B9_PHAGE005_M	52570	375904	296806	349375	100	high	ST307	KL102	O1_O2v2	KPN	338620	KL102	unknown (KL102)	none	Very high	0.9927		O1/O2v2	O2afg	none	Very high	0.9845		PV001	PV005	PV0003	PV0002	PV0001	PV0010
1383KBV	1383KBV_19M	KPN_B9_PHAGE006_M	17196	93808	7696	24891	100	high	ST225	KL3	O1_O2v2	KPN	318890	KL3	K3	*	Very high	0.9929		O1/O2v2	O2afg	none	Very high	0.9815		PV065	PV140	PV0182	PV0251	PV0238	PV0201
1383KBV	1383KBV_19M	KPN_B9_PHAGE007_M	38711	93808	48107	86817	100	high	ST225	KL3	O1_O2v2	KPN	318890	KL3	K3	*	Very high	0.9929		O1/O2v2	O2afg	none	Very high	0.9815		PV006	PV002	PV0002	PV0195	PV0184	PV0387
1383KBV	1383KBV_24M	KPN_B9_PHAGE008_M	54583	54583	1	54583	100	high	ST225	KL3	O1_O2v2	KPN	318890	KL3	K3	*	Very high	0.9929		O1/O2v2	O2afg	none	Very high	0.9815		PV022	PV022	PV0014	PV0023	PV0114	PV4586
1383KBV	1383KBV_25S	KPN_B9_PHAGE009_M	49572	49572	1	49572	100	high	ST225	KL3	O1_O2v2	KPN	318890	KL3	K3	*	Very high	0.9929		O1/O2v2	O2afg	none	Very high	0.9815		PV001	PV011	PV0010	PV0931	PV0769	PV0475
1383KBV	1383KBV_3L	KPN_B9_PHAGE010_M	48823	438289	295300	344122	100	high	ST225	KL3	O1_O2v2	KPN	318890	KL3	K3	*	Very high	0.9929		O1/O2v2	O2afg	none	Very high	0.9815		PV014	PV270	PV0424	PV0930	PV0768	PV0476
138KBVR	138KBVR_1XL	KPN_B9_PHAGE011_M	65699	1987413	1607639	1673337	100	high	ST4729	KL21	O3_O3a	KPN	1140284	KL21	K21	none	Very high	0.9983		O3/O3a	O3/O3a	none	Very high	0.9794		PV027	PV169	PV1286	PV1313	PV3405	PV4587
138KBVR	138KBVR_1XL	KPN_B9_PHAGE012_M	52950	1987413	13122	66071	100	high	ST4729	KL21	O3_O3a	KPN	1140284	KL21	K21	none	Very high	0.9983		O3/O3a	O3/O3a	none	Very high	0.9794		PV004	PV003	PV0001	PV0003	PV3417	PV4588
138KBVR	138KBVR_2XL	KPN_B9_PHAGE013_M	53093	1140284	710370	763462	100	high	ST4729	KL21	O3_O3a	KPN	1140284	KL21	K21	none	Very high	0.9983		O3/O3a	O3/O3a	none	Very high	0.9794		PV026	PV728	PV1277	PV1312	PV3403	PV4589
138KBVR	138KBVR_6L	KPN_B9_PHAGE014_M	41280	348669	115721	157000	100	high	ST4729	KL21	O3_O3a	KPN	1140284	KL21	K21	none	Very high	0.9983		O3/O3a	O3/O3a	none	Very high	0.9794		PV003	PV014	PV0005	PV1311	PV3402	PV4590
1402KBVR	1402KBVR_4L	KPN_B9_PHAGE015_M	48547	331088	282542	331088	100	high	ST2248	KL9	O3b	KPN	331088	KL9	K9	none	Very high	0.9884		O3b	O3b	none	Very high	0.9919		PV031	PV727	PV1303	PV1554	PV3401	PV4591
1402KBVR	1402KBVR_6L	KPN_B9_PHAGE016_M	36748	299606	163577	200324	100	high	ST2248	KL9	O3b	KPN	331088	KL9	K9	none	Very high	0.9884		O3b	O3b	none	Very high	0.9919		PV006	PV002	PV0002	PV0068	PV0686	PV0667
1402KBVR	1402KBVR_6L	KPN_B9_PHAGE017_M	50674	299606	226589	277262	100	high	ST2248	KL9	O3b	KPN	331088	KL9	K9	none	Very high	0.9884		O3b	O3b	none	Very high	0.9919		PV004	PV003	PV0001	PV0283	PV0042	PV4602
1402KBVR	1402KBVR_8L	KPN_B9_PHAGE018_M	53173	267999	214827	267999	100	high	ST2248	KL9	O3b	KPN	331088	KL9	K9	none	Very high	0.9884		O3b	O3b	none	Very high	0.9919		PV011	PV004	PV1312	PV1553	PV3400	PV4593
1403KBVR	1403KBVR_5L	KPN_B9_PHAGE019_M	52570	366678	82864	135433	100	high	ST307	KL102	O1_O2v2	KPN	330354	KL102	unknown (KL102)	none	Very high	0.9927		O1/O2v2	O2afg	none	Very high	0.9845		PV001	PV005	PV0003	PV0002	PV0001	PV0010
1415KBV	1415KBV_10L	KPN_B9_PHAGE020_M	48626	236499	163618	212243	100	high	ST3660	UNK	O1_O2v1	KPN	309542	KL25	unknown (K25)	?-		0.9661	KL25_01_galF,KL25_02_cpsACP,KL25_03_wzi,KL25_04_wza,KL25_05_wzb,KL25_06_wzc,KL25_07_wcaJ,KL25_09_wfeD	O1/O2v1	unknown (O1/O2v1)	?-	Good	0.9846	O1/O2v1_07_kfoC	PV001	PV008	PV0053	PV0185	PV0452	PV4594
1415KBV	1415KBV_1XL	KPN_B9_PHAGE021_M	39551	659146	99390	138940	100	high	ST3660	UNK	O1_O2v1	KPN	309542	KL25	unknown (K25)	?-		0.9661	KL25_01_galF,KL25_02_cpsACP,KL25_03_wzi,KL25_04_wza,KL25_05_wzb,KL25_06_wzc,KL25_07_wcaJ,KL25_09_wfeD	O1/O2v1	unknown (O1/O2v1)	?-	Good	0.9846	O1/O2v1_07_kfoC	PV007	PV015	PV0017	PV0027	PV0089	PV0070
1415KBV	1415KBV_2XL	KPN_B9_PHAGE022_M	12374	651911	1	12374	100	high	ST3660	UNK	O1_O2v1	KPN	309542	KL25	unknown (K25)	?-		0.9661	KL25_01_galF,KL25_02_cpsACP,KL25_03_wzi,KL25_04_wza,KL25_05_wzb,KL25_06_wzc,KL25_07_wcaJ,KL25_09_wfeD	O1/O2v1	unknown (O1/O2v1)	?-	Good	0.9846	O1/O2v1_07_kfoC	PV046	PV080	PV0095	PV0109	PV0363	PV0185
1415KBV	1415KBV_3L	KPN_B9_PHAGE023_M	49255	451151	379939	429193	100	high	ST3660	UNK	O1_O2v1	KPN	309542	KL25	unknown (K25)	?-		0.9661	KL25_01_galF,KL25_02_cpsACP,KL25_03_wzi,KL25_04_wza,KL25_05_wzb,KL25_06_wzc,KL25_07_wcaJ,KL25_09_wfeD	O1/O2v1	unknown (O1/O2v1)	?-	Good	0.9846	O1/O2v1_07_kfoC	PV118	PV349	PV0398	PV0732	PV0866	PV0734
1415KBV	1415KBV_8L	KPN_B9_PHAGE024_M	44046	294967	228094	272139	100	high	ST3660	UNK	O1_O2v1	KPN	309542	KL25	unknown (K25)	?-		0.9661	KL25_01_galF,KL25_02_cpsACP,KL25_03_wzi,KL25_04_wza,KL25_05_wzb,KL25_06_wzc,KL25_07_wcaJ,KL25_09_wfeD	O1/O2v1	unknown (O1/O2v1)	?-	Good	0.9846	O1/O2v1_07_kfoC	PV006	PV002	PV0002	PV0010	PV0104	PV0160
1415KBV	1415KBV_8L	KPN_B9_PHAGE025_M	60061	294967	48707	108767	100	high	ST3660	UNK	O1_O2v1	KPN	309542	KL25	unknown (K25)	?-		0.9661	KL25_01_galF,KL25_02_cpsACP,KL25_03_wzi,KL25_04_wza,KL25_05_wzb,KL25_06_wzc,KL25_07_wcaJ,KL25_09_wfeD	O1/O2v1	unknown (O1/O2v1)	?-	Good	0.9846	O1/O2v1_07_kfoC	PV002	PV001	PV0006	PV0571	PV0912	PV4595
1425KBV	1425KBV_11L	KPN_B9_PHAGE026_M	39505	183242	48326	87830	100	high	ST307	KL102	O1_O2v2	KPN	307462	KL102	unknown (KL102)	none	Very high	0.9927		O1/O2v2	O2afg	none	Very high	0.9845		PV007	PV015	PV0042	PV0037	PV0028	PV0021
1425KBV	1425KBV_8L	KPN_B9_PHAGE027_M	50486	279946	1	50486	100	high	ST307	KL102	O1_O2v2	KPN	307462	KL102	unknown (KL102)	none	Very high	0.9927		O1/O2v2	O2afg	none	Very high	0.9845		PV001	PV005	PV0003	PV0002	PV0001	PV4596
1428KBVR	1428KBVR_6L	KPN_B9_PHAGE028_M	48783	347093	287293	336075	100	high	ST309	KL109	O1_O2v2	KPN	320227	KL109	unknown (KL109)	none	Very high	0.9909		O1/O2v2	O2afg	none	Very high	0.9848		PV023	PV150	PV1311	PV1552	PV3399	PV4597
1429KBVR	1429KBVR_10L	KPN_B9_PHAGE029_M	16425	228644	30460	46884	100	high	ST36	KL153	O1_O2v2	KPN	320026	KL153	unknown (KL153)	+	Good	0.9996		O1/O2v2	O2afg	none	Very high	0.9845		PV015	PV021	PV0249	PV1551	PV3398	PV4598
1429KBVR	1429KBVR_15L	KPN_B9_PHAGE030_L	110404	110404	1	110404	100	high	ST36	KL153	O1_O2v2	KPN	320026	KL153	unknown (KL153)	+	Good	0.9996		O1/O2v2	O2afg	none	Very high	0.9845		PV012	PV013	PV0004	PV1550	PV3397	PV4599
1429KBVR	1429KBVR_1XL	KPN_B9_PHAGE031_M	54801	951421	1	54801	100	high	ST36	KL153	O1_O2v2	KPN	320026	KL153	unknown (KL153)	+	Good	0.9996		O1/O2v2	O2afg	none	Very high	0.9845		PV004	PV003	PV0001	PV0007	PV3396	PV4600
1429KBVR	1429KBVR_2L	KPN_B9_PHAGE032_M	34461	402006	16285	50745	100	high	ST36	KL153	O1_O2v2	KPN	320026	KL153	unknown (KL153)	+	Good	0.9996		O1/O2v2	O2afg	none	Very high	0.9845		PV009	PV056	PV0081	PV0582	PV0945	PV0515
1442KBV	1442KBV_4L	KPN_B9_PHAGE033_M	52570	375910	296801	349370	100	high	ST307	KL102	O1_O2v2	KPN	300510	KL102	unknown (KL102)	none	Very high	0.9927		O1/O2v2	O2afg	none	Very high	0.9845		PV001	PV005	PV0003	PV0002	PV0001	PV0010
1442KBV	1442KBV_6L	KPN_B9_PHAGE034_M	48478	300510	1	48478	100	high	ST307	KL102	O1_O2v2	KPN	300510	KL102	unknown (KL102)	none	Very high	0.9927		O1/O2v2	O2afg	none	Very high	0.9845		PV035	PV064	PV0064	PV0056	PV0052	PV0037
1452KBV	1452KBV_2XL	KPN_B9_PHAGE035_M	46093	507916	265400	311492	100	high	ST3164	KL5	O3b	KPN	297327	KL5	K5	?*	Good	0.9918		O3b	O3b	?	Good	0.9888		PV011	PV004	PV1308	PV1565	PV3395	PV4601
1452KBV	1452KBV_9L	KPN_B9_PHAGE036_M	49543	246933	126436	175978	100	high	ST3164	KL5	O3b	KPN	297327	KL5	K5	?*	Good	0.9918		O3b	O3b	?	Good	0.9888		PV016	PV049	PV0072	PV1564	PV3394	PV4592
1462KBV	1462KBV_13L	KPN_B9_PHAGE037_M	40204	128749	51404	91607	100	high	ST20	KL24	O1_O2v1	KPN	295252	KL24	K24	-	High	0.9996	KL24_13_wcuG	O1/O2v1	O1ab	none	Very high	0.984		PV007	PV060	PV1307	PV1563	PV3393	PV4566
1472KBV	1472KBV_2XL	KPN_B9_PHAGE038_M	47411	544167	413170	460580	100	high	ST512	KL107	O1_O2v2	KPN	291388	KL107	unknown (KL107)	none	Very high	1		O1/O2v2	O2afg	none	Very high	0.9836		PV010	PV012	PV0018	PV0012	PV0008	PV0007
1472KBV	1472KBV_6L	KPN_B9_PHAGE039_M	17288	303826	152245	169532	100	high	ST512	KL107	O1_O2v2	KPN	291388	KL107	unknown (KL107)	none	Very high	1		O1/O2v2	O2afg	none	Very high	0.9836		PV015	PV021	PV0015	PV0004	PV0002	PV0001
1472KBV	1472KBV_7L	KPN_B9_PHAGE040_M	41833	295777	229694	271526	100	high	ST512	KL107	O1_O2v2	KPN	291388	KL107	unknown (KL107)	none	Very high	1		O1/O2v2	O2afg	none	Very high	0.9836		PV003	PV009	PV0019	PV0008	PV0006	PV0006
1475KBVR	1475KBVR_16L	KPN_B9_PHAGE041_M	59003	101735	18506	77508	100	high	ST5175	KL24	O1_O2v1	KPN	305686	KL24	K24	none	Very high	0.9907		O1/O2v1	O2a	none	Very high	0.9876		PV001	PV011	PV0140	PV0380	PV0744	PV4567
1476KBVR	1476KBVR_15L	KPN_B9_PHAGE042_M	48454	115355	66902	115355	100	high	ST558	KL3	O1_O2v2	KPN	304733	KL3	K3	none	Very high	0.9961		O1/O2v2	O2afg	none	Very high	0.9841		PV014	PV358	PV0400	PV0830	PV0911	PV0778
1484KBV	1484KBV_1XL	KPN_B9_PHAGE043_M	39474	594436	418767	458240	100	high	ST15	KL112	O1_O2v1	KPN	283987	KL112	unknown (KL112)	none	Very high	0.9865		O1/O2v1	O1ab	?-	Good	0.9853	O1/O2v1_06_wbbO	PV003	PV009	PV0025	PV0090	PV0113	PV0105
1494KBV	1494KBV_23S	KPN_B9_PHAGE044_M	40274	40274	1	40274	100	high	ST258	KL106	O1_O2v2	KPN	279754	KL106	unknown (KL106)	?	Good	0.9998		O1/O2v2	O2afg	none	Very high	0.9847		PV080	PV726	PV1304	PV1546	PV3392	PV4568
1494KBV	1494KBV_2XL	KPN_B9_PHAGE045_M	48465	540531	408482	456946	100	high	ST258	KL106	O1_O2v2	KPN	279754	KL106	unknown (KL106)	?	Good	0.9998		O1/O2v2	O2afg	none	Very high	0.9847		PV010	PV012	PV0018	PV0060	PV0047	PV0031
1494KBV	1494KBV_7L	KPN_B9_PHAGE046_M	17288	279754	152292	169579	100	high	ST258	KL106	O1_O2v2	KPN	279754	KL106	unknown (KL106)	?	Good	0.9998		O1/O2v2	O2afg	none	Very high	0.9847		PV015	PV021	PV0015	PV0004	PV0002	PV0001
1498KBVR	1498KBVR_1XL	KPN_B9_PHAGE047_M	41341	607881	222261	263601	100	high	ST54	KL14	O3b	KPN	296264	KL14	K14	?	Good	0.9991		O3b	O3b	?	Good	0.9917		PV028	PV028	PV0407	PV1545	PV3430	PV4569
1498KBVR	1498KBVR_3L	KPN_B9_PHAGE048_M	48930	438938	270650	319579	100	high	ST54	KL14	O3b	KPN	296264	KL14	K14	?	Good	0.9991		O3b	O3b	?	Good	0.9917		PV007	PV024	PV0016	PV0933	PV3443	PV4570
1498KBVR	1498KBVR_8L	KPN_B9_PHAGE049_M	50088	265860	200896	250983	100	high	ST54	KL14	O3b	KPN	296264	KL14	K14	?	Good	0.9991		O3b	O3b	?	Good	0.9917		PV017	PV232	PV1313	PV1544	PV3442	PV4571
1499KBVR	1499KBVR_12L	KPN_B9_PHAGE050_M	37170	118585	71485	108654	100	high	ST392	KL27	O4	KPN	295843	KL27	K27	none	Very high	0.9928		O4	O4	none	Very high	0.9971		PV021	PV010	PV0021	PV0051	PV0039	PV0036
1499KBVR	1499KBVR_4L	KPN_B9_PHAGE051_M	53790	429310	79819	133608	100	high	ST392	KL27	O4	KPN	295843	KL27	K27	none	Very high	0.9928		O4	O4	none	Very high	0.9971		PV014	PV052	PV0050	PV0040	PV0027	PV0028
1516KBV	1516KBV_6L	KPN_B9_PHAGE052_M	66802	289145	104024	170825	100	high	ST45	KL24	O1_O2v1	KPN	274437	KL24	K24	?	Good	0.9901		O1/O2v1	O2a	none	Very high	0.9876		PV001	PV011	PV0010	PV0021	PV0013	PV0039
1516KBV	1516KBV_9L	KPN_B9_PHAGE053_M	47238	274437	85344	132581	100	high	ST45	KL24	O1_O2v1	KPN	274437	KL24	K24	?	Good	0.9901		O1/O2v1	O2a	none	Very high	0.9876		PV010	PV040	PV0052	PV0048	PV0038	PV0026
1517KBVR	1517KBVR_6L	KPN_B9_PHAGE054_M	43369	323438	240396	283764	100	high	ST15	KL24	O1_O2v1	KPN	284594	KL24	K24	?	Good	1		O1/O2v1	O1ab	none	Very high	0.9852		PV006	PV002	PV0002	PV0010	PV0056	PV0081
1517KBVR	1517KBVR_6L	KPN_B9_PHAGE055_M	55485	323438	63148	118632	100	high	ST15	KL24	O1_O2v1	KPN	284594	KL24	K24	?	Good	1		O1/O2v1	O1ab	none	Very high	0.9852		PV002	PV001	PV0094	PV0410	PV0392	PV0297
1529KBV	1529KBV_12L	KPN_B9_PHAGE056_M	17288	178537	152269	169556	100	high	ST512	KL107	O1_O2v2	KPN	270651	KL107	unknown (KL107)	none	Very high	1		O1/O2v2	O2afg	none	Very high	0.9837		PV015	PV021	PV0015	PV0004	PV0002	PV0001
1529KBV	1529KBV_2L	KPN_B9_PHAGE057_M	47411	475128	39680	87090	100	high	ST512	KL107	O1_O2v2	KPN	270651	KL107	unknown (KL107)	none	Very high	1		O1/O2v2	O2afg	none	Very high	0.9837		PV010	PV012	PV0018	PV0012	PV0008	PV0007
1529KBV	1529KBV_7L	KPN_B9_PHAGE058_M	41833	297611	229711	271543	100	high	ST512	KL107	O1_O2v2	KPN	270651	KL107	unknown (KL107)	none	Very high	1		O1/O2v2	O2afg	none	Very high	0.9837		PV003	PV009	PV0019	PV0008	PV0006	PV0006
1536KBV	1536KBV_12L	KPN_B9_PHAGE059_M	17288	178092	152361	169648	100	high	ST512	KL107	O1_O2v2	KPN	270630	KL107	unknown (KL107)	none	Very high	1		O1/O2v2	O2afg	none	Very high	0.9837		PV015	PV021	PV0015	PV0004	PV0002	PV0001
1536KBV	1536KBV_2L	KPN_B9_PHAGE060_M	47411	475128	39680	87090	100	high	ST512	KL107	O1_O2v2	KPN	270630	KL107	unknown (KL107)	none	Very high	1		O1/O2v2	O2afg	none	Very high	0.9837		PV010	PV012	PV0018	PV0012	PV0008	PV0007
1536KBV	1536KBV_7L	KPN_B9_PHAGE061_M	41833	297637	229686	271518	100	high	ST512	KL107	O1_O2v2	KPN	270630	KL107	unknown (KL107)	none	Very high	1		O1/O2v2	O2afg	none	Very high	0.9837		PV003	PV009	PV0019	PV0008	PV0006	PV0006
1539KBV	1539KBV_2XL	KPN_B9_PHAGE062_M	47411	544167	413173	460583	100	high	ST512	KL107	O1_O2v2	KPN	270627	KL107	unknown (KL107)	none	Very high	1		O1/O2v2	O2afg	none	Very high	0.9836		PV010	PV012	PV0018	PV0012	PV0008	PV0007
1539KBV	1539KBV_6L	KPN_B9_PHAGE063_M	41833	295778	229699	271531	100	high	ST512	KL107	O1_O2v2	KPN	270627	KL107	unknown (KL107)	none	Very high	1		O1/O2v2	O2afg	none	Very high	0.9836		PV003	PV009	PV0019	PV0008	PV0006	PV0006
[truncated: 6,254 more rows]
