# Supplementary material for: Capsular specificity in temperate phages of Klebsiella pneumoniae is driven by diverse receptor-binding enzymes
Source: PLoS Biol. 2026 Apr 28;24(4):e3003716. doi: 10.1371/journal.pbio.3003716 (PMC13123978; doi:10.1371/journal.pbio.3003716)
Supplement: S3 Data — Sheet S3A contains time-course absorbance readings at 405 nm (pNPA hydrolysis assay) across biological and technical replicates. Sheet S3B contains end-point absorbance readings at 560 nm (phenol-red pH-shift assay). (XLSX) [file pbio.3003716.s026.xlsx]

## Sheet: S7A_absorbance405
condition	biological replicate	technical replicate	0 min	1 min	2 min	3 min	4 min	5 min	6 min	7 min	8 min	9 min	10 min	11 min	12 min	13 min	14 min	15 min	16 min	17 min	18 min	19 min	20 min
substrate+KL2	1	1	0.098	0.319	0.507	0.632	0.741	0.84	0.899	0.934	0.992	1.022	1.061	1.086	1.09	1.107	1.12	1.129	1.132	1.139	1.142	1.152	1.151
substrate+KL2	1	2	0.124	0.359	0.55	0.672	0.798	0.871	0.924	0.989	1.01	1.058	1.079	1.11	1.117	1.131	1.134	1.148	1.157	1.159	1.162	1.161	1.166
substrate+KL2	1	3	0.094	0.353	0.547	0.694	0.806	0.888	0.949	0.997	1.033	1.064	1.097	1.112	1.121	1.135	1.147	1.154	1.168	1.177	1.183	1.185	1.187
substrate+KL2	2	1	0.106	0.324	0.512	0.637	0.752	0.849	0.9	0.958	0.998	1.019	1.042	1.079	1.097	1.112	1.125	1.133	1.142	1.149	1.149	1.151	1.153
substrate+KL2	2	2	0.121	0.344	0.518	0.672	0.788	0.862	0.918	0.965	1.011	1.036	1.076	1.089	1.116	1.118	1.138	1.148	1.152	1.158	1.169	1.172	1.179
substrate+KL2	2	3	0.114	0.369	0.564	0.697	0.809	0.887	0.948	0.996	1.033	1.059	1.087	1.109	1.125	1.139	1.154	1.16	1.169	1.175	1.184	1.185	1.189
substrate+KL55	1	1	0.098	0.223	0.342	0.449	0.527	0.599	0.659	0.724	0.759	0.809	0.849	0.882	0.91	0.927	0.966	0.982	1	1.024	1.037	1.038	1.047
substrate+KL55	1	2	0.124	0.236	0.346	0.454	0.532	0.608	0.682	0.749	0.789	0.818	0.869	0.912	0.928	0.951	0.989	0.998	1.025	1.034	1.051	1.069	1.071
substrate+KL55	1	3	0.094	0.199	0.319	0.419	0.499	0.571	0.629	0.689	0.732	0.787	0.822	0.86	0.899	0.923	0.932	0.957	0.986	0.999	1.009	1.009	1.02
substrate+KL55	2	1	0.106	0.226	0.347	0.432	0.519	0.598	0.659	0.724	0.759	0.801	0.861	0.874	0.919	0.937	0.956	0.979	0.996	1.009	1.031	1.045	1.056
substrate+KL55	2	2	0.121	0.238	0.348	0.454	0.522	0.599	0.676	0.739	0.794	0.843	0.871	0.896	0.932	0.947	0.984	1.004	1.032	1.041	1.056	1.075	1.07
substrate+KL55	2	3	0.114	0.192	0.321	0.405	0.491	0.568	0.641	0.682	0.735	0.758	0.817	0.859	0.882	0.913	0.932	0.959	0.977	0.995	0.996	0.996	1.006
substrate+KL111	1	1	0.098	0.099	0.1	0.103	0.11	0.123	0.131	0.137	0.142	0.142	0.142	0.148	0.15	0.154	0.164	0.171	0.185	0.189	0.198	0.203	0.203
substrate+KL111	1	2	0.124	0.128	0.131	0.139	0.146	0.129	0.133	0.142	0.144	0.146	0.156	0.162	0.167	0.177	0.173	0.173	0.188	0.187	0.192	0.199	0.202
substrate+KL111	1	3	0.094	0.099	0.109	0.119	0.121	0.128	0.131	0.145	0.146	0.161	0.172	0.174	0.183	0.192	0.199	0.198	0.201	0.207	0.209	0.217	0.221
substrate+KL111	2	1	0.106	0.116	0.117	0.121	0.116	0.125	0.129	0.13	0.14	0.14	0.15	0.157	0.159	0.163	0.166	0.174	0.172	0.179	0.182	0.189	0.197
substrate+KL111	2	2	0.121	0.119	0.114	0.119	0.121	0.129	0.133	0.135	0.145	0.158	0.155	0.153	0.162	0.169	0.178	0.176	0.173	0.181	0.186	0.198	0.209
substrate+KL111	2	3	0.114	0.114	0.121	0.128	0.131	0.137	0.136	0.138	0.144	0.151	0.166	0.164	0.163	0.182	0.194	0.19	0.197	0.201	0.205	0.21	0.216
KL2	1	1	0.02	0.023	0.023	0.022	0.023	0.022	0.022	0.023	0.021	0.022	0.021	0.023	0.024	0.024	0.024	0.023	0.023	0.024	0.024	0.025	0.025
KL2	1	2	0.02	0.022	0.021	0.022	0.024	0.024	0.023	0.024	0.022	0.023	0.022	0.024	0.023	0.023	0.024	0.022	0.023	0.022	0.023	0.022	0.024
KL2	1	3	0.023	0.023	0.022	0.023	0.024	0.024	0.024	0.024	0.022	0.023	0.023	0.024	0.024	0.025	0.024	0.023	0.023	0.023	0.024	0.024	0.024
KL2	2	1	0.029	0.03	0.029	0.029	0.029	0.029	0.029	0.03	0.03	0.03	0.03	0.03	0.029	0.028	0.028	0.028	0.028	0.029	0.03	0.03	0.03
KL2	2	2	0.03	0.031	0.031	0.03	0.03	0.03	0.03	0.031	0.031	0.03	0.031	0.032	0.032	0.031	0.03	0.031	0.03	0.03	0.031	0.032	0.032
KL2	2	3	0.032	0.032	0.032	0.032	0.032	0.032	0.032	0.034	0.034	0.035	0.034	0.036	0.037	0.036	0.037	0.037	0.037	0.036	0.037	0.036	0.036
KL55	1	1	0.03	0.03	0.029	0.029	0.029	0.029	0.029	0.029	0.03	0.029	0.029	0.029	0.029	0.029	0.029	0.03	0.03	0.03	0.029	0.029	0.029
KL55	1	2	0.031	0.031	0.03	0.03	0.031	0.031	0.031	0.031	0.031	0.031	0.031	0.031	0.031	0.031	0.032	0.031	0.032	0.031	0.031	0.031	0.03
KL55	1	3	0.03	0.031	0.031	0.031	0.032	0.032	0.032	0.033	0.033	0.035	0.035	0.034	0.035	0.035	0.033	0.032	0.031	0.032	0.032	0.033	0.032
KL55	2	1	0.051	0.052	0.051	0.051	0.052	0.052	0.051	0.052	0.052	0.051	0.051	0.05	0.05	0.05	0.051	0.052	0.052	0.052	0.051	0.051	0.052
KL55	2	2	0.05	0.052	0.05	0.05	0.051	0.051	0.05	0.051	0.051	0.05	0.05	0.05	0.049	0.05	0.051	0.051	0.051	0.051	0.051	0.051	0.051
KL55	2	3	0.049	0.051	0.05	0.05	0.05	0.05	0.05	0.05	0.051	0.05	0.05	0.049	0.049	0.05	0.051	0.05	0.051	0.051	0.05	0.051	0.051
KL111	1	1	0.027	0.027	0.028	0.026	0.027	0.027	0.027	0.028	0.028	0.028	0.027	0.026	0.027	0.026	0.026	0.027	0.027	0.028	0.028	0.027	0.028
KL111	1	2	0.034	0.034	0.033	0.032	0.033	0.033	0.033	0.034	0.033	0.034	0.035	0.033	0.035	0.035	0.035	0.034	0.035	0.034	0.035	0.034	0.035
KL111	1	3	0.03	0.031	0.03	0.03	0.03	0.031	0.031	0.032	0.033	0.033	0.033	0.032	0.033	0.034	0.034	0.034	0.034	0.034	0.034	0.034	0.033
KL111	2	1	0.051	0.054	0.055	0.057	0.056	0.055	0.056	0.057	0.056	0.055	0.056	0.056	0.055	0.055	0.056	0.056	0.055	0.055	0.054	0.055	0.055
KL111	2	2	0.05	0.053	0.054	0.055	0.055	0.055	0.055	0.056	0.055	0.055	0.055	0.057	0.056	0.054	0.055	0.055	0.055	0.056	0.055	0.054	0.054
KL111	2	3	0.051	0.054	0.055	0.056	0.056	0.055	0.056	0.057	0.055	0.054	0.054	0.054	0.057	0.056	0.054	0.054	0.055	0.054	0.054	0.054	0.054
substrate	1	1	0.103	0.104	0.107	0.108	0.109	0.108	0.108	0.109	0.109	0.11	0.113	0.113	0.114	0.114	0.114	0.116	0.116	0.116	0.118	0.119	0.119
substrate	2	2	0.102	0.104	0.106	0.106	0.105	0.107	0.108	0.108	0.11	0.11	0.112	0.112	0.112	0.113	0.113	0.114	0.116	0.116	0.117	0.118	0.118
substrate	3	3	0.104	0.105	0.106	0.108	0.109	0.11	0.11	0.111	0.111	0.111	0.11	0.1	0.11	0.111	0.113	0.112	0.114	0.114	0.115	0.117	0.118
substrate	1	1	0.103	0.103	0.105	0.106	0.106	0.106	0.107	0.108	0.109	0.11	0.112	0.114	0.111	0.112	0.114	0.112	0.114	0.115	0.116	0.116	0.116
substrate	2	2	0.106	0.107	0.109	0.11	0.11	0.112	0.112	0.111	0.111	0.112	0.115	0.114	0.114	0.113	0.113	0.114	0.115	0.114	0.115	0.116	0.117
substrate	3	3	0.106	0.106	0.108	0.108	0.108	0.11	0.11	0.109	0.112	0.112	0.113	0.111	0.112	0.114	0.116	0.116	0.115	0.115	0.115	0.117	0.117

## Sheet: S7B_phenol_red
condition	biological replicate	technical replicate	absorbance 560
substrate+KL2	1	1	0.05
substrate+KL2	1	2	0.103
substrate+KL2	1	3	0.075
substrate+KL2	2	1	0.099
substrate+KL2	2	2	0.044
substrate+KL2	2	3	0.085
substrate+KL55	1	1	0.057
substrate+KL55	1	2	0.097
substrate+KL55	1	3	0.102
substrate+KL55	2	1	0.108
substrate+KL55	2	2	0.05
substrate+KL55	2	3	0.098
substrate+KL111	1	1	1.258
substrate+KL111	1	2	1.422
substrate+KL111	1	3	1.417
substrate+KL111	2	1	1.261
substrate+KL111	2	2	1.292
substrate+KL111	2	3	1.317
KL2	1	1	1.687
KL2	1	2	1.632
KL2	1	3	1.676
KL2	2	1	1.718
KL2	2	2	1.707
KL2	2	3	1.685
KL55	1	1	1.698
KL55	1	2	1.599
KL55	1	3	1.669
KL55	2	1	1.71
KL55	2	2	1.634
KL55	2	3	1.66
KL111	1	1	1.659
KL111	1	2	1.742
KL111	1	3	1.778
KL111	2	1	1.612
KL111	2	2	1.681
KL111	2	3	1.735
substrate	1	1	1.508
substrate	1	2	1.358
substrate	1	3	1.332
substrate	2	1	1.394
substrate	2	2	1.379
substrate	2	3	1.44
